# Supplementary material for: A quantitative proteomics dataset for assessment and prediction of low dose X-ray radiation exposure in mice
Source: bioRxiv. 2026 May 22:2026.05.18.725951. Preprint. [Version 3] doi: 10.64898/2026.05.18.725951 (PMC13228472; doi:10.64898/2026.05.18.725951)
Supplement: Supplement 3 [file media-3.xlsx]

## Sheet: FA1
Supplementary Table S3: A list of Boruta features showing proteins ranked by Boruta decision for FA1.
protein	decision	ranking	importance
tr|Q91XY9|Q91XY9_MOUSE	Confirmed	1	0.0145132
tr|Q91XY7|Q91XY7_MOUSE	Confirmed	1	0.013955
tr|Q91XY8|Q91XY8_MOUSE	Confirmed	1	0.0137904
sp|Q9CR56|KBRS2_MOUSE	Confirmed	1	0.0131884
sp|Q9Z266|SNAPN_MOUSE	Confirmed	1	0.0122776
sp|Q62356|FSTL1_MOUSE	Confirmed	1	0.0112703
sp|Q64299|CCN3_MOUSE	Confirmed	1	0.0109805
sp|B2RXA1|PLCX2_MOUSE	Confirmed	1	0.0103656
sp|P50285|FMO1_MOUSE	Confirmed	1	0.0101079
sp|Q99K28|ARFG2_MOUSE	Confirmed	1	0.00951011
sp|Q8VHR5|P66B_MOUSE	Confirmed	1	0.00942835
tr|A2AQ92|A2AQ92_MOUSE	Confirmed	1	0.00935871
sp|P55271|CDN2B_MOUSE	Confirmed	1	0.00932498
sp|Q9D659|VISTA_MOUSE	Confirmed	1	0.00923931
sp|Q9ET30|TM9S3_MOUSE	Confirmed	1	0.00906023
sp|Q8CGR5|KLK14_MOUSE	Confirmed	1	0.0090558
sp|P01639|KV5A7_MOUSE	Confirmed	1	0.0090131
sp|A2A9C3|SZT2_MOUSE	Confirmed	1	0.00897651
sp|Q3UZZ4|OLFM4_MOUSE	Confirmed	1	0.00896029
sp|Q3TFD2|PCAT1_MOUSE	Confirmed	1	0.00892479
sp|Q7TND5|RPF1_MOUSE	Confirmed	1	0.00892209
sp|Q80U38|KHNYN_MOUSE	Confirmed	1	0.0089047
sp|Q91XV3|BASP1_MOUSE	Confirmed	1	0.00887003
sp|Q8VE43|METRL_MOUSE	Confirmed	1	0.00880758
sp|Q8R4V4|CBPZ_MOUSE	Confirmed	1	0.00875942
sp|Q9DCB4|ARP21_MOUSE	Confirmed	1	0.00862468
sp|Q99JB2|STML2_MOUSE	Confirmed	1	0.00861814
sp|Q6VGS5|DAPLE_MOUSE	Confirmed	1	0.00853138
sp|P51576|P2RX1_MOUSE	Confirmed	1	0.00839754
sp|Q9DBU5|RNF6_MOUSE	Confirmed	1	0.00837398
sp|Q8VDB2|ALG12_MOUSE	Confirmed	1	0.00829547
sp|Q8BG81|PDIP3_MOUSE	Confirmed	1	0.00813015
tr|A0A075B5W7|A0A075B5W7_MOUSE	Confirmed	1	0.00803834
sp|Q8CAK3|SHFL_MOUSE	Tentative	2	0.0079837
sp|Q5EG47|AAPK1_MOUSE	Tentative	2	0.00792924
sp|Q32LZ8|PLPL5_MOUSE	Tentative	2	0.00792027
sp|Q5NCE8|MRS2_MOUSE	Tentative	2	0.00777783
sp|Q91WI7|ITFG2_MOUSE	Tentative	2	0.00776672
sp|Q9D7Z3|UTP16_MOUSE	Tentative	2	0.00771914
sp|Q9QXY9|PEX3_MOUSE	Rejected	3	0.00762461
sp|Q8BYI8|F234B_MOUSE	Rejected	3	0.00758705
sp|O88685|PRS6A_MOUSE	Rejected	6	0.00767236
sp|Q9DAT2|MRGBP_MOUSE	Rejected	6	0.00764861
sp|Q8K0E1|KCD15_MOUSE	Rejected	6	0.00752412
sp|Q78HU3|MB12A_MOUSE	Rejected	6	0.00752143
sp|P30993|C5AR1_MOUSE	Rejected	9	0.00753927
sp|Q8BHN5|RBM45_MOUSE	Rejected	9	0.00731576
sp|P35330|ICAM2_MOUSE	Rejected	9	0.00708469
sp|Q80VJ2|SRA1_MOUSE	Rejected	13	0.00753974
sp|P97333|NRP1_MOUSE	Rejected	13	0.00742381
sp|O09160|FUT1_MOUSE	Rejected	13	0.00740832
sp|Q5RJ54|ZSC26_MOUSE	Rejected	13	0.00740317
sp|Q69ZW3|EHBP1_MOUSE	Rejected	13	0.00723767
sp|P61600|NAA20_MOUSE	Rejected	18	0.00721081
sp|Q3UU96|MRCKA_MOUSE	Rejected	18	0.00719954
tr|A2A6P4|A2A6P4_MOUSE	Rejected	18	0.00717979
sp|P48381|RFX3_MOUSE	Rejected	18	0.00707752
sp|Q920V1|B3GL1_MOUSE	Rejected	20	0.00698341
sp|Q6RHR9|MAGI1_MOUSE	Rejected	22	0.00718572
sp|Q8R4W6|PCOC2_MOUSE	Rejected	22	0.00696725
sp|P70380|IL18_MOUSE	Rejected	25	0.00692552
sp|P52482|UB2E1_MOUSE	Rejected	25	0.00670776
sp|Q91ZE5|AGRE4_MOUSE	Rejected	25	0.00670496
sp|Q60629|EPHA5_MOUSE	Rejected	25	0.0066911
sp|Q5XJY4|PARL_MOUSE	Rejected	25	0.00664317
tr|Q5R1A3|Q5R1A3_MOUSE	Rejected	28	0.00648388
sp|P58158|B3GA3_MOUSE	Rejected	29	0.0067283
sp|A2AIG8|1A1L1_MOUSE	Rejected	30	0.00637482
sp|Q69ZL1|FGD6_MOUSE	Rejected	31	0.00605513
sp|P21126|UBL4A_MOUSE	Rejected	32	0.00565339
sp|P62192|PRS4_MOUSE	Rejected	33	0.00554392
sp|B1AXP6|TOM5_MOUSE	Rejected	34	0.00530134
sp|Q921X9|PDIA5_MOUSE	Rejected	36	0.00486095
sp|Q9Z306|S22A4_MOUSE	Rejected	36	0.00476796
sp|Q8C3F2|F120C_MOUSE	Rejected	37	0.00505136
sp|Q5SQF8|SP30L_MOUSE	Rejected	38	0.00497026
tr|Q6WIZ7|Q6WIZ7_MOUSE	Rejected	39	0.00463613
sp|Q4VGL6|RC3H1_MOUSE	Rejected	41	0.0047289
sp|Q9DB75|CDIP1_MOUSE	Rejected	41	0.00437608
sp|P35822|PTPRK_MOUSE	Rejected	41	0.00421366
sp|Q9JHH9|COPZ2_MOUSE	Rejected	43	0.00415487
sp|Q91ZS8|RED1_MOUSE	Rejected	44	0.00434692
sp|O55026|ENTP2_MOUSE	Rejected	45	0.00418953
sp|Q3UQV5|KBTB8_MOUSE	Rejected	46	0.00388036
sp|Q3TAP4|AP5B1_MOUSE	Rejected	48	0.00391774
sp|Q9DBC3|CMTR1_MOUSE	Rejected	48	0.00348112
sp|Q9WV91|FPRP_MOUSE	Rejected	48	0.00347936
sp|Q8CB27|OTU1_MOUSE	Rejected	50	0.00369891
sp|Q8CIH5|PLCG2_MOUSE	Rejected	52	0.00408157
sp|Q8C4U3|SFRP1_MOUSE	Rejected	52	0.00384322
sp|P62484|ABI2_MOUSE	Rejected	52	0.00324518
sp|P01671|KV3AJ_MOUSE	Rejected	54	0.00357501
sp|O35963|RB33B_MOUSE	Rejected	55	0.00357715
tr|E9Q6Y8|E9Q6Y8_MOUSE	Rejected	56	0.00341256
sp|Q6ZPF4|FMNL3_MOUSE	Rejected	57	0.00339587
sp|Q99NH8|TREM2_MOUSE	Rejected	58	0.00291212
sp|Q8BJZ3|LFG3_MOUSE	Rejected	59	0.00292607
sp|Q923U0|TM1L1_MOUSE	Rejected	60	0.00308012
tr|E9Q8V6|E9Q8V6_MOUSE	Rejected	62	0.00294616
sp|Q61017|GBGT2_MOUSE	Rejected	62	0.00284689
tr|A0A075B5S2|A0A075B5S2_MOUSE	Rejected	62	0.00269672
sp|Q64695|EPCR_MOUSE	Rejected	64	0.0030509
sp|Q7TT00|SP20H_MOUSE	Rejected	66	0.00301964
sp|O35153|BET1L_MOUSE	Rejected	66	0.00259757
sp|Q9ERS4|PKHA3_MOUSE	Rejected	68	0.00273077
sp|Q8BWW9|PKN2_MOUSE	Rejected	68	0.00251519
sp|Q9DBR1|XRN2_MOUSE	Rejected	69	0.00257615
sp|Q80WC9|ACSF4_MOUSE	Rejected	71	0.00254172
sp|O35099|M3K5_MOUSE	Rejected	71	0.00246197
sp|Q8R2R6|MTG1_MOUSE	Rejected	71	0.00201265
sp|Q76KJ5|RPA34_MOUSE	Rejected	73	0.00263658
sp|Q4G0F8|UBN1_MOUSE	Rejected	74	0.00243658
sp|Q60739|BAG1_MOUSE	Rejected	76	0.0026313
sp|P17426|AP2A1_MOUSE	Rejected	76	0.00250052
sp|Q8K1C9|LRC41_MOUSE	Rejected	77	0.00207264
sp|Q3UG98|NAT9_MOUSE	Rejected	78	0.00204392
sp|P61216|TAF13_MOUSE	Rejected	80	0.00253806
sp|O35427|RPC9_MOUSE	Rejected	80	0.002129
sp|Q640Q5|PAN3_MOUSE	Rejected	82	0.00223068
sp|Q3U4B4|LIPN_MOUSE	Rejected	82	0.00217837
sp|Q9D394|RUFY3_MOUSE	Rejected	84	0.00240839
sp|Q9CQE7|ERGI3_MOUSE	Rejected	84	0.00186146
sp|Q8VCJ6|MRGRF_MOUSE	Rejected	85	0.00165658
sp|Q9JJF3|RIOX1_MOUSE	Rejected	86	0.00185859
sp|P55284|CADH5_MOUSE	Rejected	87	0.00156406
sp|P53808|PPCT_MOUSE	Rejected	89	0.00196003
sp|Q6PGC7|S35E3_MOUSE	Rejected	89	0.00194549
sp|Q6P8U6|LIPP_MOUSE	Rejected	89	0.00165104
sp|Q571C7|BDP1_MOUSE	Rejected	91	0.00185994
sp|P51829|ADCY7_MOUSE	Rejected	92	0.00157317
sp|P29319|EPHA3_MOUSE	Rejected	94	0.00244609
sp|Q7TMS5|ABCG2_MOUSE	Rejected	94	0.00213406
sp|Q8BMA6|SRP68_MOUSE	Rejected	95	0.00163158
sp|Q7TT15|GLT17_MOUSE	Rejected	97	0.00197961
sp|Q8CD15|RIOX2_MOUSE	Rejected	97	0.00165968
sp|Q8BWH0|S38A7_MOUSE	Rejected	98	0.00188362
sp|Q8BGF3|DAA10_MOUSE	Rejected	99	0.00184504
tr|Q91WB5|Q91WB5_MOUSE	Rejected	101	0.00231461
tr|A0A140T8M6|A0A140T8M6_MOUSE	Rejected	101	0.00219522
sp|Q9DCD0|6PGD_MOUSE	Rejected	104	0.0017559
sp|Q9D600|PSF2_MOUSE	Rejected	104	0.00158897
sp|Q3TNA1|XYLB_MOUSE	Rejected	104	0.00157711
sp|Q8C5R2|PRSR2_MOUSE	Rejected	104	0.00156257
sp|P06332|CD4_MOUSE	Rejected	106	0.00150196
sp|P40694|SMBP2_MOUSE	Rejected	107	0.00177384
sp|A7TZE6|SKIT1_MOUSE	Rejected	108	0.00207662
sp|O35261|E2F3_MOUSE	Rejected	109	0.00165863
sp|Q91W34|RUSF1_MOUSE	Rejected	111	0.00178704
sp|Q922D8|C1TC_MOUSE	Rejected	111	0.00151111
sp|Q9Z1R4|CF047_MOUSE	Rejected	112	0.00114222
sp|Q61179|IRF9_MOUSE	Rejected	113	0.00137635
sp|Q3UPF5|ZCCHV_MOUSE	Rejected	114	0.001027
sp|Q8R420|ABCA3_MOUSE	Rejected	115	0.00191891
sp|P62743|AP2S1_MOUSE	Rejected	116	0.00127921
sp|Q8BGF7|PAN2_MOUSE	Rejected	118	0.00156044
sp|Q4ZJN1|C1QT9_MOUSE	Rejected	118	0.00114158
sp|A6BLY7|K1C28_MOUSE	Rejected	120	0.00173559
sp|P16054|KPCE_MOUSE	Rejected	120	0.00122519
sp|Q3UE17|MEX3D_MOUSE	Rejected	121	0.00149839
tr|A0A140T8P6|A0A140T8P6_MOUSE	Rejected	122	0.00124754
sp|Q640P4|GL8D2_MOUSE	Rejected	123	0.00112338
tr|Q6P9N8|Q6P9N8_MOUSE	Rejected	125	0.000811563
sp|Q91YE3|EGLN1_MOUSE	Rejected	125	0.000774377
sp|Q8BMS2|SPON2_MOUSE	Rejected	126	0.00121619
sp|P61406|EST1A_MOUSE	Rejected	127	0.00133578
sp|Q9D6X6|PRS23_MOUSE	Rejected	129	0.00138736
sp|Q7TQK5|CCD93_MOUSE	Rejected	129	0.00120245
sp|Q9DAX2|PLPP2_MOUSE	Rejected	130	0.00117505
tr|E9PZ11|E9PZ11_MOUSE	Rejected	131	0.000629339
sp|Q9CYY7|PLD3B_MOUSE	Rejected	132	0.00103617
sp|Q64355|EFS_MOUSE	Rejected	133	0.000724635
sp|Q62159|RHOC_MOUSE	Rejected	134	0.00111812
sp|Q5DTK1|CHSS3_MOUSE	Rejected	135	0.00120373
sp|O35598|ADA10_MOUSE	Rejected	136	0.00101602
sp|P70335|ROCK1_MOUSE	Rejected	137	0.0010557
tr|Q3UWE6|Q3UWE6_MOUSE	Rejected	138	0.00103802
sp|Q01147|CREB1_MOUSE	Rejected	139	0.00113664
sp|Q91ZX1|C209A_MOUSE	Rejected	140	0.000893487
sp|A2AIV2|VIR_MOUSE	Rejected	141	0.00116119
sp|Q8BTT6|UTP25_MOUSE	Rejected	142	0.000999004
sp|Q9EPS3|GLCE_MOUSE	Rejected	143	0.00128862
tr|Q8BVY4|Q8BVY4_MOUSE	Rejected	144	0.000625689
sp|Q78IS1|TMED3_MOUSE	Rejected	145	0.000523484
sp|Q99020|ROAA_MOUSE	Rejected	146	0.00136303
tr|D3Z5D4|D3Z5D4_MOUSE	Rejected	148	0.000838127
sp|Q9JL19|NCOA6_MOUSE	Rejected	148	0.000555097
sp|Q8C5N3|CWC22_MOUSE	Rejected	149	0.000667444
sp|O35118|GFRA3_MOUSE	Rejected	150	0.00105151
sp|P17427|AP2A2_MOUSE	Rejected	151	0.000727698
sp|Q3U2C5|RN149_MOUSE	Rejected	153	0.00128123
sp|Q9D211|C2AIL_MOUSE	Rejected	153	0.000835532
sp|Q06180|PTN2_MOUSE	Rejected	153	0.000534179
sp|Q80TN5|ZDH17_MOUSE	Rejected	156	0.00122886
sp|Q8BMI3|GGA3_MOUSE	Rejected	156	0.000724962
sp|Q9DBL7|COASY_MOUSE	Rejected	158	0.000936547
sp|Q9JI33|NET4_MOUSE	Rejected	158	0.000440726
sp|P52734|FGD1_MOUSE	Rejected	159	0.000843475
sp|P51667|MLRV_MOUSE	Rejected	160	0.000590148
sp|Q08481|PECA1_MOUSE	Rejected	161	0.00130127
sp|Q8R3L5|SO3A1_MOUSE	Rejected	162	0.000860398
sp|Q9CPR8|NSE3_MOUSE	Rejected	164	0.00111817
sp|Q6PAR0|KLD10_MOUSE	Rejected	164	0.000946664
sp|Q9QWV9|CCNT1_MOUSE	Rejected	165	0.000813446
sp|P59941|SIR6_MOUSE	Rejected	166	0.000724029
sp|Q05909|PTPRG_MOUSE	Rejected	167	0.000620578
sp|Q923B6|STEA4_MOUSE	Rejected	169	0.000811299
sp|P51655|GPC4_MOUSE	Rejected	169	0.000682714
sp|P49182|HEP2_MOUSE	Rejected	170	0.000458032
sp|Q9ESJ0|XPO4_MOUSE	Rejected	171	0.000879685
sp|Q922L6|NELFD_MOUSE	Rejected	173	0.000917908
sp|Q9Z2F7|BNI3L_MOUSE	Rejected	173	0.000910048
sp|Q6ZWX6|IF2A_MOUSE	Rejected	173	0.000586047
sp|Q99PM9|UCK2_MOUSE	Rejected	175	0.000308139
sp|Q9ERE7|MESD_MOUSE	Rejected	176	0.000565059
sp|Q6KAU4|MB12B_MOUSE	Rejected	177	0.000898141
sp|Q8BHA3|DTD2_MOUSE	Rejected	178	0.000672205
sp|Q8VCK5|KLH20_MOUSE	Rejected	180	0.00098829
sp|Q9CQB5|CISD2_MOUSE	Rejected	180	0.000555574
sp|Q921Q3|ALG1_MOUSE	Rejected	182	0.000938138
sp|P53811|PIPNB_MOUSE	Rejected	182	0.000179981
sp|Q923B1|DBR1_MOUSE	Rejected	183	0.000848799
tr|Q2TA50|Q2TA50_MOUSE	Rejected	184	0.000412377
sp|Q80Y84|KDM5B_MOUSE	Rejected	185	0.000528767
sp|Q66JZ4|TCAIM_MOUSE	Rejected	187	0.000906366
sp|Q8R059|GALE_MOUSE	Rejected	187	0.000618573
sp|P14719|ILRL1_MOUSE	Rejected	188	0.000260438
sp|O35680|RT12_MOUSE	Rejected	189	0.000337313
sp|Q920E5|FPPS_MOUSE	Rejected	190	0.0010529
sp|Q3TZZ7|ESYT2_MOUSE	Rejected	191	0.000258447
sp|O08736|CASPC_MOUSE	Rejected	192	0.000723122
sp|P58686|BBLN_MOUSE	Rejected	193	0.000668905
sp|Q3U308|CTU2_MOUSE	Rejected	194	0.000375245
sp|P49300|CLC10_MOUSE	Rejected	195	0.000485393
sp|Q8BGG6|MSPD3_MOUSE	Rejected	196	0.000620985
sp|Q9CQB2|MCRI2_MOUSE	Rejected	197	0.000349392
sp|P59708|SF3B6_MOUSE	Rejected	198	0.00027909
sp|F8VQB6|MYO10_MOUSE	Rejected	199	0.00051692
sp|A0A7N9VSG0|AFG2B_MOUSE	Rejected	200	0.000429942
sp|Q3UHG7|DEN11_MOUSE	Rejected	201	0.000229494
sp|A2RSJ4|BLT3B_MOUSE	Rejected	202	0.000531662
sp|Q99ML0|ZMY10_MOUSE	Rejected	203	0.000477517
sp|P0DP28|CALM3_MOUSE	Rejected	204	0.000515288
sp|Q3U6U5|GTPB6_MOUSE	Rejected	206	0.000637155
sp|P08553|NFM_MOUSE	Rejected	206	0.000443035
sp|P35561|KCNJ2_MOUSE	Rejected	207	0.000540554
sp|Q80UU1|ANKZ1_MOUSE	Rejected	208	0.000323598
sp|P0DP26|CALM1_MOUSE	Rejected	209	0.000778326
sp|Q8C4Y3|NELFB_MOUSE	Rejected	210	0.000354047
sp|O35732|CFLAR_MOUSE	Rejected	211	0.000468001
sp|Q07079|IBP5_MOUSE	Rejected	212	0.000170233
tr|G3XA20|G3XA20_MOUSE	Rejected	213	0.000647648
sp|Q80X32|CE024_MOUSE	Rejected	214	0.000383294
sp|Q91VH2|SNX9_MOUSE	Rejected	216	0.000772458
sp|P57724|PCBP4_MOUSE	Rejected	216	0.00073944
sp|Q8BHA0|IN80C_MOUSE	Rejected	217	0.000328921
sp|Q673H1|TUSC1_MOUSE	Rejected	218	0.000541471
sp|O55125|NIPS1_MOUSE	Rejected	220	0.000711199
sp|Q9Z138|ROR2_MOUSE	Rejected	220	0.000459119
sp|P63073|IF4E_MOUSE	Rejected	221	0.000387179
sp|Q91WB7|UBTD1_MOUSE	Rejected	222	0.000389359
sp|P07743|BPIA2_MOUSE	Rejected	223	0.000182292
sp|O88665|BRD7_MOUSE	Rejected	224	0.000285099
sp|Q9Z268|RASL1_MOUSE	Rejected	225	0.000526305
sp|Q8BSN3|ODAD3_MOUSE	Rejected	226	0.000299311
sp|P58022|LOXL2_MOUSE	Rejected	227	0.000390236
sp|Q62130|PTN14_MOUSE	Rejected	228	0.000432733
sp|Q8BLN5|LSS_MOUSE	Rejected	229	0.000500546
sp|Q9D0F3|LMAN1_MOUSE	Rejected	230	0.000193197
sp|P11688|ITA5_MOUSE	Rejected	231	0.000385458
sp|Q61183|PAPOA_MOUSE	Rejected	233	0.000333965
sp|Q8CGK3|LONM_MOUSE	Rejected	233	0.000195071
sp|Q7TT45|RRAGD_MOUSE	Rejected	234	0.000203922
sp|Q9JHR9|NRIP2_MOUSE	Rejected	235	0.000307313
sp|P84091|AP2M1_MOUSE	Rejected	236	0.000193765
sp|Q91YI1|ATG13_MOUSE	Rejected	237	0.000178378
sp|Q99LJ6|GPX7_MOUSE	Rejected	238	0.000378647
tr|A0A0A6YXL5|A0A0A6YXL5_MOUSE	Rejected	240	0.000175162
sp|Q922H2|PDK3_MOUSE	Rejected	240	0.000158947
sp|Q99PS0|K1C23_MOUSE	Rejected	241	0.000449713
sp|Q9EPE9|AT131_MOUSE	Rejected	242	0.000297889
sp|Q9D9Z1|SKAP_MOUSE	Rejected	243	0.000161361
sp|Q4VBD2|TAPT1_MOUSE	Rejected	244	0.00036235
sp|Q9Z0G2|SRPK3_MOUSE	Rejected	245	0.000362279
sp|O35075|VP26C_MOUSE	Rejected	246	0.000157077
sp|Q8R3S6|EXOC1_MOUSE	Rejected	247	0.000469808
sp|A2ALW5|DJC25_MOUSE	Rejected	248	0.000394349
sp|Q8K0C4|CP51A_MOUSE	Rejected	249	0.000190965
tr|A0A075B674|A0A075B674_MOUSE	Rejected	250	0.000523095
sp|P26954|IL3B2_MOUSE	Rejected	251	0.000391058
sp|Q6ZPS6|AKIB1_MOUSE	Rejected	252	0.000176438
tr|A0A140T8N9|A0A140T8N9_MOUSE	Rejected	253	0.000171215
sp|O89023|TPP1_MOUSE	Rejected	254	0.000185871
sp|Q8BGI5|PEX26_MOUSE	Rejected	255	0.000178999
sp|Q9D1C8|VPS28_MOUSE	Rejected	256	0.000284303
sp|P29268|CCN2_MOUSE	Rejected	257	0.000185563
sp|Q61576|FKB10_MOUSE	Rejected	258	0.000343665
sp|P09470|ACE_MOUSE	Rejected	260	0.000188513
sp|Q8VCM3|ZFY21_MOUSE	Rejected	260	0.000184452
tr|E9PV48|E9PV48_MOUSE	Rejected	262	0.000404733
sp|O54998|FKBP7_MOUSE	Rejected	262	0.000367891
sp|Q8R089|FBRS_MOUSE	Rejected	263	0.000455735
sp|P47931|FST_MOUSE	Rejected	264	0.00048325
sp|Q91YX0|THMS2_MOUSE	Rejected	265	0.000152941
sp|P0DOV2|IFI4_MOUSE	Rejected	266	0.000161771
sp|Q9JLZ3|AUHM_MOUSE	Rejected	268	0.00042463
sp|Q61549|AGRE1_MOUSE	Rejected	268	0.000167053
sp|Q8C6G1|CF410_MOUSE	Rejected	269	0.000351956
sp|Q9QUI0|RHOA_MOUSE	Rejected	270	0.000225875
sp|Q9CQ28|DPH6_MOUSE	Rejected	271	0.000185017
sp|Q62168|K1H2_MOUSE	Rejected	272	0.000235545
tr|A2ATK9|A2ATK9_MOUSE	Rejected	273	0.000178474
sp|Q8R2R1|POMT1_MOUSE	Rejected	274	0.00022753
sp|P97477|AURKA_MOUSE	Rejected	275	0.000162272
sp|Q9R0L7|AKP8L_MOUSE	Rejected	276	0.00017025
sp|Q99LL3|CHSTC_MOUSE	Rejected	278	0.000384215
sp|Q60737|CSK21_MOUSE	Rejected	278	0.000265162
sp|Q8BTQ0|PCGF3_MOUSE	Rejected	279	0.000179313
sp|Q03734|SPA3M_MOUSE	Rejected	280	0.000449207
sp|Q99PQ2|TRI11_MOUSE	Rejected	281	0.000392934
sp|Q8C0L8|COG5_MOUSE	Rejected	282	0.000170792
sp|Q9D6K9|CERS5_MOUSE	Rejected	283	0.000317094
sp|Q9D311|DOXA2_MOUSE	Rejected	284	0.000351545
sp|Q99LB6|MAT2B_MOUSE	Rejected	285	0.000149189
sp|Q920P5|KAD5_MOUSE	Rejected	286	0.000155499
sp|Q60680|IKKA_MOUSE	Rejected	287	0.000383688
sp|Q9WVH4|FOXO3_MOUSE	Rejected	288	0.000434248
sp|Q8BSL7|ARF2_MOUSE	Rejected	289	0.000153677
sp|E1U8D0|MTCL2_MOUSE	Rejected	290	0.000169163
sp|P10749|IL1B_MOUSE	Rejected	292	0.000298976
sp|Q8R2K7|SNPC5_MOUSE	Rejected	292	0.000147937
sp|Q9CQ02|COMD4_MOUSE	Rejected	293	0.0001448
sp|Q4PJX1|ODR4_MOUSE	Rejected	294	0.000144826
sp|Q9JKN1|ZNT7_MOUSE	Rejected	295	0.000279647
sp|P0C0A3|CHMP6_MOUSE	Rejected	296	0.00015347
sp|Q9JLC6|TEF_MOUSE	Rejected	297	0.000139841
sp|Q0KL01|UBX2B_MOUSE	Rejected	298	0.000317423
sp|Q9CYN9|RENR_MOUSE	Rejected	299	0.000247284
sp|P35569|IRS1_MOUSE	Rejected	300	0.000188483
sp|Q3TIR1|TPC13_MOUSE	Rejected	301	0.000152003
tr|F2Z3U3|F2Z3U3_MOUSE	Rejected	302	0.000165098
sp|Q9R1X5|MRP5_MOUSE	Rejected	304	0.000391575
sp|O54974|LEG7_MOUSE	Rejected	304	0.000165628
tr|A0A0N4SVU1|A0A0N4SVU1_MOUSE	Rejected	305	0.000168184
sp|O55137|ACOT1_MOUSE	Rejected	306	0.000150823
sp|Q8C0D7|ING4_MOUSE	Rejected	308	0.000166475
sp|Q5EBH1|RASF5_MOUSE	Rejected	308	0.000142605
sp|Q6P5C5|SMUG1_MOUSE	Rejected	309	0.000300515
tr|A0A0N4SUJ3|A0A0N4SUJ3_MOUSE	Rejected	310	0.000139993
sp|Q9DBS9|OSBL3_MOUSE	Rejected	312	0.000180929
sp|Q6A051|ATRN1_MOUSE	Rejected	312	0.000140706
sp|Q9QYC0|ADDA_MOUSE	Rejected	313	0.000172057
sp|Q9WTK2|CDYL_MOUSE	Rejected	314	0.000140614
sp|Q8VC48|PEX12_MOUSE	Rejected	315	0.000159761
sp|Q05895|TSP3_MOUSE	Rejected	316	0.00014903
sp|Q9D658|TP4A3_MOUSE	Rejected	317	0.000148594
sp|O08605|MKNK1_MOUSE	Rejected	319	0.000320642
sp|O88536|FPR2_MOUSE	Rejected	319	0.000171089
sp|Q3U5Q7|CMPK2_MOUSE	Rejected	319	0.000138705
sp|B2RS91|RRN3_MOUSE	Rejected	322	0.000181337
sp|Q8VCL2|SCO2_MOUSE	Rejected	322	0.000154936
sp|Q8CGB3|UACA_MOUSE	Rejected	323	0.000175545
sp|Q9QZS0|CO4A3_MOUSE	Rejected	324	0.000173118
sp|Q6WKZ8|UBR2_MOUSE	Rejected	325	0.000376635
sp|Q99LI9|CLP1_MOUSE	Rejected	326	0.000151141
sp|Q14CH1|MOCOS_MOUSE	Rejected	327	0.000175723
sp|Q9QZ03|S39A1_MOUSE	Rejected	328	0.000158636
sp|Q6GQT9|NOMO1_MOUSE	Rejected	329	0.000305432
sp|Q8BR70|YIPF6_MOUSE	Rejected	330	0.00016511
sp|Q99MB7|RN141_MOUSE	Rejected	331	0.00015461
sp|Q80U56|AVL9_MOUSE	Rejected	332	0.000151126
sp|P22777|PAI1_MOUSE	Rejected	333	0.00013775
sp|Q91WU0|EST1F_MOUSE	Rejected	334	0.000163155
sp|Q7TQC5|APTX_MOUSE	Rejected	335	0.000138719
tr|G3X9A3|G3X9A3_MOUSE	Rejected	336	0.000150182
sp|P51675|CCR1_MOUSE	Rejected	338	0.000195234
sp|P14685|PSMD3_MOUSE	Rejected	338	0.00016555
sp|Q61645|HAIR_MOUSE	Rejected	339	0.000142245
sp|O35492|CLK3_MOUSE	Rejected	340	0.000164738
sp|Q62445|SP4_MOUSE	Rejected	341	0.000136414
sp|Q3UD01|A7L3B_MOUSE	Rejected	342	0.00013664
sp|Q9CYI0|NJMU_MOUSE	Rejected	343	0.000153484
sp|Q3ZK22|VEZA_MOUSE	Rejected	344	0.000133579
sp|P61208|ARL4C_MOUSE	Rejected	345	0.000148325
sp|A8C756|THADA_MOUSE	Rejected	346	0.000187464
sp|P01643|KV5AA_MOUSE	Rejected	347	0.000139324
sp|T1NXB5|VSTM4_MOUSE	Rejected	348	0.000150067
sp|O88393|TGBR3_MOUSE	Rejected	349	0.000174307
sp|Q9D1M0|SEC13_MOUSE	Rejected	350	0.000138685
sp|Q91WK7|ANR54_MOUSE	Rejected	351	0.000162843
sp|Q64449|MRC2_MOUSE	Rejected	352	0.000294435
sp|Q9CPS6|HINT3_MOUSE	Rejected	353	0.000133318
sp|Q75N62|GIMA8_MOUSE	Rejected	354	0.000186705
sp|Q922W5|P5CR1_MOUSE	Rejected	356	0.00015011
sp|Q9CR26|VTA1_MOUSE	Rejected	356	0.000140943
sp|Q80YW5|BSPRY_MOUSE	Rejected	357	0.000132417
sp|Q8C0D5|EFL1_MOUSE	Rejected	358	0.000165201
sp|Q6NVG1|LPCT4_MOUSE	Rejected	360	0.000153124
sp|Q8BIS8|CC126_MOUSE	Rejected	360	0.000139043
sp|Q9CR64|KISHA_MOUSE	Rejected	361	0.000133526
sp|Q8BL86|MBLC2_MOUSE	Rejected	362	0.000153824
sp|Q3TTY0|PLB1_MOUSE	Rejected	363	0.000162873
tr|Q9EQI5|Q9EQI5_MOUSE	Rejected	364	0.000168784
sp|Q8CG79|ASPP2_MOUSE	Rejected	365	0.000165274
sp|Q91YJ5|IF2M_MOUSE	Rejected	366	0.000139141
sp|P70206|PLXA1_MOUSE	Rejected	367	0.000165821
sp|O88396|GRPE2_MOUSE	Rejected	368	0.000181119
sp|Q9DCD2|SYF1_MOUSE	Rejected	369	0.000136689
sp|Q8BIE6|FRM4A_MOUSE	Rejected	371	0.000170411
sp|Q80ZM7|T2AG_MOUSE	Rejected	371	0.000133813
sp|Q9DCG2|CD302_MOUSE	Rejected	372	0.000130986
sp|Q9DCU6|RM04_MOUSE	Rejected	374	0.00014577
sp|Q9QZZ6|DERM_MOUSE	Rejected	374	0.000121817
tr|A0A075B5L1|A0A075B5L1_MOUSE	Rejected	375	0.000145763
sp|Q8CFB4|GBP5_MOUSE	Rejected	376	0.00015214
sp|O88962|CP8B1_MOUSE	Rejected	377	0.000190648
sp|O89090|SP1_MOUSE	Rejected	378	0.000141839
sp|Q9DC11|PXDC2_MOUSE	Rejected	379	0.000129394
sp|Q8CCN5|BCAS3_MOUSE	Rejected	380	0.000160266
sp|Q9CR13|FMC1_MOUSE	Rejected	381	0.000132407
sp|Q9ES00|UBE4B_MOUSE	Rejected	383	0.000222528
tr|A2AFK4|A2AFK4_MOUSE	Rejected	383	0.000142914
sp|A2A7Z8|ADCL3_MOUSE	Rejected	384	0.000171236
sp|Q91WT9|CBS_MOUSE	Rejected	385	0.000177997
sp|Q61211|EIF2D_MOUSE	Rejected	386	0.000128999
sp|Q2PZL6|FAT4_MOUSE	Rejected	387	0.000144625
sp|O54785|LIMK2_MOUSE	Rejected	388	0.000144029
sp|Q61235|SNTB2_MOUSE	Rejected	389	0.000155476
sp|P97298|PEDF_MOUSE	Rejected	391	0.000141989
sp|Q7TPQ3|SHPRH_MOUSE	Rejected	391	0.000141657
sp|P34152|FAK1_MOUSE	Rejected	392	0.000130254
sp|Q8BGT6|MILK1_MOUSE	Rejected	393	0.000131155
sp|Q8CIB5|FERM2_MOUSE	Rejected	394	0.000148208
sp|Q9EQK7|ICMT_MOUSE	Rejected	396	0.000131151
sp|Q9CZD5|IF3M_MOUSE	Rejected	396	0.000128353
sp|Q91W45|PAI2B_MOUSE	Rejected	397	0.000132137
sp|O08917|FLOT1_MOUSE	Rejected	399	0.000129046
sp|E9PZJ8|ASCC3_MOUSE	Rejected	399	0.000126689
sp|P29387|GBB4_MOUSE	Rejected	400	0.000165879
tr|A0A140T8T4|A0A140T8T4_MOUSE	Rejected	401	0.000129044
sp|Q99N28|CADM3_MOUSE	Rejected	402	0.000138557
sp|Q8C9S8|ATG4A_MOUSE	Rejected	403	0.000139245
sp|Q9CZH7|MXRA7_MOUSE	Rejected	404	0.000131017
sp|O35242|FAN_MOUSE	Rejected	405	0.00015328
sp|Q8BHK3|S36A2_MOUSE	Rejected	406	0.000153589
sp|Q8CFJ9|WDR24_MOUSE	Rejected	407	0.000125789
sp|P70701|WN10A_MOUSE	Rejected	409	0.000143663
sp|Q99N05|M4A4D_MOUSE	Rejected	409	0.000124449
sp|Q7TT50|MRCKB_MOUSE	Rejected	410	0.000127986
sp|Q07235|GDN_MOUSE	Rejected	411	0.000109694
sp|Q3UHJ0|AAK1_MOUSE	Rejected	412	0.000124134
sp|Q6R0H7|GNAS1_MOUSE	Rejected	413	0.000148282
sp|B1AQJ2|UBP36_MOUSE	Rejected	415	0.000150228
sp|D3Z2R5|SELN_MOUSE	Rejected	415	0.000127025
sp|Q8R2X8|GO45_MOUSE	Rejected	416	0.000129055
sp|Q8K4B2|IRAK3_MOUSE	Rejected	417	0.000124169
sp|Q9QXJ1|APBB1_MOUSE	Rejected	418	0.0001241
sp|Q8BSY0|ASPH_MOUSE	Rejected	419	0.000112009
sp|Q9WVB4|SLIT3_MOUSE	Rejected	420	0.000123897
sp|P55097|CATK_MOUSE	Rejected	421	0.000124245
sp|Q3UDE2|TTL12_MOUSE	Rejected	423	0.000150989
sp|Q810K9|GXLT2_MOUSE	Rejected	423	0.000122254
sp|Q64008|RAB34_MOUSE	Rejected	424	0.000124204
sp|P48379|RFX2_MOUSE	Rejected	425	0.000126158
sp|Q91ZB0|ALPK2_MOUSE	Rejected	426	0.000113822
sp|Q8BV57|SRCRL_MOUSE	Rejected	427	0.000129991
sp|Q3U829|AP5Z1_MOUSE	Rejected	428	0.000131132
sp|Q9CQQ0|SMIM8_MOUSE	Rejected	429	9.65636e-05
sp|F7BJB9|MORC3_MOUSE	Rejected	430	0.000124661
sp|Q9CSU0|RPR1B_MOUSE	Rejected	431	0.000108089
sp|P84309|ADCY5_MOUSE	Rejected	432	0.000122767
sp|P12265|BGLR_MOUSE	Rejected	433	0.000127073
sp|Q9R088|KITM_MOUSE	Rejected	434	0.0001401
sp|Q8K330|SSH3_MOUSE	Rejected	435	0.000133606
sp|Q8CIA5|S35B4_MOUSE	Rejected	436	0.000114983
sp|Q61016|GBG7_MOUSE	Rejected	437	0.000120008
sp|Q69ZQ2|ISY1_MOUSE	Rejected	438	0.000121895
sp|Q6P6M5|PX11C_MOUSE	Rejected	439	0.000138593
sp|P10287|CADH3_MOUSE	Rejected	440	0.000137284
sp|O35239|PTN9_MOUSE	Rejected	441	0.000130813
sp|Q6ZQI3|MLEC_MOUSE	Rejected	442	0.00012422
sp|Q8R4G6|MGT5A_MOUSE	Rejected	443	0.000150792
sp|Q921J2|RHEB_MOUSE	Rejected	444	0.000137352
sp|Q924Z6|XPO6_MOUSE	Rejected	445	0.000119716
sp|Q7TPD3|ROBO2_MOUSE	Rejected	446	0.000118696
sp|E9PVB5|TTC17_MOUSE	Rejected	447	0.000119949
sp|Q5S006|LRRK2_MOUSE	Rejected	448	0.000146654
sp|Q64267|XPA_MOUSE	Rejected	449	0.00011867
sp|P34821|BMP8A_MOUSE	Rejected	451	0.000123887
sp|O88942|NFAC1_MOUSE	Rejected	451	0.000118916
sp|P70275|SEM3E_MOUSE	Rejected	452	0.000119222
sp|P58137|ACOT8_MOUSE	Rejected	453	0.000117476
sp|P29621|SPA3C_MOUSE	Rejected	454	0.000119561
sp|Q9CSB4|PAR3L_MOUSE	Rejected	455	0.000140102
sp|Q80X73|PELO_MOUSE	Rejected	456	0.000117693
sp|Q6P1G2|KDM2B_MOUSE	Rejected	457	0.000126891
sp|Q8BGC1|CE022_MOUSE	Rejected	458	0.000120683
sp|P70297|STAM1_MOUSE	Rejected	459	0.000120473
sp|Q8BSF4|PISD_MOUSE	Rejected	460	0.000138007
sp|Q9Z0S6|CLD10_MOUSE	Rejected	461	0.000120405
sp|P36895|BMR1A_MOUSE	Rejected	462	0.000144562
sp|Q9EQ20|MMSA_MOUSE	Rejected	463	0.000127711
sp|Q80YQ8|RMD5A_MOUSE	Rejected	464	0.000145574
sp|Q99KK2|NEUA_MOUSE	Rejected	465	0.000116982
sp|Q9ERR7|SEP15_MOUSE	Rejected	466	0.000116271
sp|Q499D0|FOXN3_MOUSE	Rejected	467	0.000119847
sp|P55249|LX12E_MOUSE	Rejected	468	0.000126481
sp|Q8K4G1|LTBP4_MOUSE	Rejected	469	0.00013525
sp|Q5XJY5|COPD_MOUSE	Rejected	470	0.000121926
sp|Q9QXG2|RAE1_MOUSE	Rejected	471	0.000117136
sp|P29037|TBP_MOUSE	Rejected	472	0.000128669
tr|A0A0A6YXQ0|A0A0A6YXQ0_MOUSE	Rejected	473	0.000119284
sp|Q6PGG2|GMIP_MOUSE	Rejected	474	0.000118666
sp|Q812A5|PRR5_MOUSE	Rejected	475	0.000116864
sp|Q69Z61|PWP2A_MOUSE	Rejected	476	0.000114384
sp|Q6I6G8|HECW2_MOUSE	Rejected	477	0.000115691
sp|Q64131|RUNX3_MOUSE	Rejected	478	0.00011614
sp|P52623|UCK1_MOUSE	Rejected	479	0.000114114
sp|Q6P1E1|ZMIZ1_MOUSE	Rejected	480	0.000114921
sp|Q6KAQ7|ZZZ3_MOUSE	Rejected	481	0.000125829
sp|O35682|MYADM_MOUSE	Rejected	482	0.000113526
sp|Q9DBV4|MXRA8_MOUSE	Rejected	483	0.000118938
sp|P50284|TNR3_MOUSE	Rejected	484	0.000140213
sp|Q8BGR2|LRC8D_MOUSE	Rejected	485	0.000112441
sp|Q8CGE9|RGS12_MOUSE	Rejected	486	0.000113827
sp|Q5S248|TM11E_MOUSE	Rejected	487	0.000116399
sp|Q8BU04|UBR7_MOUSE	Rejected	488	0.000116895
sp|Q80V53|CHSTE_MOUSE	Rejected	489	0.000126417
sp|Q62376|RU17_MOUSE	Rejected	490	0.000113401
sp|Q6GQS1|SCMC3_MOUSE	Rejected	491	0.00011232
sp|P28575|IPP_MOUSE	Rejected	492	0.000114788
sp|Q9Z0Z7|KLF5_MOUSE	Rejected	493	0.000121012
sp|O35664|INAR2_MOUSE	Rejected	494	0.00011308
sp|Q8R238|SDSL_MOUSE	Rejected	495	0.000111976
sp|Q64524|H2B2E_MOUSE	Rejected	497	0.000136668
sp|Q9Z103|ADNP_MOUSE	Rejected	497	0.000131712
sp|Q9JKP7|DPOE3_MOUSE	Rejected	498	0.000116042
sp|Q60961|LAP4A_MOUSE	Rejected	499	0.000118476
sp|Q9EQP2|EHD4_MOUSE	Rejected	500	0.000109899
sp|Q8BK35|NOP53_MOUSE	Rejected	501	0.000111999
sp|Q8CD26|S35E1_MOUSE	Rejected	502	0.000112391
tr|Q7TNL5|Q7TNL5_MOUSE	Rejected	503	0.000113933
sp|O54788|DFFB_MOUSE	Rejected	504	0.000110303
sp|Q3UV70|PDP1_MOUSE	Rejected	505	8.93313e-05
sp|Q62245|SOS1_MOUSE	Rejected	506	0.00011142
sp|P50543|S10AB_MOUSE	Rejected	507	0.000109475
sp|Q91XD6|VPS36_MOUSE	Rejected	508	0.000119709
sp|O54724|CAVN1_MOUSE	Rejected	509	0.000111033
sp|Q8CGC7|SYEP_MOUSE	Rejected	510	0.000109076
sp|Q91WP0|MASP2_MOUSE	Rejected	511	0.000113778
sp|Q8C0P7|ZN451_MOUSE	Rejected	512	0.000108918
sp|Q3UDK1|TRAD1_MOUSE	Rejected	513	0.00011012
sp|Q91VN0|LRP5_MOUSE	Rejected	514	0.000110229
tr|A0A1L1SSC7|A0A1L1SSC7_MOUSE	Rejected	515	0.000130791
sp|Q8BZT9|LACC1_MOUSE	Rejected	516	0.000109589
sp|Q78T54|VMA21_MOUSE	Rejected	517	0.000116611
sp|Q9QY33|TSN3_MOUSE	Rejected	518	0.000108406
sp|Q8VIB3|SIA10_MOUSE	Rejected	519	0.000125118
sp|Q9CPR7|SIKE1_MOUSE	Rejected	520	0.000107374
sp|Q9WVL2|STAT2_MOUSE	Rejected	521	0.000110664
sp|Q3TC46|PATL1_MOUSE	Rejected	523	0.000113935
sp|P33435|MMP13_MOUSE	Rejected	523	0.000107403
sp|Q99JH1|RP25L_MOUSE	Rejected	524	0.000108176
sp|Q8CE08|PPAP_MOUSE	Rejected	525	0.000119086
sp|Q9CR08|RPP29_MOUSE	Rejected	526	8.38022e-05
tr|E9Q9Q2|E9Q9Q2_MOUSE	Rejected	527	0.000112345
sp|Q3UMB9|WASC4_MOUSE	Rejected	528	0.000107975
sp|P19246|NFH_MOUSE	Rejected	529	0.000110195
tr|G3XA30|G3XA30_MOUSE	Rejected	530	0.000108287
sp|Q61072|ADAM9_MOUSE	Rejected	531	0.000109584
sp|Q9CR88|RT14_MOUSE	Rejected	532	0.000108514
sp|Q8BXV2|BRI3B_MOUSE	Rejected	533	0.000111414
sp|Q8BWR8|RHPN2_MOUSE	Rejected	535	0.000115013
sp|Q9ESP1|SDF2L_MOUSE	Rejected	535	0.000113387
sp|P47968|RPIA_MOUSE	Rejected	536	0.000106258
sp|P97801|SMN_MOUSE	Rejected	538	0.000108617
sp|Q80VP5|MTRFR_MOUSE	Rejected	538	0.000106331
sp|Q3UHQ6|DOP1B_MOUSE	Rejected	539	0.000112865
sp|O08915|AIP_MOUSE	Rejected	540	0.000145159
sp|Q62313|TGON1_MOUSE	Rejected	541	0.000104709
sp|Q8BY35|FGD2_MOUSE	Rejected	542	0.00010565
sp|Q8BGA7|INT15_MOUSE	Rejected	543	0.000106624
sp|Q61263|SOAT1_MOUSE	Rejected	544	0.000105404
sp|A2AI05|NDOR1_MOUSE	Rejected	545	0.000105053
sp|Q8R060|ZWILC_MOUSE	Rejected	546	0.000105688
sp|Q8BM72|HSP13_MOUSE	Rejected	547	0.000105435
sp|Q9D820|PRXD1_MOUSE	Rejected	548	0.000105068
sp|Q3TA38|T120B_MOUSE	Rejected	550	0.00010936
sp|A2AJX4|MALR1_MOUSE	Rejected	550	0.000104269
sp|Q8VE65|TAF12_MOUSE	Rejected	551	0.000105033
tr|Q6NXK9|Q6NXK9_MOUSE	Rejected	552	0.000105756
sp|Q80ZK9|WDTC1_MOUSE	Rejected	553	0.000109274
sp|Q9D8B7|JAM3_MOUSE	Rejected	554	0.000104547
tr|Q8BM11|Q8BM11_MOUSE	Rejected	555	0.000104005
sp|Q9DAR7|DCPS_MOUSE	Rejected	556	0.00010368
sp|P70274|SEPP1_MOUSE	Rejected	557	0.000107209
sp|Q9R207|NBN_MOUSE	Rejected	558	0.00011085
sp|Q9D8V7|SC11C_MOUSE	Rejected	559	0.000111235
sp|Q9QZD9|EIF3I_MOUSE	Rejected	560	0.000111321
sp|Q8CBY0|GATC_MOUSE	Rejected	561	0.000104101
sp|Q8CIM3|D2HDH_MOUSE	Rejected	562	0.000134104
sp|Q9DBY5|CBX6_MOUSE	Rejected	563	0.000103432
tr|A2BHR2|A2BHR2_MOUSE	Rejected	564	0.000101931
sp|Q8CDM8|FHI2A_MOUSE	Rejected	566	0.000106868
sp|O09009|RFNG_MOUSE	Rejected	566	0.000103787
sp|O09111|NDUBB_MOUSE	Rejected	568	0.000105037
sp|Q5ND28|SREC_MOUSE	Rejected	568	8.37288e-05
sp|O88343|S4A4_MOUSE	Rejected	569	0.000115147
sp|Q64516|GLPK_MOUSE	Rejected	570	0.000103901
sp|Q99JZ7|ERRFI_MOUSE	Rejected	571	0.000132645
sp|O08983|HPS1_MOUSE	Rejected	572	0.000103172
sp|Q3V1H3|HPHL1_MOUSE	Rejected	573	0.000136649
sp|Q8BVA2|TM222_MOUSE	Rejected	574	8.99801e-05
sp|Q8BMK4|CKAP4_MOUSE	Rejected	575	0.000101965
sp|Q9JM96|BORG4_MOUSE	Rejected	576	0.000102543
sp|Q9D1M7|FKB11_MOUSE	Rejected	578	0.000104064
sp|P08508|FCGR3_MOUSE	Rejected	578	0.000100785
sp|Q6PIX5|RHDF1_MOUSE	Rejected	580	0.00010175
sp|Q9QZB7|ARP10_MOUSE	Rejected	580	0.000101302
sp|Q3U492|KCP_MOUSE	Rejected	580	0.000100729
sp|Q3TT38|ILRUN_MOUSE	Rejected	582	0.000101365
sp|Q8K2J0|PLCD3_MOUSE	Rejected	583	0.000120434
sp|Q71FD5|ZNRF2_MOUSE	Rejected	584	0.00010153
sp|Q6PB93|GALT2_MOUSE	Rejected	585	0.000101779
sp|Q99KL7|RAB28_MOUSE	Rejected	586	0.000100341
sp|Q64362|AKTIP_MOUSE	Rejected	587	0.000101945
sp|P39429|TRAF2_MOUSE	Rejected	588	0.000100132
sp|P09581|CSF1R_MOUSE	Rejected	589	0.000120161
sp|Q61790|LAG3_MOUSE	Rejected	590	0.000101525
sp|Q8BKX6|SMG1_MOUSE	Rejected	591	0.000105055
sp|Q9CZ62|CEP97_MOUSE	Rejected	592	0.000102609
tr|A0A0A6YX66|A0A0A6YX66_MOUSE	Rejected	593	9.97328e-05
sp|A6H5Z3|EXC6B_MOUSE	Rejected	594	0.00010033
sp|Q91Z46|DUS7_MOUSE	Rejected	595	9.95305e-05
sp|Q9EQC5|SCYL1_MOUSE	Rejected	596	0.000120426
tr|B1AVU4|B1AVU4_MOUSE	Rejected	597	9.97682e-05
sp|P35980|RL18_MOUSE	Rejected	599	0.000108901
sp|Q91Z61|DIRA1_MOUSE	Rejected	599	0.000105194
tr|A0A0B4J1J6|A0A0B4J1J6_MOUSE	Rejected	600	0.000102117
sp|Q3UPR7|TM102_MOUSE	Rejected	601	9.91603e-05
sp|P28661|SEPT4_MOUSE	Rejected	602	0.000100218
sp|O08543|EFNA5_MOUSE	Rejected	603	0.000102976
sp|Q3UFS4|GPT11_MOUSE	Rejected	604	0.000104415
sp|Q9D1R1|T126B_MOUSE	Rejected	605	9.89086e-05
sp|A2AJI0|MA7D1_MOUSE	Rejected	606	9.87586e-05
sp|Q9D2U9|H2B3A_MOUSE	Rejected	607	9.87411e-05
sp|B1AVZ0|UPP_MOUSE	Rejected	608	9.9302e-05
sp|P99026|PSB4_MOUSE	Rejected	609	0.000131637
sp|Q9WU62|INCE_MOUSE	Rejected	610	9.97797e-05
sp|Q8C0T5|SI1L1_MOUSE	Rejected	611	9.81975e-05
sp|Q64324|STXB2_MOUSE	Rejected	612	9.69742e-05
sp|Q03401|CRIS1_MOUSE	Rejected	613	0.00010294
sp|P97302|BACH1_MOUSE	Rejected	614	0.000132944
sp|Q9CWW7|CXXC1_MOUSE	Rejected	615	9.77951e-05
sp|P58064|RT06_MOUSE	Rejected	616	0.000117633
sp|P51410|RL9_MOUSE	Rejected	617	9.64806e-05
sp|O55176|PJA1_MOUSE	Rejected	618	0.000110276
sp|Q8K304|TM129_MOUSE	Rejected	619	9.6928e-05
sp|P11031|TCP4_MOUSE	Rejected	620	0.000102078
sp|P56726|SMO_MOUSE	Rejected	621	9.63728e-05
sp|Q80TL0|PPM1E_MOUSE	Rejected	622	9.68581e-05
tr|Q3V4B7|Q3V4B7_MOUSE	Rejected	623	0.000112051
sp|P12813|NR4A1_MOUSE	Rejected	624	0.000109449
sp|Q9JJX7|TYDP2_MOUSE	Rejected	625	9.78629e-05
sp|Q80UY2|KCMF1_MOUSE	Rejected	626	0.000112305
sp|Q91ZU1|ASB6_MOUSE	Rejected	627	0.000116605
sp|Q7TSZ8|NACC1_MOUSE	Rejected	628	9.63518e-05
sp|A1A547|PGRP3_MOUSE	Rejected	629	9.88422e-05
sp|P25119|TNR1B_MOUSE	Rejected	630	9.75963e-05
sp|Q8VCI5|PEX19_MOUSE	Rejected	631	9.61476e-05
sp|Q3UG20|KMT2E_MOUSE	Rejected	632	9.67712e-05
sp|Q3V009|TMED1_MOUSE	Rejected	633	0.000104787
tr|A0A140T8M4|A0A140T8M4_MOUSE	Rejected	634	9.89869e-05
sp|Q3USJ8|FCSD2_MOUSE	Rejected	635	9.52294e-05
sp|A2RT67|DEND3_MOUSE	Rejected	636	9.79625e-05
sp|Q6XUX1|DUSTY_MOUSE	Rejected	637	9.68717e-05
sp|Q3UCQ1|FOXK2_MOUSE	Rejected	639	9.52461e-05
sp|Q8R0L9|TADA3_MOUSE	Rejected	639	9.50807e-05
sp|P62835|RAP1A_MOUSE	Rejected	640	9.57337e-05
sp|Q8CFJ7|S2545_MOUSE	Rejected	642	9.56624e-05
sp|J3QPC3|ACTMP_MOUSE	Rejected	642	9.56187e-05
sp|Q6PE01|SNR40_MOUSE	Rejected	643	9.63529e-05
sp|Q9DBX2|PHLP_MOUSE	Rejected	644	9.52473e-05
sp|Q99JX7|NXF1_MOUSE	Rejected	645	9.4306e-05
sp|Q9DBU0|TM9S1_MOUSE	Rejected	646	0.000110159
sp|Q9EQS3|MYCBP_MOUSE	Rejected	647	8.16459e-05
sp|Q9DC51|GNAI3_MOUSE	Rejected	648	9.48967e-05
sp|P01627|KV2A2_MOUSE	Rejected	649	9.48342e-05
sp|Q6QD59|SEC20_MOUSE	Rejected	650	9.5274e-05
sp|Q9ERY9|ERG28_MOUSE	Rejected	651	9.51172e-05
sp|Q9CRC0|VKOR1_MOUSE	Rejected	652	9.43106e-05
sp|Q7TQJ1|MALD1_MOUSE	Rejected	653	9.33766e-05
sp|P45700|MA1A1_MOUSE	Rejected	654	9.69855e-05
sp|Q8R3L2|TCF25_MOUSE	Rejected	655	9.61959e-05
tr|E9Q777|E9Q777_MOUSE	Rejected	656	9.32659e-05
sp|O88512|AP1G2_MOUSE	Rejected	657	9.51921e-05
sp|Q32NY4|CNNM3_MOUSE	Rejected	658	9.37432e-05
sp|Q9EQJ0|TPC1_MOUSE	Rejected	659	7.61487e-05
sp|Q8BVE3|VATH_MOUSE	Rejected	660	9.55383e-05
sp|Q8VEA4|MIA40_MOUSE	Rejected	661	9.33375e-05
tr|A0A075B5Q3|A0A075B5Q3_MOUSE	Rejected	662	9.30764e-05
sp|Q8C013|TPBGL_MOUSE	Rejected	663	8.96662e-05
sp|B9EKI3|TMF1_MOUSE	Rejected	664	9.90838e-05
sp|Q8BG67|EFR3A_MOUSE	Rejected	665	9.23526e-05
sp|Q9DC22|DCAF6_MOUSE	Rejected	666	0.000110644
tr|E9Q411|E9Q411_MOUSE	Rejected	667	9.21624e-05
sp|P08152|EGR2_MOUSE	Rejected	668	0.000100397
sp|Q91YM2|RHG35_MOUSE	Rejected	669	9.25e-05
sp|Q9CQA1|TPPC5_MOUSE	Rejected	670	9.1293e-05
sp|Q9CZX7|PP4P2_MOUSE	Rejected	671	9.94349e-05
sp|Q3TV70|NR2CA_MOUSE	Rejected	672	9.33203e-05
tr|A0A1B0GRL1|A0A1B0GRL1_MOUSE	Rejected	673	9.15401e-05
sp|Q9R1C6|DGKE_MOUSE	Rejected	675	9.197e-05
sp|Q61614|EDNRA_MOUSE	Rejected	675	9.12661e-05
sp|P35601|RFC1_MOUSE	Rejected	676	9.14898e-05
sp|Q9D4V7|RABL3_MOUSE	Rejected	677	9.05622e-05
sp|Q99J21|MCLN1_MOUSE	Rejected	678	9.27092e-05
sp|Q8CG80|SHF_MOUSE	Rejected	679	9.10627e-05
sp|Q5NBU8|XAF1_MOUSE	Rejected	680	0.00010913
sp|Q9D0F4|NKAP_MOUSE	Rejected	681	0.000100194
tr|A0A338P7C9|A0A338P7C9_MOUSE	Rejected	682	0.000116177
sp|Q4JIM5|ABL2_MOUSE	Rejected	683	9.16595e-05
sp|Q8K0G8|ESRP2_MOUSE	Rejected	684	9.56145e-05
sp|P13705|MSH3_MOUSE	Rejected	685	9.27394e-05
sp|E9Q8D0|DJC21_MOUSE	Rejected	686	9.25175e-05
tr|Q9D3F6|Q9D3F6_MOUSE	Rejected	687	9.41861e-05
sp|P97449|AMPN_MOUSE	Rejected	688	9.01978e-05
sp|Q9CXD6|MCUR1_MOUSE	Rejected	689	8.97849e-05
sp|Q9DBZ1|IKIP_MOUSE	Rejected	690	9.0735e-05
tr|G3UVT9|G3UVT9_MOUSE	Rejected	691	9.01656e-05
sp|P55200|KMT2A_MOUSE	Rejected	692	8.90476e-05
sp|Q09PK2|APRV1_MOUSE	Rejected	693	8.93259e-05
sp|Q61271|ACV1B_MOUSE	Rejected	694	9.44537e-05
sp|Q3TB82|PKHF1_MOUSE	Rejected	695	8.93225e-05
sp|Q9DBM2|ECHP_MOUSE	Rejected	696	9.29912e-05
sp|P63001|RAC1_MOUSE	Rejected	697	8.99437e-05
sp|Q01320|TOP2A_MOUSE	Rejected	698	8.95659e-05
sp|P26450|P85A_MOUSE	Rejected	699	9.0155e-05
sp|Q8BJE2|BTNL9_MOUSE	Rejected	700	8.93746e-05
sp|O35250|EXOC7_MOUSE	Rejected	701	8.88256e-05
sp|Q05186|RCN1_MOUSE	Rejected	702	9.09871e-05
tr|A2AF31|A2AF31_MOUSE	Rejected	703	9.54681e-05
sp|Q9JHC9|ELF2_MOUSE	Rejected	705	9.06697e-05
sp|O54991|CNTP1_MOUSE	Rejected	705	8.94517e-05
sp|Q3UHI4|TMED8_MOUSE	Rejected	706	8.86588e-05
sp|Q91YE7|RBM5_MOUSE	Rejected	707	9.10866e-05
sp|Q9D2G5|SYNJ2_MOUSE	Rejected	708	8.93154e-05
sp|P56565|S10A1_MOUSE	Rejected	709	8.85958e-05
sp|Q3TLP5|ECHD2_MOUSE	Rejected	710	0.000108325
sp|Q9WV89|STXB4_MOUSE	Rejected	711	8.80294e-05
sp|Q8BTZ7|GMPPB_MOUSE	Rejected	712	8.83054e-05
sp|Q9D6U8|F162A_MOUSE	Rejected	713	9.01877e-05
sp|Q8BFT2|HAUS4_MOUSE	Rejected	714	8.73521e-05
sp|Q8R4S0|PP14C_MOUSE	Rejected	715	8.72027e-05
sp|Q60710|SAMH1_MOUSE	Rejected	716	8.91028e-05
sp|P28665|MUG1_MOUSE	Rejected	717	9.08524e-05
sp|Q3V188|ENDOU_MOUSE	Rejected	718	8.70558e-05
sp|Q9CZV5|ST65G_MOUSE	Rejected	719	9.10026e-05
sp|Q64373|B2CL1_MOUSE	Rejected	720	8.76944e-05
sp|P97445|CAC1A_MOUSE	Rejected	721	9.32548e-05
sp|P52332|JAK1_MOUSE	Rejected	722	8.66626e-05
sp|Q8K440|ABC8B_MOUSE	Rejected	723	8.85303e-05
sp|Q8CHP5|PYM1_MOUSE	Rejected	724	0.000104848
sp|Q5SSH7|ZZEF1_MOUSE	Rejected	725	8.65999e-05
sp|Q8BLR5|PSD4_MOUSE	Rejected	726	9.15586e-05
sp|Q8BTV1|TUSC3_MOUSE	Rejected	727	8.56888e-05
sp|Q8BU14|SEC62_MOUSE	Rejected	728	0.00010245
sp|Q8BGB5|LIMD2_MOUSE	Rejected	729	8.58235e-05
sp|Q62280|SSXT_MOUSE	Rejected	730	9.45935e-05
sp|P47955|RLA1_MOUSE	Rejected	731	6.58691e-05
sp|Q99LJ8|NGBR_MOUSE	Rejected	732	8.62203e-05
sp|Q9QXX0|JAG1_MOUSE	Rejected	733	8.75682e-05
sp|Q6PGL7|WASC2_MOUSE	Rejected	734	8.59464e-05
sp|Q9Z0L8|GGH_MOUSE	Rejected	735	8.90349e-05
tr|Q9D809|Q9D809_MOUSE	Rejected	736	8.52285e-05
sp|Q8R205|ZC3HA_MOUSE	Rejected	737	8.53704e-05
sp|Q8VBY2|KKCC1_MOUSE	Rejected	739	8.86927e-05
sp|Q9CZT5|VASN_MOUSE	Rejected	739	8.53918e-05
tr|M0QWN7|M0QWN7_MOUSE	Rejected	740	8.56867e-05
sp|Q9ERD6|RGPS2_MOUSE	Rejected	741	9.06379e-05
sp|Q9Z126|PLF4_MOUSE	Rejected	742	8.48171e-05
sp|Q9DBG7|SRPRA_MOUSE	Rejected	743	7.61002e-05
sp|Q6NS57|MABP1_MOUSE	Rejected	744	8.51922e-05
sp|Q62191|RO52_MOUSE	Rejected	745	8.70737e-05
sp|Q6P3A4|VSIG8_MOUSE	Rejected	746	8.44344e-05
sp|Q925H7|KR194_MOUSE	Rejected	747	8.73587e-05
sp|Q9R210|TFEB_MOUSE	Rejected	748	8.68201e-05
sp|Q62093|SRSF2_MOUSE	Rejected	749	9.06241e-05
sp|Q91XE4|ACY3_MOUSE	Rejected	751	8.48672e-05
sp|Q91VC4|PLVAP_MOUSE	Rejected	751	8.43013e-05
sp|Q8K2I4|MANBA_MOUSE	Rejected	752	8.42045e-05
sp|P22518|CLK1_MOUSE	Rejected	753	9.16457e-05
sp|Q5DW34|EHMT1_MOUSE	Rejected	754	8.82237e-05
sp|Q62261|SPTB2_MOUSE	Rejected	755	8.8564e-05
sp|Q62148|AL1A2_MOUSE	Rejected	756	8.43846e-05
sp|Q9CW79|GOGA1_MOUSE	Rejected	757	8.68995e-05
sp|Q9EQU3|TLR9_MOUSE	Rejected	758	8.35001e-05
tr|A0A140T8Q4|A0A140T8Q4_MOUSE	Rejected	759	8.39828e-05
sp|Q9JLL3|TNR19_MOUSE	Rejected	760	8.38482e-05
sp|Q3U487|HECD3_MOUSE	Rejected	761	8.4277e-05
sp|P47879|IBP4_MOUSE	Rejected	762	8.46518e-05
sp|P26350|PTMA_MOUSE	Rejected	763	8.35801e-05
sp|Q8VD62|CK068_MOUSE	Rejected	764	8.57151e-05
sp|P12804|FGL2_MOUSE	Rejected	765	8.36609e-05
sp|Q921D9|GRHL1_MOUSE	Rejected	766	8.60353e-05
sp|Q9WVK4|EHD1_MOUSE	Rejected	767	8.31326e-05
sp|O88935|SYN1_MOUSE	Rejected	768	8.31929e-05
sp|Q9CQP3|CHCH5_MOUSE	Rejected	769	8.47488e-05
sp|Q68EF0|RAB3I_MOUSE	Rejected	771	8.34192e-05
sp|Q91YQ1|RAB7L_MOUSE	Rejected	771	8.32923e-05
sp|L0N7N1|KIF14_MOUSE	Rejected	771	8.3141e-05
sp|P32507|NECT2_MOUSE	Rejected	773	8.52893e-05
sp|Q9JKC0|CCL24_MOUSE	Rejected	774	8.31023e-05
sp|Q6PE54|DHX40_MOUSE	Rejected	775	8.63554e-05
sp|Q8K199|COXM2_MOUSE	Rejected	776	8.29837e-05
sp|Q9R1E6|ENPP2_MOUSE	Rejected	777	8.86463e-05
sp|Q61602|GLI3_MOUSE	Rejected	778	8.30763e-05
sp|P13597|ICAM1_MOUSE	Rejected	779	8.30888e-05
sp|Q8C176|TAF2_MOUSE	Rejected	780	8.38973e-05
sp|Q80TF6|STAR9_MOUSE	Rejected	781	8.58203e-05
sp|P16056|MET_MOUSE	Rejected	782	8.17849e-05
sp|Q9CQY2|RAMAC_MOUSE	Rejected	783	8.29666e-05
sp|Q9CXJ1|SYEM_MOUSE	Rejected	784	9.03318e-05
sp|Q9JLQ2|GIT2_MOUSE	Rejected	786	8.70365e-05
tr|Q6NXL5|Q6NXL5_MOUSE	Rejected	786	8.19873e-05
sp|Q9ERL9|GCYA1_MOUSE	Rejected	787	8.36417e-05
sp|Q61510|TRI25_MOUSE	Rejected	789	8.22012e-05
sp|Q62190|RON_MOUSE	Rejected	789	8.20331e-05
sp|Q9Z247|FKBP9_MOUSE	Rejected	789	8.19839e-05
sp|P57080|UBP25_MOUSE	Rejected	791	8.73523e-05
sp|Q8BJ34|MARF1_MOUSE	Rejected	792	8.29206e-05
sp|Q80WM5|HPLN3_MOUSE	Rejected	793	8.56129e-05
tr|J3QNX6|J3QNX6_MOUSE	Rejected	794	8.10424e-05
sp|A2ADA5|PUSL1_MOUSE	Rejected	795	8.15543e-05
sp|P28662|BRI3_MOUSE	Rejected	796	8.15911e-05
sp|Q9R1P1|PSB3_MOUSE	Rejected	797	8.09796e-05
sp|Q8QZZ8|RAB38_MOUSE	Rejected	798	8.14272e-05
sp|Q64096|MCF2L_MOUSE	Rejected	799	8.14906e-05
sp|Q8C0Q2|ZHX3_MOUSE	Rejected	800	8.27933e-05
sp|Q80V91|DTX3_MOUSE	Rejected	801	8.09671e-05
sp|Q8BYR2|LATS1_MOUSE	Rejected	802	8.13473e-05
sp|Q8K4L0|DDX54_MOUSE	Rejected	804	8.49247e-05
sp|Q8BGK6|YLAT2_MOUSE	Rejected	804	8.13417e-05
sp|Q9Z248|AEBP2_MOUSE	Rejected	805	8.10173e-05
sp|Q99MR1|GGYF1_MOUSE	Rejected	806	8.2399e-05
sp|P10518|HEM2_MOUSE	Rejected	807	8.14816e-05
sp|P01727|LV1E_MOUSE	Rejected	808	8.10506e-05
sp|Q61990|PCBP2_MOUSE	Rejected	809	8.03703e-05
sp|Q60870|REEP5_MOUSE	Rejected	810	7.99993e-05
sp|Q8R0G9|NU133_MOUSE	Rejected	811	9.86185e-05
sp|Q01279|EGFR_MOUSE	Rejected	812	9.04816e-05
sp|P14115|RL27A_MOUSE	Rejected	813	7.97442e-05
sp|P11416|RARA_MOUSE	Rejected	814	7.99426e-05
sp|Q8K2I9|FBH1_MOUSE	Rejected	815	7.98386e-05
sp|P60764|RAC3_MOUSE	Rejected	817	8.99624e-05
sp|Q6PB44|PTN23_MOUSE	Rejected	817	8.57245e-05
sp|Q3TUU5|TEX30_MOUSE	Rejected	818	8.00854e-05
sp|Q3THJ3|EIF1A_MOUSE	Rejected	819	8.07419e-05
sp|Q3V2T4|KTDAP_MOUSE	Rejected	820	8.6648e-05
sp|Q9JJR8|TMM9B_MOUSE	Rejected	821	7.92919e-05
sp|Q8R5K4|NOL6_MOUSE	Rejected	822	7.9589e-05
sp|P59326|YTHD1_MOUSE	Rejected	823	8.35931e-05
sp|P11276|FINC_MOUSE	Rejected	824	8.14364e-05
sp|Q8BGB8|COQ4_MOUSE	Rejected	825	8.16303e-05
sp|P62849|RS24_MOUSE	Rejected	827	9.5509e-05
sp|Q9DB85|RRP8_MOUSE	Rejected	827	7.88378e-05
tr|A2CG29|A2CG29_MOUSE	Rejected	828	9.7212e-05
sp|P62814|VATB2_MOUSE	Rejected	829	8.26795e-05
sp|Q91WG4|ELP2_MOUSE	Rejected	830	8.22282e-05
sp|Q9D772|F219A_MOUSE	Rejected	831	7.94884e-05
tr|G3UYU0|G3UYU0_MOUSE	Rejected	832	8.22394e-05
sp|Q812F8|MGT4B_MOUSE	Rejected	834	8.41243e-05
sp|Q8BGV8|MID51_MOUSE	Rejected	834	7.92976e-05
sp|Q6PAL7|AHDC1_MOUSE	Rejected	835	8.17719e-05
sp|P29452|CASP1_MOUSE	Rejected	836	7.98853e-05
sp|Q61371|IFT88_MOUSE	Rejected	837	7.91336e-05
sp|P84084|ARF5_MOUSE	Rejected	838	7.96323e-05
sp|Q99M51|NCK1_MOUSE	Rejected	839	8.10357e-05
sp|Q6P9J9|ANO6_MOUSE	Rejected	841	7.93276e-05
sp|Q9D7P6|ISCU_MOUSE	Rejected	841	7.87376e-05
sp|O70496|CLCN7_MOUSE	Rejected	842	7.82773e-05
sp|Q6P8M1|TATD1_MOUSE	Rejected	843	7.93255e-05
sp|Q8BHN7|RLIG1_MOUSE	Rejected	844	7.90296e-05
sp|Q8K0B2|LMBD1_MOUSE	Rejected	845	7.86625e-05
sp|Q9CR11|YETS4_MOUSE	Rejected	846	7.83271e-05
sp|Q61827|MAFK_MOUSE	Rejected	847	7.8514e-05
sp|Q6PEM8|PCFT_MOUSE	Rejected	848	7.7781e-05
sp|A2AEV7|CC120_MOUSE	Rejected	849	8.31097e-05
sp|P23950|TISB_MOUSE	Rejected	850	7.79388e-05
sp|O08547|SC22B_MOUSE	Rejected	851	9.67085e-05
sp|Q8JZN5|ACAD9_MOUSE	Rejected	852	7.92958e-05
sp|Q69ZU6|THS7A_MOUSE	Rejected	853	7.74162e-05
sp|Q8C7D2|CRBN_MOUSE	Rejected	855	8.02279e-05
sp|Q8C0D0|TRUB1_MOUSE	Rejected	855	7.76346e-05
sp|Q9JIL6|GPC5D_MOUSE	Rejected	856	7.86347e-05
sp|Q6PA06|ATLA2_MOUSE	Rejected	857	7.79285e-05
sp|P11032|GRAA_MOUSE	Rejected	858	7.85902e-05
sp|P59997|KDM2A_MOUSE	Rejected	859	7.71365e-05
sp|P01660|KV3A8_MOUSE	Rejected	860	7.76045e-05
tr|A0A140T8M2|A0A140T8M2_MOUSE	Rejected	861	7.81687e-05
sp|Q8R2G6|CCD80_MOUSE	Rejected	862	7.80785e-05
sp|Q8BHN0|PPM1L_MOUSE	Rejected	863	7.74785e-05
sp|Q9QWR8|NAGAB_MOUSE	Rejected	864	4.33918e-05
sp|Q99LC2|CSTF1_MOUSE	Rejected	866	7.74245e-05
sp|Q8BZE1|DMBTL_MOUSE	Rejected	866	7.68621e-05
tr|E9Q7L1|E9Q7L1_MOUSE	Rejected	867	7.65443e-05
sp|P04939|MUP3_MOUSE	Rejected	868	7.95508e-05
sp|Q3U269|TSTD2_MOUSE	Rejected	869	7.71618e-05
sp|Q6ZQ73|CAND2_MOUSE	Rejected	870	7.66303e-05
sp|Q8BGS7|CEPT1_MOUSE	Rejected	871	7.66834e-05
sp|Q3TWF6|WDR70_MOUSE	Rejected	872	7.75136e-05
tr|A0A991ENW0|A0A991ENW0_MOUSE	Rejected	873	7.73503e-05
sp|P0DP27|CALM2_MOUSE	Rejected	875	8.48613e-05
sp|Q9QXY6|EHD3_MOUSE	Rejected	875	7.74177e-05
sp|Q3TBD2|HMHA1_MOUSE	Rejected	876	7.90721e-05
sp|Q9D3E6|STAG1_MOUSE	Rejected	877	7.6446e-05
sp|P61750|ARF4_MOUSE	Rejected	878	7.57863e-05
sp|P59764|DOCK4_MOUSE	Rejected	879	7.60446e-05
sp|Q91YN9|BAG2_MOUSE	Rejected	881	8.37229e-05
sp|A3KGF7|PLCB2_MOUSE	Rejected	881	7.62976e-05
sp|Q62394|ZN185_MOUSE	Rejected	882	7.65459e-05
sp|Q9Z1B8|PHF1_MOUSE	Rejected	883	7.57894e-05
tr|A2A716|A2A716_MOUSE	Rejected	884	7.99458e-05
sp|Q9D0L8|MCES_MOUSE	Rejected	886	7.71314e-05
sp|Q8CBY1|SMAG1_MOUSE	Rejected	886	7.58593e-05
sp|Q9D0P0|EBPL_MOUSE	Rejected	887	7.8183e-05
sp|Q8CI59|STEA3_MOUSE	Rejected	888	7.73969e-05
sp|Q9EQ28|DPOD3_MOUSE	Rejected	889	7.69264e-05
sp|P70343|CASP4_MOUSE	Rejected	890	7.52443e-05
sp|Q9JM71|K1B27_MOUSE	Rejected	892	7.55834e-05
sp|Q99PL6|UBXN6_MOUSE	Rejected	892	7.54717e-05
sp|Q3U821|WDR75_MOUSE	Rejected	893	7.77991e-05
sp|Q3USH5|SFSWA_MOUSE	Rejected	894	7.64973e-05
sp|Q9CQD4|CH1B2_MOUSE	Rejected	895	7.74484e-05
sp|Q8C6L5|CGAS_MOUSE	Rejected	897	7.58124e-05
sp|Q64707|U2AFL_MOUSE	Rejected	897	7.5144e-05
sp|B1AVH7|TBD2A_MOUSE	Rejected	898	8.34662e-05
sp|Q8BGS0|MAK16_MOUSE	Rejected	899	0.000101179
sp|Q05793|PGBM_MOUSE	Rejected	901	7.82669e-05
sp|P23506|PIMT_MOUSE	Rejected	901	7.50091e-05
sp|E9Q735|UBE4A_MOUSE	Rejected	902	7.54224e-05
sp|Q6ZQF7|JADE2_MOUSE	Rejected	904	8.07547e-05
sp|Q4VBD9|GZF1_MOUSE	Rejected	904	7.4687e-05
sp|O54910|IKBE_MOUSE	Rejected	905	7.59289e-05
sp|Q8JZV4|RBM41_MOUSE	Rejected	906	7.49707e-05
sp|P30678|GNA15_MOUSE	Rejected	907	7.80709e-05
sp|Q7TN02|MED26_MOUSE	Rejected	908	8.06454e-05
sp|Q9R0B9|PLOD2_MOUSE	Rejected	909	7.44056e-05
sp|Q3UQ28|PXDN_MOUSE	Rejected	911	7.77172e-05
tr|A0A0G2JE01|A0A0G2JE01_MOUSE	Rejected	911	7.49468e-05
sp|Q9Z2S7|T22D3_MOUSE	Rejected	912	7.48218e-05
sp|P23708|NFYA_MOUSE	Rejected	913	7.73596e-05
sp|P18653|KS6A1_MOUSE	Rejected	914	7.44693e-05
sp|P40645|SOX6_MOUSE	Rejected	915	7.59075e-05
sp|Q3UNZ8|QORL2_MOUSE	Rejected	917	7.96856e-05
sp|Q9D1G5|LRC57_MOUSE	Rejected	917	7.80069e-05
sp|Q9CY97|SSU72_MOUSE	Rejected	918	7.44274e-05
sp|P62322|LSM5_MOUSE	Rejected	919	7.57324e-05
sp|Q2PFD7|PSD3_MOUSE	Rejected	920	7.59786e-05
sp|Q9CR76|TM186_MOUSE	Rejected	921	7.48174e-05
sp|P00493|HPRT_MOUSE	Rejected	922	7.76497e-05
sp|P98078|DAB2_MOUSE	Rejected	923	7.45446e-05
sp|Q9Z1N5|DX39B_MOUSE	Rejected	925	7.44458e-05
sp|Q9JHN8|STK19_MOUSE	Rejected	925	7.40811e-05
sp|Q8C110|SLIK6_MOUSE	Rejected	926	7.45058e-05
sp|Q3UR97|SNX21_MOUSE	Rejected	927	7.42922e-05
sp|Q5JCS9|B3GN3_MOUSE	Rejected	928	7.44242e-05
sp|Q9D024|CCD47_MOUSE	Rejected	929	7.42037e-05
sp|O54890|ITB3_MOUSE	Rejected	930	7.46634e-05
sp|Q99N91|RM34_MOUSE	Rejected	931	7.38216e-05
sp|Q9JIA7|SPHK2_MOUSE	Rejected	932	7.37106e-05
sp|Q91V83|TTI1_MOUSE	Rejected	933	7.43634e-05
sp|Q8VCD5|MED17_MOUSE	Rejected	935	7.68349e-05
sp|Q91VY5|KDM4B_MOUSE	Rejected	935	7.42615e-05
sp|Q3UM29|COG7_MOUSE	Rejected	937	7.49612e-05
sp|Q9EQQ2|YIPF5_MOUSE	Rejected	937	7.40311e-05
sp|Q69ZP3|PNKD_MOUSE	Rejected	938	8.90516e-05
sp|P07724|ALBU_MOUSE	Rejected	939	8.63586e-05
tr|A0A075B5K0|A0A075B5K0_MOUSE	Rejected	940	7.36592e-05
sp|Q925B0|PAWR_MOUSE	Rejected	941	7.40556e-05
sp|Q8R0K4|CC137_MOUSE	Rejected	943	7.47639e-05
sp|P70426|RIT1_MOUSE	Rejected	943	7.37102e-05
sp|Q6PCN7|HLTF_MOUSE	Rejected	944	7.42383e-05
sp|O35874|SATT_MOUSE	Rejected	945	7.36297e-05
sp|O35127|C10_MOUSE	Rejected	946	7.36981e-05
sp|Q5M956|KCTD1_MOUSE	Rejected	947	7.28945e-05
sp|Q8VHS6|ASB15_MOUSE	Rejected	948	7.86912e-05
sp|Q99KE8|ZFP64_MOUSE	Rejected	949	7.53674e-05
sp|Q8VCV1|AB17C_MOUSE	Rejected	951	8.12301e-05
sp|Q9Z218|DPP6_MOUSE	Rejected	951	7.45487e-05
sp|P54761|EPHB4_MOUSE	Rejected	951	7.33116e-05
sp|O89114|DNJB5_MOUSE	Rejected	953	7.29689e-05
sp|Q62264|THRSP_MOUSE	Rejected	954	7.62102e-05
sp|Q9D6Y4|BORC8_MOUSE	Rejected	955	7.32187e-05
sp|Q8VDS4|RPR1A_MOUSE	Rejected	956	7.4177e-05
sp|Q9D7B7|GPX8_MOUSE	Rejected	957	7.35358e-05
sp|Q3UH53|SDK1_MOUSE	Rejected	958	7.29998e-05
sp|P63011|RAB3A_MOUSE	Rejected	959	7.2758e-05
sp|Q8BUH7|RNF26_MOUSE	Rejected	960	7.38702e-05
sp|Q640M1|UT14A_MOUSE	Rejected	961	7.44525e-05
sp|Q8C3R1|BRAT1_MOUSE	Rejected	962	7.27001e-05
sp|P42703|LIFR_MOUSE	Rejected	964	7.37539e-05
sp|Q9QXP7|C1QT1_MOUSE	Rejected	964	7.31412e-05
sp|O35227|ADAM7_MOUSE	Rejected	965	7.25173e-05
sp|Q9ER69|FL2D_MOUSE	Rejected	966	7.40579e-05
sp|Q66JT1|LRC8E_MOUSE	Rejected	967	7.27966e-05
sp|Q9D115|ZN706_MOUSE	Rejected	968	7.2645e-05
sp|Q69ZN6|GNPTA_MOUSE	Rejected	969	7.24815e-05
sp|Q923B0|GGACT_MOUSE	Rejected	970	7.1867e-05
sp|Q9JJI8|RL38_MOUSE	Rejected	971	7.27732e-05
sp|Q5SFM8|RBM27_MOUSE	Rejected	972	7.65308e-05
sp|P97471|SMAD4_MOUSE	Rejected	973	7.2531e-05
sp|P60007|APC15_MOUSE	Rejected	974	7.35102e-05
sp|Q9EPJ9|ARFG1_MOUSE	Rejected	975	7.19376e-05
sp|Q9WVK0|ATRAP_MOUSE	Rejected	976	7.8882e-05
sp|Q9ER10|BSSP4_MOUSE	Rejected	977	7.30937e-05
sp|Q78YZ6|SCOC_MOUSE	Rejected	978	7.36841e-05
sp|Q91W53|GOGA7_MOUSE	Rejected	979	7.18771e-05
sp|Q99PG0|AAAD_MOUSE	Rejected	980	7.17116e-05
sp|O88456|CPNS1_MOUSE	Rejected	981	9.56925e-05
sp|Q9D2C6|RPC8_MOUSE	Rejected	982	7.23505e-05
sp|P08046|EGR1_MOUSE	Rejected	983	7.24418e-05
sp|Q8VCH8|UBXN4_MOUSE	Rejected	984	7.21991e-05
tr|Q3TQP0|Q3TQP0_MOUSE	Rejected	986	7.3067e-05
sp|A0JNT9|BICL1_MOUSE	Rejected	986	7.21943e-05
sp|Q91VE3|KLK7_MOUSE	Rejected	987	7.22204e-05
sp|Q8C9W3|ATS2_MOUSE	Rejected	988	7.25902e-05
sp|P06795|MDR1B_MOUSE	Rejected	989	7.16617e-05
tr|Q6P6L6|Q6P6L6_MOUSE	Rejected	990	7.11733e-05
sp|Q6NXI6|RPRD2_MOUSE	Rejected	991	7.28539e-05
sp|Q9Z125|CR3L1_MOUSE	Rejected	992	7.29321e-05
sp|P18608|HMGN1_MOUSE	Rejected	993	8.68882e-05
sp|Q9Z1P4|LGR5_MOUSE	Rejected	994	7.15881e-05
sp|Q8VDU5|SNRK_MOUSE	Rejected	995	7.15729e-05
sp|Q8BZW8|NHLC2_MOUSE	Rejected	996	7.19267e-05
sp|Q8BH31|MFSD8_MOUSE	Rejected	997	7.13931e-05
sp|Q66JS6|EI3JB_MOUSE	Rejected	999	7.36074e-05
sp|Q9EPT5|SO2A1_MOUSE	Rejected	999	7.26777e-05
sp|Q9JHL1|NHRF2_MOUSE	Rejected	999	7.17977e-05
sp|Q9CWG8|NDUF7_MOUSE	Rejected	1001	7.14461e-05
sp|Q3UKU4|FA83F_MOUSE	Rejected	1002	7.17237e-05
sp|Q91W90|TXND5_MOUSE	Rejected	1003	7.23249e-05
sp|Q7TQ95|LNP_MOUSE	Rejected	1004	7.09471e-05
sp|Q9CWK8|SNX2_MOUSE	Rejected	1005	7.13409e-05
sp|O35615|FOG1_MOUSE	Rejected	1006	7.76948e-05
sp|Q9DBS4|ACOXL_MOUSE	Rejected	1007	7.12687e-05
sp|Q69ZN7|MYOF_MOUSE	Rejected	1008	7.18532e-05
sp|P35564|CALX_MOUSE	Rejected	1009	7.43234e-05
sp|Q8CAB8|CAST2_MOUSE	Rejected	1010	7.16358e-05
sp|Q9R1S3|PIGN_MOUSE	Rejected	1011	7.12784e-05
sp|P60824|CIRBP_MOUSE	Rejected	1012	7.20375e-05
sp|P55937|GOGA3_MOUSE	Rejected	1013	7.29129e-05
sp|Q8BVE8|NSD2_MOUSE	Rejected	1015	7.22686e-05
sp|Q9Z321|TOP3B_MOUSE	Rejected	1015	7.20157e-05
sp|Q9JI78|NGLY1_MOUSE	Rejected	1015	7.11417e-05
sp|Q9EPR2|PG12A_MOUSE	Rejected	1017	7.05216e-05
sp|P70665|SIAE_MOUSE	Rejected	1018	7.14658e-05
sp|Q8QZY2|GLCTK_MOUSE	Rejected	1019	7.04104e-05
tr|O35176|O35176_MOUSE	Rejected	1020	6.99116e-05
sp|Q8BK67|RCC2_MOUSE	Rejected	1021	7.28333e-05
sp|O88466|ZN106_MOUSE	Rejected	1022	9.53898e-05
sp|Q8CI61|BAG4_MOUSE	Rejected	1023	7.02402e-05
sp|Q5RJG1|NOL10_MOUSE	Rejected	1024	7.13795e-05
sp|Q61239|FNTA_MOUSE	Rejected	1025	7.01633e-05
tr|A0A075B5P1|A0A075B5P1_MOUSE	Rejected	1026	7.14149e-05
sp|Q5SUE8|ANR40_MOUSE	Rejected	1027	7.85307e-05
sp|Q80VL1|TDRKH_MOUSE	Rejected	1028	6.91642e-05
sp|Q9CRD4|DBND2_MOUSE	Rejected	1029	6.98854e-05
sp|O08740|RPB11_MOUSE	Rejected	1030	6.91824e-05
tr|A0A494B9V8|A0A494B9V8_MOUSE	Rejected	1032	6.99781e-05
sp|P01668|KV3AG_MOUSE	Rejected	1032	6.99774e-05
sp|O54962|BAF_MOUSE	Rejected	1033	6.99195e-05
sp|Q3UYC0|PPM1H_MOUSE	Rejected	1034	6.9844e-05
sp|Q9ERS7|ILRL2_MOUSE	Rejected	1035	7.60435e-05
sp|Q6IRU7|CEP78_MOUSE	Rejected	1036	6.98248e-05
sp|Q91VL8|TE2IP_MOUSE	Rejected	1038	6.99755e-05
sp|Q8CIV2|MBRL_MOUSE	Rejected	1038	6.99024e-05
sp|P23475|XRCC6_MOUSE	Rejected	1039	7.11852e-05
sp|Q8BIG4|FBX28_MOUSE	Rejected	1040	6.98054e-05
sp|Q9CYN2|SPCS2_MOUSE	Rejected	1041	6.9842e-05
sp|P70387|HFE_MOUSE	Rejected	1042	6.9954e-05
sp|Q6NVD0|FREM2_MOUSE	Rejected	1043	6.97191e-05
sp|Q9CQW9|IFM3_MOUSE	Rejected	1044	6.97029e-05
sp|Q8BYH7|TBC17_MOUSE	Rejected	1045	7.14912e-05
sp|P61358|RL27_MOUSE	Rejected	1046	6.97665e-05
sp|Q3UIW5|RNF10_MOUSE	Rejected	1047	7.05553e-05
sp|Q9CR09|UFC1_MOUSE	Rejected	1048	6.85784e-05
sp|Q99J25|MRM1_MOUSE	Rejected	1049	6.97849e-05
tr|E9Q3D4|E9Q3D4_MOUSE	Rejected	1051	7.09614e-05
sp|Q8C159|TTC22_MOUSE	Rejected	1051	6.95627e-05
sp|Q02788|CO6A2_MOUSE	Rejected	1052	6.97292e-05
tr|A0A075B5N4|A0A075B5N4_MOUSE	Rejected	1053	6.90978e-05
sp|Q9JI19|FIBP_MOUSE	Rejected	1055	7.11193e-05
sp|Q8R2Y9|SOSB1_MOUSE	Rejected	1055	6.93483e-05
sp|Q3ULD5|MCCB_MOUSE	Rejected	1055	6.92119e-05
sp|Q8CGE8|IFI5A_MOUSE	Rejected	1057	7.36808e-05
sp|Q80SZ7|GBG5_MOUSE	Rejected	1058	6.94817e-05
sp|Q9CQW3|PROZ_MOUSE	Rejected	1060	7.03493e-05
sp|Q8K209|AGRG1_MOUSE	Rejected	1060	7.01871e-05
sp|Q80W68|KIRR1_MOUSE	Rejected	1061	6.91704e-05
sp|P14873|MAP1B_MOUSE	Rejected	1062	6.99343e-05
sp|P47945|MT4_MOUSE	Rejected	1063	7.21358e-05
sp|P59016|VP33B_MOUSE	Rejected	1064	6.87545e-05
sp|Q3TBV4|KCNK6_MOUSE	Rejected	1065	8.3561e-05
sp|P97311|MCM6_MOUSE	Rejected	1067	8.17807e-05
sp|A2AQ25|SKT_MOUSE	Rejected	1067	6.90583e-05
sp|P43025|TETN_MOUSE	Rejected	1068	6.92353e-05
sp|Q99NB5|GSDMC_MOUSE	Rejected	1069	6.91632e-05
sp|Q9JLY7|DUS14_MOUSE	Rejected	1070	7.2407e-05
sp|Q9D7V2|LYSM2_MOUSE	Rejected	1071	6.98274e-05
sp|Q8R3J4|MTEF3_MOUSE	Rejected	1072	5.96131e-05
sp|Q7TN22|TXD16_MOUSE	Rejected	1074	7.02953e-05
sp|Q99JI6|RAP1B_MOUSE	Rejected	1074	6.86761e-05
sp|Q3TZ89|SC31B_MOUSE	Rejected	1075	6.97731e-05
sp|O35098|DPYL4_MOUSE	Rejected	1076	6.89962e-05
sp|Q80UP8|S20A2_MOUSE	Rejected	1077	7.04059e-05
sp|Q9DB28|POP5_MOUSE	Rejected	1078	6.94413e-05
sp|P20152|VIME_MOUSE	Rejected	1079	6.95612e-05
sp|P10810|CD14_MOUSE	Rejected	1080	7.1439e-05
sp|Q61142|SPIN1_MOUSE	Rejected	1081	6.84053e-05
sp|O35218|CPSF2_MOUSE	Rejected	1082	6.78266e-05
sp|Q8BX80|ENASE_MOUSE	Rejected	1083	7.35458e-05
sp|Q8BSQ9|PB1_MOUSE	Rejected	1084	6.97826e-05
sp|P14234|FGR_MOUSE	Rejected	1085	6.87047e-05
sp|Q80ZM8|CRLS1_MOUSE	Rejected	1086	6.89702e-05
sp|Q9WVL6|EXTL3_MOUSE	Rejected	1087	6.86022e-05
sp|Q9DCT1|AKCL2_MOUSE	Rejected	1088	6.87736e-05
sp|Q8BGV0|SYNM_MOUSE	Rejected	1089	6.98606e-05
sp|Q9DCT5|SDF2_MOUSE	Rejected	1090	6.81238e-05
sp|Q3TEI4|CO039_MOUSE	Rejected	1091	7.24264e-05
sp|Q8VC85|LSM1_MOUSE	Rejected	1092	6.80638e-05
sp|P83917|CBX1_MOUSE	Rejected	1093	7.08867e-05
sp|Q8R3T5|STXB6_MOUSE	Rejected	1094	6.85452e-05
sp|F6ZDS4|TPR_MOUSE	Rejected	1095	6.85648e-05
sp|Q8C863|ITCH_MOUSE	Rejected	1096	6.78542e-05
sp|Q3URQ0|TEX10_MOUSE	Rejected	1098	6.75849e-05
sp|Q9DBU3|RIOK3_MOUSE	Rejected	1098	6.70921e-05
sp|Q9CXX9|CUED2_MOUSE	Rejected	1099	7.01976e-05
sp|Q8VCN5|CGL_MOUSE	Rejected	1100	6.78751e-05
sp|P58802|TB10A_MOUSE	Rejected	1101	6.83003e-05
sp|Q9CY52|THG1_MOUSE	Rejected	1102	7.30272e-05
sp|Q8BN78|KAISO_MOUSE	Rejected	1103	6.7382e-05
sp|Q99LH2|PTSS1_MOUSE	Rejected	1104	6.84085e-05
sp|Q9JKF4|CLC6A_MOUSE	Rejected	1105	6.78076e-05
sp|O35071|KIF1C_MOUSE	Rejected	1106	6.81909e-05
sp|P61793|LPAR1_MOUSE	Rejected	1107	6.82363e-05
sp|P09450|JUNB_MOUSE	Rejected	1108	7.0771e-05
sp|P18761|CAH6_MOUSE	Rejected	1109	6.75932e-05
sp|Q9ES52|SHIP1_MOUSE	Rejected	1110	6.78775e-05
tr|E9PVW0|E9PVW0_MOUSE	Rejected	1111	6.75299e-05
sp|Q9ET54|PALLD_MOUSE	Rejected	1112	6.98908e-05
sp|Q8R480|NUP85_MOUSE	Rejected	1113	6.7214e-05
sp|Q66JY2|IN80D_MOUSE	Rejected	1114	6.95039e-05
sp|Q9CR55|CP087_MOUSE	Rejected	1115	6.81352e-05
sp|Q8BS95|GPHR_MOUSE	Rejected	1116	6.82561e-05
tr|B1AVK5|B1AVK5_MOUSE	Rejected	1117	6.9142e-05
sp|Q9D9M5|PHOP2_MOUSE	Rejected	1118	6.65348e-05
sp|P84089|ERH_MOUSE	Rejected	1119	7.09837e-05
tr|E5D8G1|E5D8G1_MOUSE	Rejected	1120	5.9942e-05
sp|Q9JK53|PRELP_MOUSE	Rejected	1121	7.28222e-05
sp|Q9CZ82|MED18_MOUSE	Rejected	1122	6.69513e-05
sp|Q6PIP5|NUDC1_MOUSE	Rejected	1123	9.36935e-05
tr|Q91XX9|Q91XX9_MOUSE	Rejected	1125	6.70957e-05
sp|Q5RJH2|MCTP2_MOUSE	Rejected	1125	6.6826e-05
sp|Q91YQ5|RPN1_MOUSE	Rejected	1126	6.67892e-05
sp|Q9D0D5|T2EA_MOUSE	Rejected	1128	7.03466e-05
sp|Q9Z183|PADI4_MOUSE	Rejected	1128	6.74218e-05
sp|P28481|CO2A1_MOUSE	Rejected	1129	6.67079e-05
sp|Q69ZC8|GPAM1_MOUSE	Rejected	1130	6.93948e-05
sp|Q8R3B7|BRD8_MOUSE	Rejected	1132	6.91967e-05
sp|O35551|RABE1_MOUSE	Rejected	1132	6.75663e-05
sp|Q9WV04|KIF9_MOUSE	Rejected	1133	6.64658e-05
tr|Q8BTS3|Q8BTS3_MOUSE	Rejected	1134	6.85996e-05
sp|Q9JHC0|GPX2_MOUSE	Rejected	1135	7.25653e-05
sp|P57746|VATD_MOUSE	Rejected	1136	6.88006e-05
sp|Q03311|CHLE_MOUSE	Rejected	1137	6.7575e-05
sp|P40336|VP26A_MOUSE	Rejected	1138	6.73873e-05
sp|Q921K8|TCAF2_MOUSE	Rejected	1139	6.78521e-05
sp|Q62470|ITA3_MOUSE	Rejected	1140	6.81819e-05
sp|E9PYL2|PRR12_MOUSE	Rejected	1142	7.01771e-05
sp|P86046|KCJ13_MOUSE	Rejected	1142	6.65381e-05
sp|P52483|UB2E3_MOUSE	Rejected	1144	6.92224e-05
sp|Q8C1Z8|TM10A_MOUSE	Rejected	1144	6.64566e-05
tr|E9PZM7|E9PZM7_MOUSE	Rejected	1145	6.77748e-05
sp|Q9ERP3|TRI54_MOUSE	Rejected	1146	6.94867e-05
sp|Q9R1T4|SEPT6_MOUSE	Rejected	1147	6.63862e-05
sp|Q8BIF0|C99L2_MOUSE	Rejected	1148	6.62855e-05
sp|P43024|CX6A1_MOUSE	Rejected	1149	6.65443e-05
sp|Q8BPS4|GP180_MOUSE	Rejected	1150	6.77323e-05
sp|Q8VI59|PCX3_MOUSE	Rejected	1151	6.65386e-05
sp|Q91W29|COX42_MOUSE	Rejected	1152	6.82261e-05
sp|Q9QUL3|PA2GE_MOUSE	Rejected	1153	6.91675e-05
sp|P01663|KV3AB_MOUSE	Rejected	1154	6.74865e-05
sp|Q8VCA8|SCRN2_MOUSE	Rejected	1155	6.61665e-05
sp|Q80WC1|UBN2_MOUSE	Rejected	1156	6.55733e-05
sp|Q91WZ8|DTBP1_MOUSE	Rejected	1157	6.65834e-05
sp|O88425|NDK6_MOUSE	Rejected	1158	5.58153e-05
sp|P81270|ERG_MOUSE	Rejected	1159	8.07523e-05
sp|Q8R4C2|RUFY2_MOUSE	Rejected	1160	6.73885e-05
sp|Q9QYS9|QKI_MOUSE	Rejected	1161	6.73325e-05
sp|Q02384|SOS2_MOUSE	Rejected	1162	6.64357e-05
sp|Q6P9Z1|SMRD3_MOUSE	Rejected	1163	6.5858e-05
sp|Q9QXW0|FBXL6_MOUSE	Rejected	1164	6.57187e-05
sp|P53668|LIMK1_MOUSE	Rejected	1165	6.69772e-05
sp|Q9CR25|DPH2_MOUSE	Rejected	1166	6.64952e-05
sp|Q9Z0F8|ADA17_MOUSE	Rejected	1167	6.70976e-05
sp|Q8BZ32|ASXL2_MOUSE	Rejected	1168	6.61234e-05
sp|P53995|APC1_MOUSE	Rejected	1169	6.60056e-05
sp|P70451|FER_MOUSE	Rejected	1170	6.75089e-05
sp|Q8CAS9|PARP9_MOUSE	Rejected	1171	6.57151e-05
sp|Q62009|POSTN_MOUSE	Rejected	1172	6.6337e-05
sp|P70315|WASP_MOUSE	Rejected	1174	6.64115e-05
sp|Q66JV4|R12BB_MOUSE	Rejected	1174	6.57939e-05
sp|Q61152|PTN18_MOUSE	Rejected	1175	6.76515e-05
sp|Q61069|USF1_MOUSE	Rejected	1176	6.58253e-05
sp|Q3V1F8|EPHX3_MOUSE	Rejected	1177	6.67634e-05
sp|Q6NVG5|MREG_MOUSE	Rejected	1178	6.55026e-05
sp|O35382|EXOC4_MOUSE	Rejected	1179	6.76175e-05
sp|P06801|MAOX_MOUSE	Rejected	1180	6.49342e-05
sp|Q8R121|ZPI_MOUSE	Rejected	1181	6.56413e-05
sp|O08796|EF2K_MOUSE	Rejected	1182	6.55977e-05
sp|P70257|NFIX_MOUSE	Rejected	1184	6.6116e-05
sp|Q8BH27|MEGF9_MOUSE	Rejected	1184	6.55446e-05
sp|Q9WTQ5|AKA12_MOUSE	Rejected	1184	6.53969e-05
sp|Q9QXA5|LSM4_MOUSE	Rejected	1186	6.52495e-05
tr|B1AUN2|B1AUN2_MOUSE	Rejected	1187	6.52745e-05
sp|Q8VHW3|CCG6_MOUSE	Rejected	1188	6.48129e-05
sp|Q922J3|CLIP1_MOUSE	Rejected	1189	6.63137e-05
sp|A2ATU0|DHTK1_MOUSE	Rejected	1190	6.62164e-05
sp|Q7TPM1|PRC2B_MOUSE	Rejected	1192	6.89273e-05
sp|Q8N9S3|AHSA2_MOUSE	Rejected	1192	6.78645e-05
sp|Q9CWS1|RN135_MOUSE	Rejected	1193	6.50943e-05
sp|Q9CQL0|MT21A_MOUSE	Rejected	1194	6.94065e-05
sp|Q8BJ66|KAZD1_MOUSE	Rejected	1195	6.49073e-05
sp|Q9Z1J2|NEK4_MOUSE	Rejected	1196	6.56732e-05
sp|Q8BV13|CSN7B_MOUSE	Rejected	1197	7.65698e-05
tr|A0A0G2JG36|A0A0G2JG36_MOUSE	Rejected	1198	6.52594e-05
sp|Q9EPL0|XYLT2_MOUSE	Rejected	1199	6.70149e-05
sp|Q91W50|CSDE1_MOUSE	Rejected	1200	6.53538e-05
sp|Q61743|KCJ11_MOUSE	Rejected	1201	6.51362e-05
sp|O55100|SNG1_MOUSE	Rejected	1203	6.59491e-05
sp|P32921|SYWC_MOUSE	Rejected	1203	6.56976e-05
sp|Q6P5D4|CP135_MOUSE	Rejected	1204	6.46993e-05
sp|Q61249|IGBP1_MOUSE	Rejected	1205	6.51343e-05
sp|Q9R0N0|GALK1_MOUSE	Rejected	1206	6.49729e-05
sp|Q6P9Q6|FKB15_MOUSE	Rejected	1207	6.52002e-05
sp|P55292|DSC2_MOUSE	Rejected	1208	6.64355e-05
tr|B2RXC2|B2RXC2_MOUSE	Rejected	1209	6.8458e-05
sp|Q8BH64|EHD2_MOUSE	Rejected	1210	6.55297e-05
sp|Q8VCH7|RDH10_MOUSE	Rejected	1211	6.38329e-05
sp|Q9CYK1|SYWM_MOUSE	Rejected	1212	6.64004e-05
sp|Q7TN79|AKA7G_MOUSE	Rejected	1213	6.53342e-05
sp|Q9JMK2|KC1E_MOUSE	Rejected	1214	6.51239e-05
sp|O08784|TCOF_MOUSE	Rejected	1215	6.48843e-05
sp|O70624|MYOC_MOUSE	Rejected	1216	6.45324e-05
sp|Q91Z49|UIF_MOUSE	Rejected	1218	6.46854e-05
sp|Q8CHC4|SYNJ1_MOUSE	Rejected	1218	6.4653e-05
sp|Q3UN04|UBP30_MOUSE	Rejected	1219	6.56444e-05
sp|Q9DBG3|AP2B1_MOUSE	Rejected	1220	6.50789e-05
sp|Q8R2S9|ARP8_MOUSE	Rejected	1221	6.45386e-05
sp|Q8R1T4|S35A3_MOUSE	Rejected	1223	6.44346e-05
sp|Q8CGA0|PPM1F_MOUSE	Rejected	1223	6.44175e-05
sp|Q9D173|TOM7_MOUSE	Rejected	1223	6.44154e-05
sp|Q9EQG9|CERT_MOUSE	Rejected	1225	4.47659e-05
sp|Q9CXA2|T3HPD_MOUSE	Rejected	1226	6.73719e-05
sp|Q8K194|SNR27_MOUSE	Rejected	1227	6.43574e-05
sp|Q7TMB3|PPR3C_MOUSE	Rejected	1228	6.43086e-05
tr|A0A2I3BR81|A0A2I3BR81_MOUSE	Rejected	1229	6.44174e-05
sp|Q6ZPR5|NSMA3_MOUSE	Rejected	1230	6.51667e-05
sp|Q60670|SIK1_MOUSE	Rejected	1231	6.41084e-05
sp|Q3TIR3|RIC8A_MOUSE	Rejected	1232	7.84175e-05
sp|Q9D291|DESI2_MOUSE	Rejected	1233	7.21044e-05
sp|Q3V209|TMUB2_MOUSE	Rejected	1234	6.47425e-05
sp|Q9CR35|CTRB1_MOUSE	Rejected	1235	6.54937e-05
sp|Q3UTJ2|SRBS2_MOUSE	Rejected	1236	6.58651e-05
sp|Q9CQI9|MED30_MOUSE	Rejected	1237	6.35643e-05
sp|G3X9X1|KBTB2_MOUSE	Rejected	1238	6.98197e-05
tr|K7N660|K7N660_MOUSE	Rejected	1239	6.42384e-05
sp|Q3URV1|BROMI_MOUSE	Rejected	1240	6.43788e-05
sp|Q91WV0|NC2B_MOUSE	Rejected	1241	6.97567e-05
tr|A0A1D5RM15|A0A1D5RM15_MOUSE	Rejected	1242	6.48453e-05
sp|Q9DBZ9|SYDE1_MOUSE	Rejected	1243	6.39653e-05
tr|G3X8Q1|G3X8Q1_MOUSE	Rejected	1244	7.4768e-05
sp|Q8VI63|MOB2_MOUSE	Rejected	1245	6.63705e-05
sp|Q8K479|C1QT5_MOUSE	Rejected	1246	6.45943e-05
sp|Q8BHK6|SLAF7_MOUSE	Rejected	1247	6.36992e-05
sp|Q925I0|KR192_MOUSE	Rejected	1248	6.37653e-05
sp|A2AJL3|FGGY_MOUSE	Rejected	1249	6.38366e-05
sp|Q8VC88|GRAN_MOUSE	Rejected	1251	6.58529e-05
sp|Q8VEB6|RNZ1_MOUSE	Rejected	1251	6.40116e-05
sp|Q6P5G6|UBXN7_MOUSE	Rejected	1253	6.37285e-05
sp|Q3UMT1|PP12C_MOUSE	Rejected	1253	6.30138e-05
sp|Q9WV92|E41L3_MOUSE	Rejected	1255	6.38824e-05
sp|Q3UQN2|FCHO2_MOUSE	Rejected	1255	6.32881e-05
sp|Q68FE6|RIPR1_MOUSE	Rejected	1257	6.3727e-05
sp|Q8R1M0|HMCES_MOUSE	Rejected	1257	6.30665e-05
tr|Q9D6S9|Q9D6S9_MOUSE	Rejected	1258	6.53864e-05
tr|A2BHR0|A2BHR0_MOUSE	Rejected	1259	6.3195e-05
sp|Q922D4|PP6R3_MOUSE	Rejected	1260	6.25713e-05
sp|Q99PI4|LPIN3_MOUSE	Rejected	1261	7.1005e-05
sp|Q8BVW3|TRI14_MOUSE	Rejected	1262	6.34441e-05
sp|Q9D0E3|LYSM1_MOUSE	Rejected	1263	6.29958e-05
sp|Q91WG0|EST2C_MOUSE	Rejected	1265	6.37757e-05
sp|Q9CRA9|FGOP2_MOUSE	Rejected	1265	6.28683e-05
sp|Q9D2M8|UB2V2_MOUSE	Rejected	1266	6.34019e-05
tr|A0A1B0GSA9|A0A1B0GSA9_MOUSE	Rejected	1267	6.49519e-05
sp|P15535|B4GT1_MOUSE	Rejected	1268	6.32341e-05
sp|Q8BGT0|OSTM1_MOUSE	Rejected	1269	6.31708e-05
sp|Q3UFY7|5NT3B_MOUSE	Rejected	1270	6.50269e-05
sp|Q6ZPQ6|PITM2_MOUSE	Rejected	1271	6.89061e-05
sp|P43430|MCPT8_MOUSE	Rejected	1272	6.44339e-05
sp|Q8CEC0|NUP88_MOUSE	Rejected	1273	6.24705e-05
sp|Q91ZX7|LRP1_MOUSE	Rejected	1274	6.88407e-05
sp|Q08AT1|RASLC_MOUSE	Rejected	1275	6.30464e-05
sp|Q6P2K6|P4R3A_MOUSE	Rejected	1276	6.29438e-05
sp|Q8BNJ2|ATS4_MOUSE	Rejected	1277	6.87142e-05
sp|P97465|DOK1_MOUSE	Rejected	1278	6.33155e-05
sp|P01654|KV3A1_MOUSE	Rejected	1279	6.43713e-05
sp|Q8VBX6|MPDZ_MOUSE	Rejected	1280	6.28079e-05
sp|Q9D1M4|MCA3_MOUSE	Rejected	1281	6.51478e-05
sp|Q06649|3BP2_MOUSE	Rejected	1282	6.38597e-05
sp|P51569|AGAL_MOUSE	Rejected	1283	6.96541e-05
sp|Q9D6I7|DIK1A_MOUSE	Rejected	1284	7.09941e-05
sp|P50516|VATA_MOUSE	Rejected	1285	6.23752e-05
sp|Q9WVD4|CLCN5_MOUSE	Rejected	1286	6.33704e-05
sp|Q8VE49|DOXA1_MOUSE	Rejected	1288	6.94689e-05
sp|Q8BXK8|AGAP1_MOUSE	Rejected	1288	6.35725e-05
sp|B1AZI6|THOC2_MOUSE	Rejected	1289	6.2615e-05
sp|Q9DBQ7|PACE1_MOUSE	Rejected	1290	6.30108e-05
sp|P01845|LAC3_MOUSE	Rejected	1291	6.24575e-05
sp|Q8C726|BTBD9_MOUSE	Rejected	1292	6.27729e-05
sp|P41241|CSK_MOUSE	Rejected	1293	6.27482e-05
sp|Q8CHG5|AREL1_MOUSE	Rejected	1294	6.27786e-05
sp|Q04863|RELB_MOUSE	Rejected	1295	6.29691e-05
sp|P12658|CALB1_MOUSE	Rejected	1297	6.35814e-05
sp|P0DMN7|DCAM1_MOUSE	Rejected	1297	6.30408e-05
sp|Q6DFW4|NOP58_MOUSE	Rejected	1298	7.33288e-05
sp|Q9ERR1|NDEL1_MOUSE	Rejected	1299	6.19774e-05
sp|Q5U3K5|RABL6_MOUSE	Rejected	1300	6.19091e-05
sp|Q8R105|VP37C_MOUSE	Rejected	1302	6.3157e-05
sp|Q9R1Z7|PTPS_MOUSE	Rejected	1302	6.25357e-05
sp|P35762|CD81_MOUSE	Rejected	1303	6.11754e-05
sp|Q99JY4|TRABD_MOUSE	Rejected	1304	6.28403e-05
sp|P12960|CNTN1_MOUSE	Rejected	1306	6.24537e-05
sp|Q8CHU3|EPN2_MOUSE	Rejected	1306	6.21352e-05
sp|Q80VP1|EPN1_MOUSE	Rejected	1307	6.45192e-05
sp|Q9DCB1|HMGN3_MOUSE	Rejected	1308	6.13511e-05
sp|Q9D2X0|ANR39_MOUSE	Rejected	1309	6.20013e-05
sp|Q6S5C2|GNPTG_MOUSE	Rejected	1310	6.1174e-05
sp|Q91VP7|TM101_MOUSE	Rejected	1311	6.13926e-05
sp|Q91WE2|PIP30_MOUSE	Rejected	1312	6.13156e-05
sp|Q8K2T8|PAF1_MOUSE	Rejected	1313	6.16719e-05
sp|P35282|RAB21_MOUSE	Rejected	1314	6.15497e-05
sp|A2AA28|MET23_MOUSE	Rejected	1316	6.33942e-05
sp|Q6GU68|ISLR_MOUSE	Rejected	1316	6.33365e-05
sp|Q6P1I6|PSD2_MOUSE	Rejected	1317	6.18491e-05
sp|Q9Z1P8|ANGL4_MOUSE	Rejected	1318	6.24271e-05
sp|Q9D8L5|CCD91_MOUSE	Rejected	1319	6.16168e-05
sp|P23949|TISD_MOUSE	Rejected	1320	6.23167e-05
sp|O35945|AL1A7_MOUSE	Rejected	1321	6.1233e-05
sp|Q3U1Z5|GPSM3_MOUSE	Rejected	1322	6.30071e-05
sp|Q9D0T2|DUS12_MOUSE	Rejected	1323	6.13536e-05
sp|P0CW02|LY6C1_MOUSE	Rejected	1324	6.0948e-05
sp|Q9CQU3|RER1_MOUSE	Rejected	1325	6.13065e-05
sp|Q9CZA6|NDE1_MOUSE	Rejected	1326	6.14142e-05
sp|Q5DTU0|AF1L2_MOUSE	Rejected	1327	6.08321e-05
sp|Q811L6|MAST4_MOUSE	Rejected	1328	6.14645e-05
sp|Q0P5W1|VPS8_MOUSE	Rejected	1330	6.24257e-05
tr|Q6PCP3|Q6PCP3_MOUSE	Rejected	1330	6.19321e-05
sp|Q9DB76|EMC9_MOUSE	Rejected	1331	6.0903e-05
sp|Q9DBR7|MYPT1_MOUSE	Rejected	1332	6.18279e-05
sp|Q9R182|ANGL3_MOUSE	Rejected	1333	6.28536e-05
sp|Q8VE88|F1142_MOUSE	Rejected	1334	6.22846e-05
sp|Q3TQI7|TLS1_MOUSE	Rejected	1335	6.06527e-05
sp|A2A8L5|PTPRF_MOUSE	Rejected	1337	6.22031e-05
sp|Q62318|TIF1B_MOUSE	Rejected	1337	6.11932e-05
sp|Q3TIX9|UBP39_MOUSE	Rejected	1338	6.1024e-05
sp|Q60716|P4HA2_MOUSE	Rejected	1340	6.65342e-05
tr|E9Q6D8|E9Q6D8_MOUSE	Rejected	1340	6.11251e-05
tr|D3YYI9|D3YYI9_MOUSE	Rejected	1340	6.10086e-05
sp|Q9CQ65|MTAP_MOUSE	Rejected	1342	6.04901e-05
sp|Q8CJF8|AGO4_MOUSE	Rejected	1343	6.12564e-05
sp|Q2UY11|COSA1_MOUSE	Rejected	1344	6.10883e-05
sp|Q921C5|BICD2_MOUSE	Rejected	1345	6.14643e-05
sp|Q8BGD5|CPT1C_MOUSE	Rejected	1346	6.06898e-05
sp|Q8BW41|PMGT2_MOUSE	Rejected	1347	6.14572e-05
sp|Q91VR8|BRK1_MOUSE	Rejected	1349	6.26816e-05
sp|Q9R1J0|NSDHL_MOUSE	Rejected	1349	6.09619e-05
sp|Q9JLV5|CUL3_MOUSE	Rejected	1350	6.10004e-05
tr|B1AQB0|B1AQB0_MOUSE	Rejected	1352	6.58916e-05
sp|O88574|SAP30_MOUSE	Rejected	1352	6.14309e-05
sp|G3X9C2|FBX50_MOUSE	Rejected	1352	6.11118e-05
tr|Q91UZ1|Q91UZ1_MOUSE	Rejected	1354	6.06845e-05
sp|Q8VI75|IPO4_MOUSE	Rejected	1355	6.08163e-05
sp|Q9CPR4|RL17_MOUSE	Rejected	1356	6.7272e-05
sp|O55229|CHKB_MOUSE	Rejected	1358	6.11034e-05
sp|Q61941|NNTM_MOUSE	Rejected	1358	6.06168e-05
sp|P15806|TFE2_MOUSE	Rejected	1359	6.0303e-05
sp|P21271|MYO5B_MOUSE	Rejected	1360	6.0468e-05
sp|P48776|T23O_MOUSE	Rejected	1361	6.34282e-05
sp|Q80U30|CL16A_MOUSE	Rejected	1362	6.02836e-05
tr|E9Q4E0|E9Q4E0_MOUSE	Rejected	1364	6.14437e-05
sp|Q8BJ37|TYDP1_MOUSE	Rejected	1364	6.01538e-05
sp|P23242|CXA1_MOUSE	Rejected	1365	6.00597e-05
sp|P37889|FBLN2_MOUSE	Rejected	1366	6.06894e-05
sp|Q91VR5|DDX1_MOUSE	Rejected	1367	6.03671e-05
sp|Q8C1S0|MED19_MOUSE	Rejected	1368	6.00298e-05
sp|Q8BW00|PTH_MOUSE	Rejected	1369	6.09647e-05
sp|P16294|FA9_MOUSE	Rejected	1370	6.02396e-05
sp|O88974|SETB1_MOUSE	Rejected	1371	6.25768e-05
sp|P54751|SIA4A_MOUSE	Rejected	1373	6.16834e-05
sp|A2BDX3|MOCS3_MOUSE	Rejected	1373	5.98265e-05
sp|Q8VEH5|EPMIP_MOUSE	Rejected	1374	5.96527e-05
sp|P62071|RRAS2_MOUSE	Rejected	1375	6.18044e-05
sp|Q8K299|SCAR5_MOUSE	Rejected	1377	6.31275e-05
sp|Q5DU25|IQEC2_MOUSE	Rejected	1377	5.97415e-05
sp|Q8VEG4|EXD2_MOUSE	Rejected	1378	6.03053e-05
sp|Q9EPL4|METL9_MOUSE	Rejected	1379	6.03118e-05
sp|Q61469|PLPP1_MOUSE	Rejected	1380	6.05473e-05
tr|Q6NXL1|Q6NXL1_MOUSE	Rejected	1381	5.92695e-05
sp|Q8BHN1|TXLNG_MOUSE	Rejected	1382	6.02157e-05
sp|G5E8V9|ARFP1_MOUSE	Rejected	1384	6.00927e-05
sp|Q9CWV0|MASU1_MOUSE	Rejected	1384	5.95045e-05
sp|Q9D958|SPCS1_MOUSE	Rejected	1385	6.0283e-05
sp|B2RUP2|UN13D_MOUSE	Rejected	1386	5.96108e-05
sp|P70122|SBDS_MOUSE	Rejected	1388	6.34765e-05
sp|Q8CHX7|RFTN2_MOUSE	Rejected	1388	6.04955e-05
sp|Q9Z2I2|FKB1B_MOUSE	Rejected	1388	5.97008e-05
sp|Q8K2B0|SC65_MOUSE	Rejected	1390	5.97053e-05
sp|Q9DC71|RT15_MOUSE	Rejected	1391	5.96049e-05
sp|Q924Z4|CERS2_MOUSE	Rejected	1392	6.70922e-05
sp|Q9ESZ8|GTF2I_MOUSE	Rejected	1393	6.11308e-05
sp|P55144|TYRO3_MOUSE	Rejected	1394	5.92605e-05
tr|Q91XY3|Q91XY3_MOUSE	Rejected	1395	6.30243e-05
tr|F8VPX2|F8VPX2_MOUSE	Rejected	1396	5.97994e-05
sp|Q8R3B1|PLCD1_MOUSE	Rejected	1398	6.09606e-05
sp|P0DW87|ZTRF1_MOUSE	Rejected	1398	5.92916e-05
sp|O08609|MLX_MOUSE	Rejected	1399	5.95072e-05
sp|Q9CRB0|SNX24_MOUSE	Rejected	1401	6.03611e-05
sp|Q80TG1|KANL1_MOUSE	Rejected	1401	5.9617e-05
sp|Q7TSE6|ST38L_MOUSE	Rejected	1402	5.87492e-05
tr|K9J7B2|K9J7B2_MOUSE	Rejected	1403	6.07729e-05
sp|Q8R149|BUD13_MOUSE	Rejected	1404	5.91858e-05
sp|P54729|NUB1_MOUSE	Rejected	1406	6.00042e-05
sp|Q6PDJ6|FBX42_MOUSE	Rejected	1406	5.93411e-05
sp|P51912|AAAT_MOUSE	Rejected	1407	5.93018e-05
sp|O08742|GPV_MOUSE	Rejected	1408	6.22915e-05
sp|Q8C6Z1|MUC15_MOUSE	Rejected	1409	5.93423e-05
sp|Q6IEE6|T132E_MOUSE	Rejected	1410	5.95037e-05
sp|P42925|PXMP2_MOUSE	Rejected	1411	5.92158e-05
sp|O70477|PKNX1_MOUSE	Rejected	1413	6.29381e-05
sp|Q9D869|CHP2_MOUSE	Rejected	1413	5.91127e-05
sp|P36369|K1B26_MOUSE	Rejected	1414	5.92124e-05
sp|Q61624|ZN148_MOUSE	Rejected	1416	6.06404e-05
sp|Q8R5K2|UBP33_MOUSE	Rejected	1416	5.95578e-05
sp|Q3V1N1|MFHA1_MOUSE	Rejected	1417	5.92088e-05
tr|E9Q2H5|E9Q2H5_MOUSE	Rejected	1418	6.13067e-05
sp|P11260|LORF1_MOUSE	Rejected	1419	5.99086e-05
sp|Q80YX1|TENA_MOUSE	Rejected	1420	7.45803e-05
sp|Q8JZX9|BORG1_MOUSE	Rejected	1421	5.87536e-05
sp|O09061|PSB1_MOUSE	Rejected	1422	6.01338e-05
sp|P35279|RAB6A_MOUSE	Rejected	1423	5.93443e-05
sp|Q9D517|PLCC_MOUSE	Rejected	1424	5.90758e-05
sp|Q8BPB0|MOB1B_MOUSE	Rejected	1425	5.94053e-05
sp|Q8BLX4|FUCT1_MOUSE	Rejected	1426	5.90754e-05
sp|Q8CH09|SUGP2_MOUSE	Rejected	1427	5.93448e-05
sp|Q6IRU5|CLCB_MOUSE	Rejected	1428	5.87199e-05
tr|Q91XY0|Q91XY0_MOUSE	Rejected	1429	6.1426e-05
sp|P20352|TF_MOUSE	Rejected	1430	5.82571e-05
sp|Q91WK2|EIF3H_MOUSE	Rejected	1432	6.03607e-05
sp|Q8VCM5|MUL1_MOUSE	Rejected	1432	5.87883e-05
sp|A2RSY6|TRM1L_MOUSE	Rejected	1434	6.32349e-05
sp|P43275|H11_MOUSE	Rejected	1434	5.84951e-05
sp|Q9QXV0|PCS1N_MOUSE	Rejected	1435	5.86155e-05
sp|Q7TSJ2|MAP6_MOUSE	Rejected	1437	6.43757e-05
sp|Q8C180|FRS2_MOUSE	Rejected	1437	5.87395e-05
sp|Q8BH75|RNF41_MOUSE	Rejected	1437	5.82094e-05
sp|Q6GQW0|ABTB3_MOUSE	Rejected	1439	5.8234e-05
sp|Q9D8N2|DEN10_MOUSE	Rejected	1440	5.95634e-05
sp|Q04447|KCRB_MOUSE	Rejected	1442	5.95317e-05
sp|Q921I1|TRFE_MOUSE	Rejected	1442	5.81363e-05
sp|Q8C3Q9|CASP9_MOUSE	Rejected	1443	6.09681e-05
sp|Q9CZJ1|UTP11_MOUSE	Rejected	1444	5.91734e-05
sp|Q8R570|SNP47_MOUSE	Rejected	1445	5.80619e-05
sp|Q924Y0|BODG_MOUSE	Rejected	1446	5.84507e-05
sp|Q8VI93|OAS3_MOUSE	Rejected	1447	6.16956e-05
sp|Q3V2D2|CE046_MOUSE	Rejected	1448	5.79198e-05
sp|Q8BUV6|LSM11_MOUSE	Rejected	1449	6.0866e-05
sp|P47880|IBP6_MOUSE	Rejected	1450	5.78704e-05
sp|Q62283|TSN7_MOUSE	Rejected	1451	5.80406e-05
sp|Q9DCM0|ETHE1_MOUSE	Rejected	1452	5.75573e-05
sp|Q9EQJ9|MAGI3_MOUSE	Rejected	1453	5.85282e-05
sp|P51863|VA0D1_MOUSE	Rejected	1454	5.75488e-05
sp|Q8R1R4|IL34_MOUSE	Rejected	1456	5.85494e-05
sp|Q9Z0M6|AGRE5_MOUSE	Rejected	1456	5.78786e-05
sp|Q61470|CD37_MOUSE	Rejected	1457	5.80628e-05
sp|Q9JM73|SRF_MOUSE	Rejected	1458	5.75374e-05
sp|Q9D168|INT12_MOUSE	Rejected	1459	5.77641e-05
sp|O70555|SPR2D_MOUSE	Rejected	1461	5.99806e-05
sp|Q9CWV6|PKRI1_MOUSE	Rejected	1461	5.82805e-05
sp|Q9WUA6|AKT3_MOUSE	Rejected	1462	5.88167e-05
sp|Q64311|NTAN1_MOUSE	Rejected	1463	5.80243e-05
sp|Q9DB94|WDR53_MOUSE	Rejected	1464	5.80352e-05
sp|Q571G4|LIN54_MOUSE	Rejected	1465	5.8113e-05
sp|Q810U5|CCD50_MOUSE	Rejected	1466	5.77281e-05
tr|A0A0A6YVU8|A0A0A6YVU8_MOUSE	Rejected	1467	5.85216e-05
sp|P46737|BRCC3_MOUSE	Rejected	1468	5.84089e-05
sp|Q8R3Y5|CS047_MOUSE	Rejected	1469	5.87768e-05
tr|E9PZ87|E9PZ87_MOUSE	Rejected	1470	5.8067e-05
sp|Q640N3|RHG30_MOUSE	Rejected	1472	5.77321e-05
sp|Q3UHA3|SPTCS_MOUSE	Rejected	1472	5.69699e-05
sp|Q71RI9|KAT3_MOUSE	Rejected	1473	5.73951e-05
sp|B2RY04|DOCK5_MOUSE	Rejected	1474	5.79658e-05
sp|P97473|TRBP2_MOUSE	Rejected	1475	5.80897e-05
tr|A0A075B5R8|A0A075B5R8_MOUSE	Rejected	1476	5.78082e-05
sp|Q8C0E2|VP26B_MOUSE	Rejected	1477	5.78255e-05
sp|Q99LB7|SARDH_MOUSE	Rejected	1478	5.92625e-05
tr|A2RS43|A2RS43_MOUSE	Rejected	1479	5.76066e-05
sp|Q80XC3|US6NL_MOUSE	Rejected	1480	5.74815e-05
sp|Q99LU0|CH1B1_MOUSE	Rejected	1481	5.73762e-05
sp|P06537|GCR_MOUSE	Rejected	1482	5.77595e-05
sp|Q8VE38|OXND1_MOUSE	Rejected	1483	5.75972e-05
sp|Q3TGW2|EEPD1_MOUSE	Rejected	1484	5.73351e-05
sp|Q00322|CEBPD_MOUSE	Rejected	1485	5.86207e-05
sp|Q3TLI0|TPC10_MOUSE	Rejected	1486	5.73008e-05
sp|P04202|TGFB1_MOUSE	Rejected	1487	5.73108e-05
sp|P63271|SPT4A_MOUSE	Rejected	1488	5.71657e-05
sp|Q8K449|ABCA9_MOUSE	Rejected	1490	6.47282e-05
sp|O88673|DGKA_MOUSE	Rejected	1490	5.79832e-05
sp|Q02780|NFIA_MOUSE	Rejected	1491	6.34166e-05
sp|Q04690|NF1_MOUSE	Rejected	1492	5.74939e-05
sp|P98197|AT11A_MOUSE	Rejected	1493	5.71746e-05
tr|D3Z0K6|D3Z0K6_MOUSE	Rejected	1495	5.84259e-05
tr|A0A0B4J1K5|A0A0B4J1K5_MOUSE	Rejected	1495	5.68105e-05
sp|Q505K2|FHI1A_MOUSE	Rejected	1497	5.75201e-05
sp|P26952|IL3RA_MOUSE	Rejected	1497	5.72655e-05
sp|Q9EQG7|ENPP5_MOUSE	Rejected	1498	5.71774e-05
sp|Q9JKC6|CEND_MOUSE	Rejected	1499	5.88769e-05
sp|P15306|TRBM_MOUSE	Rejected	1500	5.73841e-05
sp|Q9Z0Y1|DCTN3_MOUSE	Rejected	1502	5.92909e-05
tr|O09048|O09048_MOUSE	Rejected	1502	5.71272e-05
sp|Q8CGN4|BCOR_MOUSE	Rejected	1504	5.7595e-05
sp|F2Z472|SVS3A_MOUSE	Rejected	1504	5.7194e-05
sp|P61804|DAD1_MOUSE	Rejected	1504	5.70551e-05
tr|B2KF50|B2KF50_MOUSE	Rejected	1506	6.35206e-05
sp|Q5RL51|GSTCD_MOUSE	Rejected	1507	5.73613e-05
sp|Q9CUX1|P52K_MOUSE	Rejected	1508	5.77545e-05
sp|Q62000|MIME_MOUSE	Rejected	1509	5.70404e-05
sp|Q9EQS9|IGDC4_MOUSE	Rejected	1510	5.7996e-05
sp|Q5RJH6|SMG7_MOUSE	Rejected	1511	5.8204e-05
sp|Q9CZ69|CKLF6_MOUSE	Rejected	1512	5.92234e-05
sp|P97367|MEIS2_MOUSE	Rejected	1513	5.67106e-05
sp|B2RXS4|PLXB2_MOUSE	Rejected	1515	5.68857e-05
sp|Q8BHG1|NRDC_MOUSE	Rejected	1515	5.65576e-05
sp|P98191|CDS1_MOUSE	Rejected	1517	5.83313e-05
tr|Q9JIZ5|Q9JIZ5_MOUSE	Rejected	1517	5.72123e-05
sp|Q6ZWY8|TYB10_MOUSE	Rejected	1518	5.81554e-05
tr|Q9Z1A1|Q9Z1A1_MOUSE	Rejected	1519	5.6682e-05
sp|Q9JIW4|DPOLM_MOUSE	Rejected	1520	5.6271e-05
sp|Q9R1R2|TRIM3_MOUSE	Rejected	1521	5.6144e-05
sp|Q8BY02|NKRF_MOUSE	Rejected	1523	5.9491e-05
sp|Q9D937|CK098_MOUSE	Rejected	1523	5.68624e-05
sp|Q9D7W5|MED8_MOUSE	Rejected	1523	5.65241e-05
tr|A2AJW4|A2AJW4_MOUSE	Rejected	1525	5.6775e-05
sp|Q8R143|PTTG_MOUSE	Rejected	1526	5.61568e-05
sp|P05367|SAA2_MOUSE	Rejected	1527	5.70567e-05
tr|B1ASA5|B1ASA5_MOUSE	Rejected	1528	5.65396e-05
sp|Q09199|B4GN2_MOUSE	Rejected	1529	5.67435e-05
sp|Q9DB43|ZFPL1_MOUSE	Rejected	1530	5.66805e-05
sp|Q3U3I9|ZN865_MOUSE	Rejected	1531	5.64454e-05
sp|Q9ESX5|DKC1_MOUSE	Rejected	1533	5.64555e-05
sp|Q8BY89|CTL2_MOUSE	Rejected	1533	5.60674e-05
tr|A0A075B5Y3|A0A075B5Y3_MOUSE	Rejected	1535	5.80666e-05
sp|P50652|FANCC_MOUSE	Rejected	1535	5.65355e-05
tr|A0A075B5K3|A0A075B5K3_MOUSE	Rejected	1535	5.63298e-05
sp|Q3UB74|TBRG1_MOUSE	Rejected	1537	5.66044e-05
sp|Q9CRA5|GOLP3_MOUSE	Rejected	1539	5.76752e-05
sp|Q3UZP0|MALD2_MOUSE	Rejected	1539	5.74377e-05
sp|Q91WE4|CR032_MOUSE	Rejected	1540	5.78884e-05
sp|P62482|KCAB2_MOUSE	Rejected	1541	5.65128e-05
sp|Q6PDG5|SMRC2_MOUSE	Rejected	1542	5.81957e-05
sp|Q80TP3|UBR5_MOUSE	Rejected	1543	5.60106e-05
sp|Q80Y14|GLRX5_MOUSE	Rejected	1544	5.65502e-05
sp|Q80U35|ARHGH_MOUSE	Rejected	1545	5.62955e-05
sp|Q8VEK2|RHBD2_MOUSE	Rejected	1546	5.65102e-05
sp|O88856|TPST2_MOUSE	Rejected	1547	5.67989e-05
sp|Q6A098|SBP2L_MOUSE	Rejected	1548	5.59864e-05
sp|O35973|PER1_MOUSE	Rejected	1549	5.66936e-05
sp|Q61830|MRC1_MOUSE	Rejected	1550	6.5357e-05
sp|Q9Z0H8|CLIP2_MOUSE	Rejected	1551	5.61072e-05
sp|Q9JJC9|HERP2_MOUSE	Rejected	1552	5.6479e-05
sp|Q9CXT6|KDM8_MOUSE	Rejected	1554	5.63096e-05
sp|Q9R049|AMFR_MOUSE	Rejected	1554	5.59939e-05
sp|Q8R5F7|IFIH1_MOUSE	Rejected	1555	5.57791e-05
sp|Q9DBD0|ICA_MOUSE	Rejected	1556	5.60813e-05
sp|Q80YC5|FA12_MOUSE	Rejected	1557	5.60816e-05
sp|Q62293|TGTP1_MOUSE	Rejected	1558	5.58338e-05
sp|P97479|MYO7A_MOUSE	Rejected	1559	5.59704e-05
sp|Q6ZQ03|FNBP4_MOUSE	Rejected	1560	5.58369e-05
sp|P12970|RL7A_MOUSE	Rejected	1561	5.66028e-05
sp|Q8CA03|S46A2_MOUSE	Rejected	1562	5.68455e-05
tr|J3QMC5|J3QMC5_MOUSE	Rejected	1563	5.55834e-05
sp|Q8R092|CA043_MOUSE	Rejected	1565	5.93524e-05
sp|P62309|RUXG_MOUSE	Rejected	1565	5.68399e-05
sp|Q9WV60|GSK3B_MOUSE	Rejected	1566	5.59981e-05
sp|Q8BTZ5|ANR46_MOUSE	Rejected	1567	5.89189e-05
sp|Q8BTI8|SRRM2_MOUSE	Rejected	1568	5.58396e-05
sp|Q3SXB8|COL11_MOUSE	Rejected	1569	5.60329e-05
sp|Q9Z1T2|TSP4_MOUSE	Rejected	1570	5.54268e-05
sp|Q80UC6|GPR62_MOUSE	Rejected	1571	5.56306e-05
sp|P70195|PSB7_MOUSE	Rejected	1572	5.79653e-05
sp|Q9JHY3|WFD12_MOUSE	Rejected	1574	5.58372e-05
sp|Q6QLQ4|CLC7A_MOUSE	Rejected	1574	5.556e-05
sp|Q8C102|GALT5_MOUSE	Rejected	1575	5.57029e-05
sp|Q3UGR5|HDHD2_MOUSE	Rejected	1576	5.55666e-05
sp|Q3UHB1|NT5D3_MOUSE	Rejected	1577	5.60123e-05
sp|Q3UPL5|CK096_MOUSE	Rejected	1578	5.56451e-05
sp|Q00262|STX2_MOUSE	Rejected	1579	5.57148e-05
sp|Q7M747|S2B24_MOUSE	Rejected	1581	5.63938e-05
sp|Q9D2R8|RT33_MOUSE	Rejected	1581	5.56432e-05
tr|Q8BGU0|Q8BGU0_MOUSE	Rejected	1581	5.52661e-05
sp|P54869|HMCS2_MOUSE	Rejected	1583	5.64604e-05
sp|Q6PFD9|NUP98_MOUSE	Rejected	1584	5.69093e-05
sp|Q9D8C6|MED11_MOUSE	Rejected	1585	5.51362e-05
sp|Q8CHS4|PLCX1_MOUSE	Rejected	1586	5.49349e-05
sp|Q99LF4|RTCB_MOUSE	Rejected	1587	5.55061e-05
sp|A2AAY5|SPD2B_MOUSE	Rejected	1588	5.52334e-05
sp|P11087|CO1A1_MOUSE	Rejected	1589	5.62317e-05
sp|Q64523|H2A2C_MOUSE	Rejected	1590	5.55007e-05
sp|Q3TNH5|ARB2A_MOUSE	Rejected	1591	5.56315e-05
sp|P80318|TCPG_MOUSE	Rejected	1593	5.5425e-05
sp|Q9JKV5|SCAM4_MOUSE	Rejected	1593	5.51022e-05
sp|Q6ZWV3|RL10_MOUSE	Rejected	1594	5.64821e-05
sp|Q61093|CY24B_MOUSE	Rejected	1595	5.52722e-05
tr|A2AJD1|A2AJD1_MOUSE	Rejected	1596	5.49647e-05
sp|Q91WG5|AAKG2_MOUSE	Rejected	1597	5.52124e-05
sp|P97863|NFIB_MOUSE	Rejected	1598	5.76962e-05
sp|Q6P7W5|SEN2_MOUSE	Rejected	1599	5.52369e-05
sp|Q9CWT6|DDX28_MOUSE	Rejected	1600	5.46386e-05
sp|Q6PIU9|YJ005_MOUSE	Rejected	1601	5.48792e-05
sp|A2AQ19|RTF1_MOUSE	Rejected	1602	5.50631e-05
sp|Q3TNL8|IPRI_MOUSE	Rejected	1603	5.54975e-05
sp|O54992|MAPK5_MOUSE	Rejected	1604	5.50357e-05
sp|Q9D071|MMS19_MOUSE	Rejected	1605	5.72033e-05
tr|Q61406|Q61406_MOUSE	Rejected	1606	5.53036e-05
sp|Q9D8U0|IFRD2_MOUSE	Rejected	1607	5.4622e-05
sp|Q8BUL5|KLHL7_MOUSE	Rejected	1608	5.68796e-05
sp|Q7TMD7|DSG4_MOUSE	Rejected	1610	5.67341e-05
sp|Q8VE08|FBX33_MOUSE	Rejected	1610	5.44303e-05
sp|Q99M28|RNPS1_MOUSE	Rejected	1611	5.42779e-05
tr|A0A0B4J1J1|A0A0B4J1J1_MOUSE	Rejected	1612	5.52269e-05
sp|Q80U87|UBP8_MOUSE	Rejected	1613	5.46552e-05
sp|Q99MQ1|BICC1_MOUSE	Rejected	1614	5.50707e-05
sp|Q8BLY7|HPS6_MOUSE	Rejected	1616	5.5202e-05
sp|Q9R053|SCNBA_MOUSE	Rejected	1616	5.48733e-05
sp|Q91YR1|TWF1_MOUSE	Rejected	1616	5.46865e-05
sp|Q91YK8|LYPD3_MOUSE	Rejected	1618	5.49235e-05
sp|Q80TQ5|PKHM2_MOUSE	Rejected	1619	5.47469e-05
sp|O88627|S28A2_MOUSE	Rejected	1620	5.47197e-05
tr|E9Q4Y4|E9Q4Y4_MOUSE	Rejected	1621	5.49811e-05
sp|Q9CX30|YIF1B_MOUSE	Rejected	1622	5.80997e-05
sp|Q8BTU1|CFA20_MOUSE	Rejected	1623	5.47986e-05
tr|D3Z5G7|D3Z5G7_MOUSE	Rejected	1624	5.45413e-05
sp|P63037|DNJA1_MOUSE	Rejected	1626	5.53102e-05
sp|Q7TPM9|MTMRA_MOUSE	Rejected	1626	5.42813e-05
sp|P62700|YPEL5_MOUSE	Rejected	1627	5.45065e-05
sp|Q8BMG8|S2532_MOUSE	Rejected	1628	5.53155e-05
sp|Q9Z223|MOC2B_MOUSE	Rejected	1629	5.46096e-05
tr|A0A075B5V6|A0A075B5V6_MOUSE	Rejected	1630	5.48169e-05
sp|Q8VBX0|ASB13_MOUSE	Rejected	1632	5.51672e-05
sp|Q9D7M1|GID8_MOUSE	Rejected	1632	5.48051e-05
sp|Q7TQI7|ABTB2_MOUSE	Rejected	1632	5.39695e-05
sp|Q91VF2|HNMT_MOUSE	Rejected	1635	5.62069e-05
sp|Q9Z2H7|GIPC2_MOUSE	Rejected	1635	5.41737e-05
sp|Q8CGP0|H2B3B_MOUSE	Rejected	1636	5.41805e-05
sp|Q08274|DMWD_MOUSE	Rejected	1637	5.40244e-05
sp|Q8K296|MTMR3_MOUSE	Rejected	1638	5.44323e-05
sp|P61963|DCAF7_MOUSE	Rejected	1639	5.35034e-05
sp|O88878|ZFAN5_MOUSE	Rejected	1640	5.52279e-05
sp|Q91V17|ZNRF1_MOUSE	Rejected	1641	5.37903e-05
sp|Q9ERI6|RDH14_MOUSE	Rejected	1642	5.4255e-05
sp|Q61290|CAC1E_MOUSE	Rejected	1643	5.81898e-05
sp|O70481|UBR1_MOUSE	Rejected	1644	5.54201e-05
sp|Q91YD9|WASL_MOUSE	Rejected	1645	5.44288e-05
sp|Q9CWH5|TRM11_MOUSE	Rejected	1647	5.54859e-05
tr|Q8CDY9|Q8CDY9_MOUSE	Rejected	1647	5.49679e-05
sp|O89084|PDE4A_MOUSE	Rejected	1648	5.43027e-05
sp|P32067|LA_MOUSE	Rejected	1649	5.42715e-05
sp|Q60644|NR1H2_MOUSE	Rejected	1650	5.36803e-05
sp|O35710|NOCT_MOUSE	Rejected	1651	5.38461e-05
sp|P06909|CFAH_MOUSE	Rejected	1652	5.41296e-05
sp|Q8BGA5|KRR1_MOUSE	Rejected	1653	5.35987e-05
sp|Q8R1V4|TMED4_MOUSE	Rejected	1654	5.36211e-05
sp|P51791|CLCN3_MOUSE	Rejected	1655	5.40522e-05
sp|P70670|NACAM_MOUSE	Rejected	1656	5.48257e-05
sp|Q9Z280|PLD1_MOUSE	Rejected	1658	5.7056e-05
sp|Q99LQ7|PDES1_MOUSE	Rejected	1658	5.35577e-05
sp|O08791|COE3_MOUSE	Rejected	1659	5.4062e-05
sp|P33215|NEDD1_MOUSE	Rejected	1660	5.375e-05
sp|P17433|SPI1_MOUSE	Rejected	1661	5.38551e-05
sp|Q80W14|PR40B_MOUSE	Rejected	1663	5.39786e-05
tr|Q8BZH8|Q8BZH8_MOUSE	Rejected	1663	5.39175e-05
sp|Q3UHF7|ZEP2_MOUSE	Rejected	1664	6.08034e-05
sp|Q8R1S4|MTSS1_MOUSE	Rejected	1665	5.40565e-05
sp|P08607|C4BPA_MOUSE	Rejected	1666	5.36933e-05
sp|O88845|AKA10_MOUSE	Rejected	1667	5.37134e-05
sp|Q64282|IFIT1_MOUSE	Rejected	1669	5.36411e-05
sp|Q8BJA2|S41A1_MOUSE	Rejected	1669	5.35266e-05
sp|Q3UFK8|FRMD8_MOUSE	Rejected	1670	5.58824e-05
sp|Q8BGG7|UBS3B_MOUSE	Rejected	1671	5.37536e-05
sp|Q6ZQ89|MARH6_MOUSE	Rejected	1672	5.33488e-05
sp|A2RSY1|KANL3_MOUSE	Rejected	1673	5.3355e-05
sp|Q61686|CBX5_MOUSE	Rejected	1674	5.34627e-05
sp|Q6PB75|PAPD7_MOUSE	Rejected	1676	5.36006e-05
sp|Q5FW85|ECM2_MOUSE	Rejected	1676	5.33856e-05
sp|Q9WUP4|SR5A3_MOUSE	Rejected	1677	5.32283e-05
sp|Q4VAA2|CDV3_MOUSE	Rejected	1678	5.37214e-05
sp|Q91YI6|GLD2_MOUSE	Rejected	1679	5.27297e-05
sp|Q91ZZ3|SYUB_MOUSE	Rejected	1680	5.44832e-05
sp|P97820|M4K4_MOUSE	Rejected	1681	5.37261e-05
sp|G3X9K3|BIG1_MOUSE	Rejected	1682	5.28683e-05
sp|Q99MB1|TLR3_MOUSE	Rejected	1683	5.3022e-05
sp|O35892|SP100_MOUSE	Rejected	1684	5.35291e-05
sp|Q9QXG9|TINF2_MOUSE	Rejected	1685	5.64072e-05
sp|Q60787|LCP2_MOUSE	Rejected	1686	5.25796e-05
sp|Q9CR96|TM208_MOUSE	Rejected	1687	5.33375e-05
sp|Q9CWD3|NUD17_MOUSE	Rejected	1688	5.36042e-05
sp|Q9WTJ4|FIZ1_MOUSE	Rejected	1689	5.28256e-05
sp|Q9QVP9|FAK2_MOUSE	Rejected	1690	5.36323e-05
sp|Q8K4S1|PLCE1_MOUSE	Rejected	1691	5.57152e-05
sp|P62254|UB2G1_MOUSE	Rejected	1692	5.35142e-05
tr|Q9EQR4|Q9EQR4_MOUSE	Rejected	1693	5.32434e-05
sp|Q3UE31|K0930_MOUSE	Rejected	1695	5.32985e-05
tr|Q8R1E9|Q8R1E9_MOUSE	Rejected	1695	5.3003e-05
sp|Q149L6|DJB14_MOUSE	Rejected	1696	5.29426e-05
sp|Q9D6L8|PPIL3_MOUSE	Rejected	1697	5.32089e-05
sp|Q9D708|S10AG_MOUSE	Rejected	1698	5.33415e-05
sp|Q6NS46|RRP5_MOUSE	Rejected	1699	5.26055e-05
sp|P54754|EPHB3_MOUSE	Rejected	1700	5.84499e-05
sp|O88876|DHRS3_MOUSE	Rejected	1702	5.33963e-05
sp|O35473|C1D_MOUSE	Rejected	1702	5.33441e-05
sp|Q80WB5|NTAQ1_MOUSE	Rejected	1703	5.29867e-05
sp|O35625|AXIN1_MOUSE	Rejected	1704	5.3306e-05
tr|Q9D6T8|Q9D6T8_MOUSE	Rejected	1706	5.33035e-05
sp|Q569Z5|DDX46_MOUSE	Rejected	1706	4.48036e-05
sp|Q8R0J7|VP37B_MOUSE	Rejected	1707	5.36225e-05
sp|Q9Z0M9|I18BP_MOUSE	Rejected	1708	5.33166e-05
sp|Q6PDH0|PHLB1_MOUSE	Rejected	1709	5.26887e-05
tr|A0A1D5RMB0|A0A1D5RMB0_MOUSE	Rejected	1710	5.43186e-05
sp|Q9ESV0|DDX24_MOUSE	Rejected	1711	5.35993e-05
sp|Q9D9K3|AVEN_MOUSE	Rejected	1713	5.44217e-05
tr|E9PWR4|E9PWR4_MOUSE	Rejected	1713	5.25274e-05
sp|O88398|AVIL_MOUSE	Rejected	1714	5.26244e-05
sp|Q8K1B8|URP2_MOUSE	Rejected	1715	5.36564e-05
sp|P11103|PARP1_MOUSE	Rejected	1717	5.64305e-05
sp|D2EAC2|ZBED6_MOUSE	Rejected	1717	5.30166e-05
sp|Q923G2|RPAB3_MOUSE	Rejected	1719	5.3908e-05
tr|A0A0A6YWX0|A0A0A6YWX0_MOUSE	Rejected	1719	5.23371e-05
sp|Q6P4S8|INT1_MOUSE	Rejected	1720	5.36568e-05
tr|A0A0B4J1H7|A0A0B4J1H7_MOUSE	Rejected	1721	5.22605e-05
sp|O08529|CAN2_MOUSE	Rejected	1722	5.3063e-05
sp|Q7TNR9|ARHG4_MOUSE	Rejected	1724	5.28379e-05
sp|Q9D1F3|EOLA1_MOUSE	Rejected	1724	5.2168e-05
sp|Q9QXE7|TBL1X_MOUSE	Rejected	1725	5.27516e-05
sp|Q91X58|ZFN2B_MOUSE	Rejected	1727	5.31137e-05
sp|Q9Z2E9|BSCL2_MOUSE	Rejected	1727	5.21615e-05
sp|Q3TSG4|ALKB5_MOUSE	Rejected	1728	5.2895e-05
sp|Q8BWZ3|NAA25_MOUSE	Rejected	1729	5.48189e-05
sp|Q3UC65|RSRP1_MOUSE	Rejected	1730	5.29993e-05
sp|Q8K273|EMC5_MOUSE	Rejected	1731	5.21621e-05
sp|Q5SWD9|TSR1_MOUSE	Rejected	1732	5.26427e-05
sp|P15946|K1B11_MOUSE	Rejected	1733	5.46391e-05
sp|D3Z6H8|DCAM2_MOUSE	Rejected	1734	5.26487e-05
sp|P35585|AP1M1_MOUSE	Rejected	1735	5.32397e-05
sp|Q9QYB1|CLIC4_MOUSE	Rejected	1737	5.83596e-05
sp|Q9QVY8|RAI2_MOUSE	Rejected	1737	5.53281e-05
sp|O70310|NMT1_MOUSE	Rejected	1738	6.50965e-05
sp|Q99JT9|MTND_MOUSE	Rejected	1740	5.30279e-05
sp|P51163|HEM4_MOUSE	Rejected	1740	5.20405e-05
sp|Q9D1E6|TBCB_MOUSE	Rejected	1741	5.30004e-05
sp|P70399|TP53B_MOUSE	Rejected	1742	5.21321e-05
sp|Q8R0F3|SUMF1_MOUSE	Rejected	1743	5.90595e-05
sp|O70493|SNX12_MOUSE	Rejected	1745	5.25877e-05
sp|Q9D099|ACER3_MOUSE	Rejected	1745	5.23869e-05
sp|Q9CY18|SNX7_MOUSE	Rejected	1746	5.24223e-05
tr|Q80XU5|Q80XU5_MOUSE	Rejected	1748	5.28406e-05
sp|Q8BVD5|MPP7_MOUSE	Rejected	1748	5.27092e-05
sp|Q8K2Y0|OBI1_MOUSE	Rejected	1750	5.25909e-05
sp|O35103|OMD_MOUSE	Rejected	1750	5.22426e-05
sp|Q9CPS7|PNO1_MOUSE	Rejected	1752	5.5317e-05
sp|O70571|PDK4_MOUSE	Rejected	1752	5.22098e-05
tr|E9Q1A5|E9Q1A5_MOUSE	Rejected	1753	5.24684e-05
sp|Q9D9B4|LRMDA_MOUSE	Rejected	1754	5.22142e-05
sp|P56501|UCP3_MOUSE	Rejected	1755	5.25599e-05
sp|Q8C570|RAE1L_MOUSE	Rejected	1756	5.24312e-05
sp|O55101|SNG2_MOUSE	Rejected	1758	5.29278e-05
sp|P56485|ACKR3_MOUSE	Rejected	1758	5.24165e-05
sp|Q7TT37|ELP1_MOUSE	Rejected	1760	5.23297e-05
sp|Q8R2N2|UTP4_MOUSE	Rejected	1760	5.18718e-05
tr|A2A5X3|A2A5X3_MOUSE	Rejected	1761	5.21423e-05
sp|Q91W69|EPN3_MOUSE	Rejected	1762	5.2346e-05
sp|O70456|1433S_MOUSE	Rejected	1763	5.23105e-05
sp|Q80X56|TRI69_MOUSE	Rejected	1764	5.22175e-05
sp|Q9JHH6|CBPB2_MOUSE	Rejected	1765	5.26527e-05
sp|Q8QZR4|OAF_MOUSE	Rejected	1766	5.21347e-05
sp|Q9D5Z7|KRA52_MOUSE	Rejected	1768	5.63152e-05
sp|P49650|P2RY1_MOUSE	Rejected	1768	5.20357e-05
sp|Q60953|PML_MOUSE	Rejected	1769	5.23456e-05
sp|P62305|RUXE_MOUSE	Rejected	1770	5.41574e-05
sp|O35904|PK3CD_MOUSE	Rejected	1772	5.24149e-05
sp|P61290|PSME3_MOUSE	Rejected	1772	5.2176e-05
sp|P01642|KV5A9_MOUSE	Rejected	1774	5.24452e-05
sp|Q3KNJ2|NHEJ1_MOUSE	Rejected	1774	5.16676e-05
sp|Q3TLD5|RMP_MOUSE	Rejected	1775	5.11884e-05
sp|Q9CZX0|ELP3_MOUSE	Rejected	1776	5.47927e-05
sp|Q8R2L5|RT18C_MOUSE	Rejected	1778	5.40175e-05
sp|O70421|FZD1_MOUSE	Rejected	1778	5.282e-05
sp|Q9R061|NUBP2_MOUSE	Rejected	1780	5.67112e-05
sp|Q8VHR0|PCD18_MOUSE	Rejected	1780	5.24174e-05
sp|Q8BSE0|RMD2_MOUSE	Rejected	1781	5.37254e-05
tr|A0A075B5S6|A0A075B5S6_MOUSE	Rejected	1782	5.21991e-05
sp|Q9QYL7|ABT1_MOUSE	Rejected	1784	5.19523e-05
sp|Q9QUQ5|TRPC4_MOUSE	Rejected	1784	5.15212e-05
sp|Q9ESJ4|SPN90_MOUSE	Rejected	1785	5.20461e-05
sp|Q5SWW4|MED13_MOUSE	Rejected	1786	5.22673e-05
sp|Q9JLG8|CAN15_MOUSE	Rejected	1787	5.55657e-05
sp|Q9D8U2|TM41A_MOUSE	Rejected	1788	5.71533e-05
sp|Q03249|GALT_MOUSE	Rejected	1789	5.3594e-05
sp|P70452|STX4_MOUSE	Rejected	1791	5.21011e-05
sp|Q9JKV1|ADRM1_MOUSE	Rejected	1791	5.20948e-05
tr|A0A0G2JGF9|A0A0G2JGF9_MOUSE	Rejected	1791	5.15071e-05
tr|A1E5L0|A1E5L0_MOUSE	Rejected	1793	5.23371e-05
sp|Q8BGN2|CD033_MOUSE	Rejected	1795	5.23926e-05
tr|Q5SPH3|Q5SPH3_MOUSE	Rejected	1795	5.13354e-05
sp|P18052|PTPRA_MOUSE	Rejected	1796	5.28032e-05
sp|P15533|TR30A_MOUSE	Rejected	1797	5.16392e-05
sp|E9PYH6|SET1A_MOUSE	Rejected	1799	5.21877e-05
sp|Q99NF3|CEP41_MOUSE	Rejected	1799	5.1621e-05
sp|P97299|SFRP2_MOUSE	Rejected	1801	5.20186e-05
sp|Q8VE80|THOC3_MOUSE	Rejected	1801	5.13341e-05
sp|Q9CQV3|SPB11_MOUSE	Rejected	1802	5.13967e-05
sp|Q9DBR4|APBB2_MOUSE	Rejected	1803	5.40788e-05
sp|Q9QXP6|MKRN1_MOUSE	Rejected	1805	5.20209e-05
sp|Q9CWS4|INT11_MOUSE	Rejected	1805	5.19697e-05
sp|O55070|DNSL3_MOUSE	Rejected	1806	5.18701e-05
sp|Q925H2|KR191_MOUSE	Rejected	1808	5.32373e-05
sp|Q5SVD0|RFLB_MOUSE	Rejected	1808	5.18173e-05
sp|P52793|EFNA1_MOUSE	Rejected	1810	5.1998e-05
sp|Q9QUS6|TRIM1_MOUSE	Rejected	1810	5.15723e-05
tr|B2RXC6|B2RXC6_MOUSE	Rejected	1810	5.13417e-05
sp|Q8BFY6|PEF1_MOUSE	Rejected	1812	5.17428e-05
sp|Q6NSU3|GL8D1_MOUSE	Rejected	1813	5.13542e-05
sp|P51125|ICAL_MOUSE	Rejected	1814	5.1897e-05
sp|P42227|STAT3_MOUSE	Rejected	1815	5.11933e-05
sp|Q99LJ5|CKLF3_MOUSE	Rejected	1816	5.20099e-05
sp|Q8R1N0|ZN830_MOUSE	Rejected	1817	5.2072e-05
sp|E9Q4F7|ANR11_MOUSE	Rejected	1818	5.18815e-05
sp|Q9CZP5|BCS1_MOUSE	Rejected	1819	5.34572e-05
sp|P46412|GPX3_MOUSE	Rejected	1820	5.1061e-05
sp|Q9JJ61|GLT16_MOUSE	Rejected	1821	5.10939e-05
sp|O35691|PININ_MOUSE	Rejected	1822	5.0872e-05
sp|Q811W2|CP26B_MOUSE	Rejected	1823	5.2263e-05
sp|P81066|IRX2_MOUSE	Rejected	1824	5.11989e-05
sp|Q9QZ88|VPS29_MOUSE	Rejected	1826	5.82633e-05
sp|P26187|MGMT_MOUSE	Rejected	1826	5.15231e-05
sp|O08746|MATN2_MOUSE	Rejected	1827	5.36052e-05
sp|Q8R3C6|RBM19_MOUSE	Rejected	1829	5.16199e-05
sp|Q9JL70|FANCA_MOUSE	Rejected	1829	5.08696e-05
sp|Q80UW2|FBX2_MOUSE	Rejected	1830	5.15754e-05
sp|Q8BJM7|TYW1_MOUSE	Rejected	1831	5.13521e-05
sp|Q5FWH6|ARHGF_MOUSE	Rejected	1832	5.09729e-05
sp|O70293|GRK6_MOUSE	Rejected	1833	5.16149e-05
sp|P62245|RS15A_MOUSE	Rejected	1834	5.15794e-05
sp|Q99K90|TAB2_MOUSE	Rejected	1835	6.42052e-05
tr|Q91V48|Q91V48_MOUSE	Rejected	1836	5.09724e-05
sp|Q9ES70|NEK6_MOUSE	Rejected	1837	5.08582e-05
sp|Q62277|SYPH_MOUSE	Rejected	1838	5.12165e-05
sp|A0A140LIF8|IRGM2_MOUSE	Rejected	1839	5.11296e-05
sp|Q8BH44|COR2B_MOUSE	Rejected	1841	5.15468e-05
sp|Q80W49|CRBG3_MOUSE	Rejected	1841	5.03955e-05
sp|P49817|CAV1_MOUSE	Rejected	1842	5.09137e-05
sp|A3KGF9|CCD9B_MOUSE	Rejected	1843	5.09875e-05
sp|E2JF22|PIEZ1_MOUSE	Rejected	1844	5.12439e-05
sp|Q9CR50|ZN363_MOUSE	Rejected	1845	5.18294e-05
sp|O54834|RHG06_MOUSE	Rejected	1846	5.09331e-05
sp|Q9R097|SPIT1_MOUSE	Rejected	1848	5.1766e-05
sp|Q61140|BCAR1_MOUSE	Rejected	1848	5.14007e-05
tr|A0A075B5X4|A0A075B5X4_MOUSE	Rejected	1849	5.26407e-05
sp|Q8CD92|TTC27_MOUSE	Rejected	1850	5.12227e-05
sp|O35185|BHE40_MOUSE	Rejected	1851	5.02867e-05
sp|Q99KU0|VMP1_MOUSE	Rejected	1852	5.06037e-05
sp|P97360|ETV6_MOUSE	Rejected	1853	5.0661e-05
sp|Q62086|PON2_MOUSE	Rejected	1854	5.1287e-05
sp|O08539|BIN1_MOUSE	Rejected	1855	5.16336e-05
sp|Q3TYA6|MPP8_MOUSE	Rejected	1856	5.11347e-05
sp|Q9D1E4|CRTP1_MOUSE	Rejected	1857	5.0518e-05
sp|P60766|CDC42_MOUSE	Rejected	1858	5.13036e-05
sp|P09528|FRIH_MOUSE	Rejected	1859	5.25577e-05
sp|Q63943|MEF2D_MOUSE	Rejected	1860	6.18648e-05
sp|Q80X41|VRK1_MOUSE	Rejected	1861	5.04984e-05
sp|P86044|ANO9_MOUSE	Rejected	1862	5.0719e-05
sp|Q5U5M8|BL1S3_MOUSE	Rejected	1863	5.37007e-05
sp|Q99P72|RTN4_MOUSE	Rejected	1865	5.10272e-05
sp|Q9R0M6|RAB9A_MOUSE	Rejected	1865	5.03139e-05
sp|Q3THE2|ML12B_MOUSE	Rejected	1866	5.12346e-05
sp|Q5SPL2|PHF12_MOUSE	Rejected	1868	5.17731e-05
sp|P84444|CC21A_MOUSE	Rejected	1868	5.17369e-05
sp|P16301|LCAT_MOUSE	Rejected	1870	5.23597e-05
sp|Q9R0C0|BL1S6_MOUSE	Rejected	1870	5.04202e-05
sp|Q8K3A0|HSC20_MOUSE	Rejected	1871	5.15855e-05
sp|P58681|TLR7_MOUSE	Rejected	1872	5.11386e-05
sp|Q91WG2|RABE2_MOUSE	Rejected	1873	5.10457e-05
sp|P47930|FOSL2_MOUSE	Rejected	1875	5.10261e-05
sp|Q9EPR4|S23A2_MOUSE	Rejected	1875	4.99409e-05
sp|P01666|KV3AE_MOUSE	Rejected	1876	5.08518e-05
sp|Q3USB7|PLCL1_MOUSE	Rejected	1877	5.05226e-05
sp|Q9QYE3|BC11A_MOUSE	Rejected	1879	5.05284e-05
sp|O08832|GALT4_MOUSE	Rejected	1879	5.04458e-05
sp|Q9WUQ2|SEC12_MOUSE	Rejected	1880	5.72014e-05
sp|Q9EP64|TNMD_MOUSE	Rejected	1882	5.14337e-05
sp|A1Y9I9|TOMT_MOUSE	Rejected	1882	5.08656e-05
sp|Q3UHC0|TNR6C_MOUSE	Rejected	1883	5.09185e-05
sp|O08648|M3K4_MOUSE	Rejected	1885	5.17943e-05
sp|Q61124|CLN3_MOUSE	Rejected	1885	5.10048e-05
sp|Q6Y5D8|RHG10_MOUSE	Rejected	1885	5.04001e-05
sp|Q8R1K1|UBAC2_MOUSE	Rejected	1887	5.04652e-05
tr|Q8CFE8|Q8CFE8_MOUSE	Rejected	1889	5.14754e-05
sp|Q62388|ATM_MOUSE	Rejected	1889	5.10775e-05
sp|Q80XE1|RIC8B_MOUSE	Rejected	1890	5.00375e-05
sp|Q8BV49|IFIX_MOUSE	Rejected	1891	5.08805e-05
sp|P97425|ECP2_MOUSE	Rejected	1892	5.0302e-05
sp|Q9EST1|GSDMA_MOUSE	Rejected	1893	5.07477e-05
sp|Q8R2P1|KLH25_MOUSE	Rejected	1895	5.19031e-05
sp|Q61127|NAB2_MOUSE	Rejected	1895	4.96981e-05
sp|Q3V1G4|OLM2B_MOUSE	Rejected	1896	5.01132e-05
sp|Q8CI78|RMND1_MOUSE	Rejected	1897	5.09133e-05
sp|Q80XS6|SMAG2_MOUSE	Rejected	1898	5.00967e-05
sp|Q3TJZ6|FA98A_MOUSE	Rejected	1900	5.10904e-05
sp|Q8R4V2|DUS15_MOUSE	Rejected	1900	5.03496e-05
sp|O70258|SGCE_MOUSE	Rejected	1901	5.06918e-05
sp|P97350|PKP1_MOUSE	Rejected	1902	5.02907e-05
sp|Q9D0F6|RFC5_MOUSE	Rejected	1903	5.53646e-05
sp|Q7TSI1|PKHM1_MOUSE	Rejected	1904	5.0524e-05
sp|Q9D4H8|CUL2_MOUSE	Rejected	1905	5.08936e-05
tr|A0A075B677|A0A075B677_MOUSE	Rejected	1906	5.56554e-05
sp|Q8BJ48|NAGPA_MOUSE	Rejected	1908	5.07238e-05
tr|B2RXS3|B2RXS3_MOUSE	Rejected	1908	5.04044e-05
tr|A0A1Y7VIU2|A0A1Y7VIU2_MOUSE	Rejected	1909	5.16004e-05
tr|A0A0B4J1F9|A0A0B4J1F9_MOUSE	Rejected	1910	4.97632e-05
sp|Q9D0M1|KPRA_MOUSE	Rejected	1912	5.01874e-05
sp|Q7TN99|CPEB3_MOUSE	Rejected	1912	4.98924e-05
sp|P56390|CKS2_MOUSE	Rejected	1913	5.09264e-05
sp|Q80UZ2|SDA1_MOUSE	Rejected	1914	5.03732e-05
sp|Q80UP3|DGKZ_MOUSE	Rejected	1915	5.0143e-05
sp|Q9CQ04|OGFD2_MOUSE	Rejected	1916	5.11975e-05
sp|Q64685|SIAT1_MOUSE	Rejected	1918	5.19241e-05
sp|Q9CY57|CHTOP_MOUSE	Rejected	1918	5.04641e-05
sp|O88968|TCO2_MOUSE	Rejected	1919	5.0573e-05
sp|P26955|IL3RB_MOUSE	Rejected	1921	5.5435e-05
sp|Q8BI84|TGO1_MOUSE	Rejected	1921	5.21509e-05
sp|Q8R151|ZNFX1_MOUSE	Rejected	1922	4.96988e-05
sp|Q9D1C1|UBE2C_MOUSE	Rejected	1923	4.95904e-05
sp|Q7SIG6|ASAP2_MOUSE	Rejected	1924	4.98308e-05
sp|P26011|ITB7_MOUSE	Rejected	1926	5.02514e-05
sp|Q3U381|ZN692_MOUSE	Rejected	1926	5.02395e-05
sp|Q5NC05|TTF2_MOUSE	Rejected	1928	5.06307e-05
sp|O54836|ZMAT3_MOUSE	Rejected	1928	5.01638e-05
sp|P54763|EPHB2_MOUSE	Rejected	1929	4.99695e-05
sp|Q8CBB9|RSAD2_MOUSE	Rejected	1930	5.02929e-05
tr|Q91XY5|Q91XY5_MOUSE	Rejected	1931	5.09204e-05
sp|Q64092|TFE3_MOUSE	Rejected	1932	5.05728e-05
sp|Q6A037|N4BP1_MOUSE	Rejected	1933	5.07363e-05
tr|D3YY49|D3YY49_MOUSE	Rejected	1934	4.99831e-05
sp|Q8BKX1|BAIP2_MOUSE	Rejected	1935	5.09843e-05
sp|P70428|EXT2_MOUSE	Rejected	1936	4.92177e-05
sp|Q3V1U8|ELMD1_MOUSE	Rejected	1937	4.99293e-05
tr|Q9DAY6|Q9DAY6_MOUSE	Rejected	1938	5.02216e-05
tr|Q5SVP0|Q5SVP0_MOUSE	Rejected	1939	4.99426e-05
sp|Q8VE70|PDC10_MOUSE	Rejected	1940	5.38581e-05
sp|Q8BGV4|TTI2_MOUSE	Rejected	1941	5.01567e-05
sp|Q9CWR2|SMYD3_MOUSE	Rejected	1942	5.22223e-05
sp|P01754|HVM10_MOUSE	Rejected	1943	4.97057e-05
sp|Q62273|S26A2_MOUSE	Rejected	1944	5.222e-05
sp|Q8QZX5|LSM10_MOUSE	Rejected	1945	4.96144e-05
sp|Q9EQK5|MVP_MOUSE	Rejected	1947	5.04524e-05
sp|Q80VC6|TSAP1_MOUSE	Rejected	1947	5.02976e-05
sp|Q3URQ7|MTHSD_MOUSE	Rejected	1948	5.17534e-05
sp|Q0KL02|TRIO_MOUSE	Rejected	1950	4.99394e-05
sp|Q8BYY4|TT39B_MOUSE	Rejected	1950	4.96833e-05
sp|Q61823|PDCD4_MOUSE	Rejected	1950	4.95901e-05
sp|Q0VGT2|GLI2_MOUSE	Rejected	1952	5.10214e-05
sp|P54726|RD23A_MOUSE	Rejected	1953	5.22648e-05
sp|Q8VI56|LRP4_MOUSE	Rejected	1954	4.98131e-05
sp|Q8K409|DPOLB_MOUSE	Rejected	1955	4.98025e-05
sp|Q8BZF8|PGM5_MOUSE	Rejected	1957	5.01018e-05
sp|Q8BJ05|ZC3HE_MOUSE	Rejected	1957	4.98386e-05
sp|Q8BJM5|ZNT6_MOUSE	Rejected	1959	5.48019e-05
sp|Q78XR0|TPC6A_MOUSE	Rejected	1959	4.97749e-05
sp|P58006|SESN1_MOUSE	Rejected	1960	4.94222e-05
[truncated: 8,570 more rows]

## Sheet: FA2
Supplementary Table S3: A list of Boruta features showing proteins ranked by Boruta decision for FA2.
protein	decision	ranking	importance
sp|Q6NV83|SR140_MOUSE	Confirmed	1	0.0102762
sp|Q61017|GBGT2_MOUSE	Confirmed	1	0.00960568
tr|E9Q8V1|E9Q8V1_MOUSE	Confirmed	1	0.00814107
sp|Q9Z2A9|GGT5_MOUSE	Confirmed	1	0.0080959
tr|Q497I5|Q497I5_MOUSE	Confirmed	1	0.0080263
tr|Q6PAI4|Q6PAI4_MOUSE	Confirmed	1	0.00774559
tr|Q91V05|Q91V05_MOUSE	Confirmed	1	0.00759554
sp|Q8VCP9|CLC14_MOUSE	Confirmed	1	0.0074724
sp|Q8BKT3|GCFC2_MOUSE	Confirmed	1	0.00742328
sp|P14901|HMOX1_MOUSE	Confirmed	1	0.00628196
sp|Q8R1F6|HID1_MOUSE	Confirmed	1	0.00620517
sp|Q62193|RFA2_MOUSE	Confirmed	1	0.00608961
sp|P70704|AT8A1_MOUSE	Confirmed	1	0.00592957
sp|Q9CPN8|IF2B3_MOUSE	Confirmed	1	0.005915
sp|Q8CIE2|ZMIZ2_MOUSE	Confirmed	1	0.0058876
sp|Q91WU6|ZDHC7_MOUSE	Confirmed	1	0.00579174
sp|Q9CQJ2|PIHD1_MOUSE	Confirmed	1	0.00573893
tr|A0A075B697|A0A075B697_MOUSE	Confirmed	1	0.00565411
sp|Q9WVD5|ORNT1_MOUSE	Confirmed	1	0.00562762
sp|Q9D6J1|CERS4_MOUSE	Confirmed	1	0.00561457
sp|Q07079|IBP5_MOUSE	Confirmed	1	0.00556548
sp|Q8BHJ9|SLU7_MOUSE	Confirmed	1	0.00548013
tr|A2A752|A2A752_MOUSE	Confirmed	1	0.0053828
sp|G3X9X1|KBTB2_MOUSE	Confirmed	1	0.00537749
tr|A0A075B5M4|A0A075B5M4_MOUSE	Confirmed	1	0.00530238
sp|Q9EQC4|ELOV4_MOUSE	Confirmed	1	0.0052679
sp|P04186|CFAB_MOUSE	Confirmed	1	0.00517469
sp|Q8K182|CO8A_MOUSE	Confirmed	1	0.00515668
sp|Q80X41|VRK1_MOUSE	Confirmed	1	0.00515371
sp|O70131|NINJ1_MOUSE	Confirmed	1	0.00515283
sp|Q8BHY3|ANO1_MOUSE	Confirmed	1	0.00514088
sp|Q5NCQ5|DPH1_MOUSE	Confirmed	1	0.00508064
sp|Q9CZJ1|UTP11_MOUSE	Confirmed	1	0.00505024
sp|Q9WVR4|FXR2_MOUSE	Confirmed	1	0.00503846
sp|O88967|YMEL1_MOUSE	Confirmed	1	0.00497563
sp|P35922|FMR1_MOUSE	Confirmed	1	0.004945
sp|Q8R0S2|IQEC1_MOUSE	Confirmed	1	0.00493954
sp|O89112|LANC1_MOUSE	Confirmed	1	0.00493889
sp|P53395|ODB2_MOUSE	Confirmed	1	0.00492702
sp|Q8BHA0|IN80C_MOUSE	Confirmed	1	0.00491411
sp|P12399|CTL2A_MOUSE	Confirmed	1	0.00484672
tr|M0QWN7|M0QWN7_MOUSE	Confirmed	1	0.00481946
tr|E9Q8I7|E9Q8I7_MOUSE	Confirmed	1	0.00480086
sp|Q61025|IFT20_MOUSE	Confirmed	1	0.00470749
tr|B2KF50|B2KF50_MOUSE	Confirmed	1	0.00470551
sp|Q8C0V0|TLK1_MOUSE	Confirmed	1	0.00463683
sp|O08856|ELL_MOUSE	Confirmed	1	0.00459017
sp|Q9D270|ZDH21_MOUSE	Confirmed	1	0.00457323
sp|P04104|K2C1_MOUSE	Confirmed	1	0.0045261
sp|Q63961|EGLN_MOUSE	Confirmed	1	0.00451397
sp|P33434|MMP2_MOUSE	Confirmed	1	0.004455
sp|Q9CQ19|MYL9_MOUSE	Confirmed	1	0.00432049
sp|Q9EQH4|TAF8_MOUSE	Tentative	2	0.00485902
tr|A0A075B5S3|A0A075B5S3_MOUSE	Tentative	2	0.00478584
sp|Q9JJF9|SPP2A_MOUSE	Tentative	2	0.00477885
tr|Q9ER05|Q9ER05_MOUSE	Tentative	2	0.00477289
tr|Q80X98|Q80X98_MOUSE	Tentative	2	0.00466451
sp|Q9WUA6|AKT3_MOUSE	Tentative	2	0.0046126
sp|O35980|NTH_MOUSE	Tentative	2	0.00460616
tr|Q9EQY5|Q9EQY5_MOUSE	Tentative	2	0.00460445
sp|Q91X72|HEMO_MOUSE	Tentative	2	0.00460436
sp|Q5SVR0|TBC9B_MOUSE	Tentative	2	0.0045973
sp|Q99JR1|SFXN1_MOUSE	Rejected	3	0.0045282
sp|Q8BSN5|PHF23_MOUSE	Rejected	3	0.00447306
sp|P28704|RXRB_MOUSE	Rejected	3	0.00436915
sp|Q7TSH6|SCAF4_MOUSE	Rejected	6	0.00453461
sp|Q9D0K0|TBCD7_MOUSE	Rejected	6	0.00436565
sp|D3YXK1|SAMD1_MOUSE	Rejected	6	0.00436167
sp|Q9DBL9|ABHD5_MOUSE	Rejected	6	0.00434261
sp|Q7TQE6|MACOI_MOUSE	Rejected	10	0.0044596
sp|P47877|IBP2_MOUSE	Rejected	10	0.00420252
sp|Q8VED5|K2C79_MOUSE	Rejected	10	0.00419674
sp|Q920C1|CRDL1_MOUSE	Rejected	13	0.00442311
sp|Q8BYN5|FSD1L_MOUSE	Rejected	13	0.00432749
sp|Q9QXG9|TINF2_MOUSE	Rejected	13	0.00430051
sp|P83093|STIM2_MOUSE	Rejected	13	0.00416668
sp|Q8BND5|QSOX1_MOUSE	Rejected	17	0.00429546
sp|Q9D8V0|HM13_MOUSE	Rejected	17	0.00429484
tr|A0A140T8P6|A0A140T8P6_MOUSE	Rejected	17	0.00427118
sp|Q8K0C1|IPO13_MOUSE	Rejected	17	0.00424497
sp|Q8BMJ7|CGRF1_MOUSE	Rejected	21	0.00433225
sp|P51807|DYLT1_MOUSE	Rejected	21	0.00428392
sp|P51576|P2RX1_MOUSE	Rejected	21	0.00419157
sp|Q8BJ90|ZN771_MOUSE	Rejected	21	0.00413538
sp|Q61838|PZP_MOUSE	Rejected	25	0.00437036
sp|Q8BWT5|DIP2A_MOUSE	Rejected	25	0.00433388
sp|O08543|EFNA5_MOUSE	Rejected	25	0.00419953
sp|Q5ND28|SREC_MOUSE	Rejected	25	0.00418958
sp|B2RWS6|EP300_MOUSE	Rejected	30	0.00422465
sp|Q60644|NR1H2_MOUSE	Rejected	30	0.00417808
sp|Q8BHT6|B3GLT_MOUSE	Rejected	30	0.00406096
sp|S4R2K0|DEFM_MOUSE	Rejected	30	0.00402168
sp|A2AIV2|VIR_MOUSE	Rejected	30	0.00399684
tr|Q8R3C7|Q8R3C7_MOUSE	Rejected	30	0.00395955
sp|Q8K0D2|HABP2_MOUSE	Rejected	36	0.00426296
sp|Q8K2R5|ZN668_MOUSE	Rejected	36	0.00414852
sp|Q9DBU3|RIOK3_MOUSE	Rejected	36	0.00409368
sp|P01663|KV3AB_MOUSE	Rejected	36	0.00405739
sp|Q91YI0|ARLY_MOUSE	Rejected	36	0.00403894
sp|Q8CJ69|BMPER_MOUSE	Rejected	36	0.0039503
sp|Q8BSQ9|PB1_MOUSE	Rejected	41	0.0040175
sp|Q8BHS3|RBM22_MOUSE	Rejected	41	0.00401553
sp|Q9D7X8|GGCT_MOUSE	Rejected	41	0.00387286
sp|O55176|PJA1_MOUSE	Rejected	44	0.00397317
sp|P97813|PLD2_MOUSE	Rejected	44	0.00394876
sp|Q8R015|BL1S5_MOUSE	Rejected	44	0.00386555
sp|Q01102|LYAM3_MOUSE	Rejected	44	0.0038182
sp|Q91YJ5|IF2M_MOUSE	Rejected	47	0.00409633
sp|Q9EPE9|AT131_MOUSE	Rejected	48	0.0038818
sp|Q922R1|PHAF1_MOUSE	Rejected	48	0.00387761
sp|P05532|KIT_MOUSE	Rejected	50	0.00381491
tr|A0A0B4J1I7|A0A0B4J1I7_MOUSE	Rejected	52	0.00378359
tr|A0A075B5S1|A0A075B5S1_MOUSE	Rejected	52	0.00370776
sp|P20352|TF_MOUSE	Rejected	52	0.00362859
sp|E9PZM4|CHD2_MOUSE	Rejected	55	0.00374041
sp|P62965|RABP1_MOUSE	Rejected	55	0.00369934
sp|Q9DBL1|ACDSB_MOUSE	Rejected	55	0.0035755
sp|Q9JM51|PTGES_MOUSE	Rejected	57	0.00364775
sp|P97825|JUPI1_MOUSE	Rejected	57	0.00357673
sp|Q6PFQ7|RASL2_MOUSE	Rejected	59	0.00359403
sp|Q920I9|WDR7_MOUSE	Rejected	59	0.00335069
sp|Q9Z2K1|K1C16_MOUSE	Rejected	61	0.0033242
sp|Q9DAM7|TM263_MOUSE	Rejected	62	0.0034317
sp|Q3U410|KLH21_MOUSE	Rejected	62	0.00336039
sp|Q8BFQ4|WDR82_MOUSE	Rejected	64	0.00332675
tr|D3YV94|D3YV94_MOUSE	Rejected	65	0.00319892
sp|P26041|MOES_MOUSE	Rejected	66	0.00291493
sp|Q8C3Q9|CASP9_MOUSE	Rejected	67	0.00276558
sp|Q6PEE2|CTIF_MOUSE	Rejected	68	0.00280648
tr|A0A0B4J1J2|A0A0B4J1J2_MOUSE	Rejected	68	0.00278979
sp|Q8BHB7|CP046_MOUSE	Rejected	70	0.00253471
sp|Q9CXT7|TM192_MOUSE	Rejected	71	0.00275825
sp|Q9R1B9|SLIT2_MOUSE	Rejected	72	0.00260835
sp|Q9JI99|SGPP1_MOUSE	Rejected	73	0.00252347
sp|Q8BHL3|TB10B_MOUSE	Rejected	74	0.00242786
sp|Q62241|RU1C_MOUSE	Rejected	75	0.00241166
sp|B2RRD7|BRPF1_MOUSE	Rejected	77	0.00223863
sp|Q64705|USF2_MOUSE	Rejected	77	0.00216783
sp|Q99MB1|TLR3_MOUSE	Rejected	77	0.00212785
sp|O70362|PHLD_MOUSE	Rejected	79	0.0024368
sp|P28798|GRN_MOUSE	Rejected	79	0.00197361
sp|P26043|RADI_MOUSE	Rejected	81	0.00250451
sp|P06683|CO9_MOUSE	Rejected	82	0.00225267
sp|Q9D9Z5|DDA1_MOUSE	Rejected	83	0.00201618
sp|Q61592|GAS6_MOUSE	Rejected	85	0.00221291
sp|Q8BH35|CO8B_MOUSE	Rejected	85	0.00211838
sp|Q8VHZ7|IMP4_MOUSE	Rejected	85	0.00209935
sp|P00688|AM2A5_MOUSE	Rejected	87	0.0022503
sp|P54103|DNJC2_MOUSE	Rejected	88	0.00214147
sp|Q91YQ7|RMD5B_MOUSE	Rejected	88	0.0020578
sp|O70571|PDK4_MOUSE	Rejected	90	0.00203979
sp|P34914|HYES_MOUSE	Rejected	91	0.00201964
sp|P42925|PXMP2_MOUSE	Rejected	92	0.00209617
tr|G3X9V8|G3X9V8_MOUSE	Rejected	93	0.00210463
sp|Q8BLN6|UNC80_MOUSE	Rejected	93	0.00200375
sp|Q5PRE5|PRSR1_MOUSE	Rejected	95	0.00216864
sp|Q924C1|XPO5_MOUSE	Rejected	95	0.00203701
sp|Q99LN9|DOHH_MOUSE	Rejected	97	0.00199303
sp|Q6PF93|PK3C3_MOUSE	Rejected	98	0.00198124
sp|P70224|GIMA1_MOUSE	Rejected	99	0.00199692
sp|Q3UDK1|TRAD1_MOUSE	Rejected	99	0.00181913
tr|A0A2I3BR81|A0A2I3BR81_MOUSE	Rejected	101	0.00199285
sp|Q6P2L7|GOLM2_MOUSE	Rejected	101	0.00198572
sp|Q8VHD8|HORN_MOUSE	Rejected	103	0.0019437
sp|Q7TQJ8|WTIP_MOUSE	Rejected	106	0.00194373
tr|A2A484|A2A484_MOUSE	Rejected	106	0.0018217
sp|Q8K0E1|KCD15_MOUSE	Rejected	106	0.00169346
sp|P52792|HXK4_MOUSE	Rejected	106	0.00164694
sp|P51437|CAMP_MOUSE	Rejected	106	0.0015842
sp|Q9D011|MPLKI_MOUSE	Rejected	109	0.00194353
sp|Q63844|MK03_MOUSE	Rejected	110	0.00183713
sp|Q99JY3|GIMA4_MOUSE	Rejected	110	0.00172871
sp|Q99P69|NUF2_MOUSE	Rejected	112	0.00167216
sp|P59281|RHG39_MOUSE	Rejected	113	0.00123563
sp|P28740|KIF2A_MOUSE	Rejected	114	0.00175543
sp|Q9CPR8|NSE3_MOUSE	Rejected	115	0.00195477
sp|Q9CYZ8|SSBP2_MOUSE	Rejected	116	0.00173456
sp|A6X935|ITIH4_MOUSE	Rejected	116	0.00136717
sp|O35685|NUDC_MOUSE	Rejected	118	0.0012772
tr|A0A075B5L3|A0A075B5L3_MOUSE	Rejected	119	0.0017873
sp|Q9CY94|PSF3_MOUSE	Rejected	120	0.00135249
sp|Q61655|DD19A_MOUSE	Rejected	121	0.00167817
sp|P35343|CXCR2_MOUSE	Rejected	122	0.00146462
sp|Q6IEE6|T132E_MOUSE	Rejected	123	0.00162825
sp|Q3UHX0|NOL8_MOUSE	Rejected	125	0.00167615
sp|Q8C4Y3|NELFB_MOUSE	Rejected	125	0.00164297
sp|Q3UQU0|BRD9_MOUSE	Rejected	125	0.00163802
sp|P14873|MAP1B_MOUSE	Rejected	127	0.00174592
sp|Q9JI19|FIBP_MOUSE	Rejected	128	0.00185241
sp|Q62418|DBNL_MOUSE	Rejected	128	0.00147323
sp|Q91X91|NADC_MOUSE	Rejected	130	0.00125404
sp|Q64373|B2CL1_MOUSE	Rejected	131	0.00140723
sp|Q8VCG4|CO8G_MOUSE	Rejected	131	0.00130858
tr|A0A0G2JGK2|A0A0G2JGK2_MOUSE	Rejected	133	0.00118005
sp|Q8CDA1|SAC2_MOUSE	Rejected	135	0.00140732
sp|Q9QZC2|PLXC1_MOUSE	Rejected	135	0.00130694
sp|Q9DBD0|ICA_MOUSE	Rejected	135	0.00122505
sp|P06344|HB2U_MOUSE	Rejected	137	0.00138544
sp|Q9Z120|TRMB_MOUSE	Rejected	138	0.00153253
sp|P35428|HES1_MOUSE	Rejected	138	0.00137986
sp|Q08761|PROS_MOUSE	Rejected	140	0.000911063
sp|Q8BQR4|KANL2_MOUSE	Rejected	141	0.00143838
sp|Q9WU00|NRF1_MOUSE	Rejected	141	0.00112864
sp|P0DP59|SLUR2_MOUSE	Rejected	143	0.00141121
sp|P97333|NRP1_MOUSE	Rejected	143	0.00137968
tr|A2AF33|A2AF33_MOUSE	Rejected	145	0.00145698
sp|P41233|ABCA1_MOUSE	Rejected	147	0.00115395
sp|Q7TNV0|DEK_MOUSE	Rejected	147	0.00111832
sp|Q8R4K8|PAPP1_MOUSE	Rejected	147	0.00103775
sp|P02815|MUCL2_MOUSE	Rejected	149	0.00113803
sp|Q9D1Q1|MPH6_MOUSE	Rejected	149	0.00104844
sp|Q8VDP4|CCAR2_MOUSE	Rejected	152	0.00135961
sp|P11416|RARA_MOUSE	Rejected	152	0.00133815
sp|P81066|IRX2_MOUSE	Rejected	152	0.00112733
sp|Q3V300|KIF22_MOUSE	Rejected	154	0.00142421
tr|Q9D3F6|Q9D3F6_MOUSE	Rejected	155	0.00133177
sp|Q9D067|MDM1_MOUSE	Rejected	156	0.00138552
sp|Q60929|MEF2A_MOUSE	Rejected	157	0.00122914
sp|Q8CFE3|RCOR1_MOUSE	Rejected	158	0.00112994
sp|Q9CSH3|RRP44_MOUSE	Rejected	159	0.000814677
tr|J3QQ10|J3QQ10_MOUSE	Rejected	160	0.000914866
sp|Q64464|CP3AD_MOUSE	Rejected	161	0.00106146
sp|Q61268|APOC4_MOUSE	Rejected	162	0.00093079
sp|Q8R033|LYRM2_MOUSE	Rejected	163	0.00124951
sp|P48678|LMNA_MOUSE	Rejected	164	0.00112028
sp|Q4PZA2|ECE1_MOUSE	Rejected	165	0.00117803
sp|P32921|SYWC_MOUSE	Rejected	166	0.00100436
sp|Q9WVJ9|FBLN4_MOUSE	Rejected	167	0.00122416
sp|P55302|AMRP_MOUSE	Rejected	168	0.00106132
sp|P28828|PTPRM_MOUSE	Rejected	168	0.00102929
sp|Q8K0C9|GMDS_MOUSE	Rejected	170	0.000914102
tr|E9Q8B5|E9Q8B5_MOUSE	Rejected	171	0.00130817
sp|Q8VCS0|PGRP2_MOUSE	Rejected	171	0.00119697
sp|P54276|MSH6_MOUSE	Rejected	173	0.00110154
sp|Q6P073|UB2J2_MOUSE	Rejected	174	0.00103394
sp|Q91WP6|SPA3N_MOUSE	Rejected	175	0.00102194
tr|A0A0A6YXT2|A0A0A6YXT2_MOUSE	Rejected	176	0.00117979
sp|Q3TPX4|EXOC5_MOUSE	Rejected	177	0.0009288
tr|Q3UQ17|Q3UQ17_MOUSE	Rejected	178	0.00108223
sp|Q8K2D6|DCTD_MOUSE	Rejected	178	0.000922781
sp|Q6NZJ6|IF4G1_MOUSE	Rejected	180	0.00106363
sp|Q61129|CFAI_MOUSE	Rejected	181	0.00087982
sp|Q8R4Y4|STAB1_MOUSE	Rejected	182	0.000903575
sp|Q9DBH5|LMAN2_MOUSE	Rejected	182	0.000901762
sp|P29621|SPA3C_MOUSE	Rejected	184	0.000877105
sp|Q9WVH9|FBLN5_MOUSE	Rejected	185	0.00103066
sp|Q62188|DPYL3_MOUSE	Rejected	186	0.000793973
tr|A0A2R8VHP3|A0A2R8VHP3_MOUSE	Rejected	187	0.000991858
sp|Q501P1|FBLN7_MOUSE	Rejected	187	0.000703493
sp|Q8R016|BLMH_MOUSE	Rejected	190	0.00107057
sp|O08677|KNG1_MOUSE	Rejected	190	0.000980995
sp|P06684|CO5_MOUSE	Rejected	190	0.000948386
sp|P62325|BTG1_MOUSE	Rejected	190	0.000907805
sp|Q9WU56|PUS1_MOUSE	Rejected	193	0.000999962
sp|Q01237|HMDH_MOUSE	Rejected	194	0.00106486
sp|Q5EBP3|ARMC5_MOUSE	Rejected	195	0.000971214
sp|Q9CXD9|LRC17_MOUSE	Rejected	197	0.000954855
sp|Q9JM93|AR6P4_MOUSE	Rejected	197	0.000940874
sp|P0DP27|CALM2_MOUSE	Rejected	197	0.00083397
sp|Q8BHN5|RBM45_MOUSE	Rejected	199	0.000492577
sp|Q8CG16|C1RA_MOUSE	Rejected	200	0.0008256
sp|Q9CQU5|ZWINT_MOUSE	Rejected	201	0.000768971
sp|Q8CIV8|TBCE_MOUSE	Rejected	201	0.000692163
sp|O35654|DPOD2_MOUSE	Rejected	203	0.00093881
sp|Q9CPR7|SIKE1_MOUSE	Rejected	204	0.00108576
sp|P18872|GNAO_MOUSE	Rejected	205	0.00104346
sp|O08848|RO60_MOUSE	Rejected	206	0.000812472
sp|Q91Y57|SIG12_MOUSE	Rejected	207	0.000794488
sp|G3XA59|LRC32_MOUSE	Rejected	207	0.000780935
sp|Q9D7J6|DNSL1_MOUSE	Rejected	209	0.000491354
sp|Q5DTN8|JKIP3_MOUSE	Rejected	210	0.000831146
sp|Q3TYD4|ARSG_MOUSE	Rejected	210	0.000822022
sp|Q60821|ZBT17_MOUSE	Rejected	212	0.000945956
sp|Q8C3J5|DOCK2_MOUSE	Rejected	213	0.000603469
sp|Q6P069|SORCN_MOUSE	Rejected	214	0.000584934
sp|Q9D7P9|SPB12_MOUSE	Rejected	215	0.0006103
sp|P01662|KV3AA_MOUSE	Rejected	216	0.000853324
sp|Q9DBK7|UBA7_MOUSE	Rejected	217	0.000642401
sp|Q80X95|RRAGA_MOUSE	Rejected	218	0.000743339
sp|Q9CY27|TECR_MOUSE	Rejected	219	0.000953488
sp|Q64704|STX3_MOUSE	Rejected	220	0.00104844
sp|Q810J8|ZFYV1_MOUSE	Rejected	221	0.00098659
sp|Q64735|CR1L_MOUSE	Rejected	222	0.000823079
sp|Q8CJ26|NRADD_MOUSE	Rejected	222	0.000819146
tr|Q91W94|Q91W94_MOUSE	Rejected	224	0.00092939
sp|Q3TYQ9|AOXD_MOUSE	Rejected	225	0.000776116
sp|Q9CPV2|APC16_MOUSE	Rejected	225	0.000749243
sp|O09061|PSB1_MOUSE	Rejected	227	0.000973393
sp|Q6A065|CE170_MOUSE	Rejected	228	0.000693251
sp|Q00417|TCF7_MOUSE	Rejected	229	0.000971122
sp|Q68FE2|ATG9A_MOUSE	Rejected	229	0.000870995
sp|P16332|MUTA_MOUSE	Rejected	231	0.000773667
sp|G3X987|GIMA9_MOUSE	Rejected	232	0.000792196
sp|Q8CES0|NAA30_MOUSE	Rejected	233	0.000900403
sp|Q8BUX5|RHBG_MOUSE	Rejected	233	0.000533666
sp|O88536|FPR2_MOUSE	Rejected	235	0.000612055
sp|Q5SYL3|BLTP2_MOUSE	Rejected	236	0.000824346
sp|Q91VU8|PTOV1_MOUSE	Rejected	237	0.000721321
sp|Q4JIM5|ABL2_MOUSE	Rejected	238	0.000616451
sp|Q9DBR4|APBB2_MOUSE	Rejected	239	0.000573391
sp|Q8BYR1|TYW4_MOUSE	Rejected	240	0.000810137
sp|P63085|MK01_MOUSE	Rejected	241	0.00079188
sp|P11260|LORF1_MOUSE	Rejected	241	0.000706934
sp|Q8BFV2|PCID2_MOUSE	Rejected	244	0.000639521
sp|P02535|K1C10_MOUSE	Rejected	244	0.000620173
sp|Q8BGB2|TTC7A_MOUSE	Rejected	244	0.000454383
tr|A0A075B5N3|A0A075B5N3_MOUSE	Rejected	246	0.000718233
sp|Q8BYI6|PCAT2_MOUSE	Rejected	247	0.000824284
sp|Q9JM98|WRP73_MOUSE	Rejected	249	0.000916444
sp|Q80Y86|MK15_MOUSE	Rejected	249	0.000707307
sp|O70305|ATX2_MOUSE	Rejected	249	0.000346001
sp|P70402|MYBPH_MOUSE	Rejected	251	0.000759917
sp|Q91WL8|WWOX_MOUSE	Rejected	252	0.000632652
sp|Q8VDF2|UHRF1_MOUSE	Rejected	253	0.000673801
sp|P97300|NPTN_MOUSE	Rejected	254	0.000629602
sp|Q8C4J0|CCD60_MOUSE	Rejected	255	0.000305925
sp|Q6SJQ5|CLM3_MOUSE	Rejected	256	0.000512941
sp|Q91V92|ACLY_MOUSE	Rejected	257	0.000599506
sp|Q9R111|GUAD_MOUSE	Rejected	257	0.000555279
sp|P03995|GFAP_MOUSE	Rejected	259	0.000212167
sp|P16301|LCAT_MOUSE	Rejected	260	0.000422147
sp|Q921Z5|TFIP8_MOUSE	Rejected	261	0.000724717
sp|Q9DCJ9|NPL_MOUSE	Rejected	262	0.000355293
sp|Q00898|A1AT5_MOUSE	Rejected	263	0.00070774
sp|Q9Z331|K2C6B_MOUSE	Rejected	263	0.000613826
sp|Q9Z1M8|RED_MOUSE	Rejected	265	0.000658481
sp|Q9CQR5|ZMAT5_MOUSE	Rejected	266	0.000607925
sp|P21845|TRYB2_MOUSE	Rejected	267	0.000518078
sp|Q8BLI4|DSE_MOUSE	Rejected	267	0.000516839
sp|Q6P542|ABCF1_MOUSE	Rejected	269	0.000475339
sp|P52795|EFNB1_MOUSE	Rejected	270	0.000680078
sp|P08882|GRAC_MOUSE	Rejected	271	0.000723214
sp|Q60696|PMEL_MOUSE	Rejected	271	0.000331161
sp|Q9ERL9|GCYA1_MOUSE	Rejected	273	0.000534752
sp|P97311|MCM6_MOUSE	Rejected	273	0.000397026
sp|P50446|K2C6A_MOUSE	Rejected	275	0.000377874
tr|A2AF31|A2AF31_MOUSE	Rejected	276	0.000400617
sp|P0DP28|CALM3_MOUSE	Rejected	277	0.000638221
sp|Q02788|CO6A2_MOUSE	Rejected	277	0.000378087
sp|Q3U1F9|PHAG1_MOUSE	Rejected	279	0.000608478
tr|A0A075B5Y3|A0A075B5Y3_MOUSE	Rejected	280	0.000226893
sp|Q8BJ37|TYDP1_MOUSE	Rejected	281	0.000533378
sp|Q5EG47|AAPK1_MOUSE	Rejected	282	0.000579895
sp|Q8K385|FRRS1_MOUSE	Rejected	283	0.000405819
sp|Q60596|XRCC1_MOUSE	Rejected	284	0.000456098
sp|Q9CZH7|MXRA7_MOUSE	Rejected	284	0.000337698
tr|A2A7W1|A2A7W1_MOUSE	Rejected	286	0.000556977
sp|P35601|RFC1_MOUSE	Rejected	286	0.000357907
sp|P53811|PIPNB_MOUSE	Rejected	288	0.000225758
sp|Q8R3C6|RBM19_MOUSE	Rejected	289	0.000531322
sp|Q91VD1|LEG12_MOUSE	Rejected	290	0.000410093
tr|A0A0N4SVU1|A0A0N4SVU1_MOUSE	Rejected	291	0.000196418
sp|Q9QX29|TRPC5_MOUSE	Rejected	292	0.000555642
sp|Q922L6|NELFD_MOUSE	Rejected	293	0.000430289
sp|Q9D154|ILEUA_MOUSE	Rejected	294	0.000491923
sp|Q9Z2A5|ATE1_MOUSE	Rejected	296	0.000625202
sp|Q60793|KLF4_MOUSE	Rejected	296	0.000367302
sp|P24452|CAPG_MOUSE	Rejected	296	0.000291973
sp|Q9JIX8|ACINU_MOUSE	Rejected	298	0.000259087
sp|Q8CD92|TTC27_MOUSE	Rejected	299	0.000345506
tr|Q2TA50|Q2TA50_MOUSE	Rejected	300	0.000533703
sp|Q99MJ6|NHRF4_MOUSE	Rejected	301	0.000694727
sp|Q61147|CERU_MOUSE	Rejected	302	0.000530001
sp|P17427|AP2A2_MOUSE	Rejected	303	0.000251721
sp|Q61704|ITIH3_MOUSE	Rejected	304	0.000393104
sp|Q60592|MAST2_MOUSE	Rejected	305	0.00065665
sp|P17563|SBP1_MOUSE	Rejected	306	0.000370327
sp|P84075|HPCA_MOUSE	Rejected	306	0.000339968
sp|O55071|CP2BJ_MOUSE	Rejected	308	0.000513689
sp|E9Q735|UBE4A_MOUSE	Rejected	309	0.000440713
sp|P02469|LAMB1_MOUSE	Rejected	310	0.000597069
sp|Q8R3G1|PP1R8_MOUSE	Rejected	310	0.000411841
sp|Q8CIW5|PEO1_MOUSE	Rejected	313	0.000644393
sp|Q8R054|SRPX2_MOUSE	Rejected	313	0.000429978
sp|Q8C0N2|GPAT3_MOUSE	Rejected	313	0.00028038
sp|Q61781|K1C14_MOUSE	Rejected	315	0.000348667
sp|Q8C850|SCAR3_MOUSE	Rejected	316	0.000433045
sp|Q8CGQ8|NCKX4_MOUSE	Rejected	317	0.000594588
sp|Q9QXK7|CPSF3_MOUSE	Rejected	317	0.000572592
sp|P19123|TNNC1_MOUSE	Rejected	319	0.000439952
sp|Q8VEA8|RAB7B_MOUSE	Rejected	320	0.000622628
sp|Q8C180|FRS2_MOUSE	Rejected	321	0.000591105
sp|A2BH40|ARI1A_MOUSE	Rejected	322	0.000418458
sp|P17439|GBA1_MOUSE	Rejected	323	0.000287059
sp|P01638|KV5A6_MOUSE	Rejected	323	0.000255588
sp|Q8C9S4|CC186_MOUSE	Rejected	325	0.000507735
sp|Q9CRB3|HIUH_MOUSE	Rejected	326	0.000483518
sp|P0DW87|ZTRF1_MOUSE	Rejected	327	0.000397076
sp|P28662|BRI3_MOUSE	Rejected	329	0.000356985
sp|Q8BZ20|PAR12_MOUSE	Rejected	329	0.000324579
sp|Q8BHW2|OSCP1_MOUSE	Rejected	329	0.000309777
sp|Q8CHW5|BICL2_MOUSE	Rejected	331	0.000333395
sp|P41160|LEP_MOUSE	Rejected	332	0.000457054
sp|Q99MP3|CALCB_MOUSE	Rejected	333	0.00022095
sp|Q9DBU5|RNF6_MOUSE	Rejected	334	0.000408809
sp|P10810|CD14_MOUSE	Rejected	335	0.000325406
sp|P98086|C1QA_MOUSE	Rejected	336	0.00039647
tr|E9Q2I4|E9Q2I4_MOUSE	Rejected	337	0.000445577
sp|Q9ESJ1|CABL1_MOUSE	Rejected	337	0.000234287
sp|O88531|PPT1_MOUSE	Rejected	339	0.000459677
sp|Q99KK2|NEUA_MOUSE	Rejected	339	0.000331315
sp|P52734|FGD1_MOUSE	Rejected	341	0.000175869
sp|Q9D787|PPIL2_MOUSE	Rejected	343	0.000410203
sp|O70492|SNX3_MOUSE	Rejected	343	0.000343167
sp|P97370|AT1B3_MOUSE	Rejected	343	0.000314027
sp|A2AIV8|CARD9_MOUSE	Rejected	345	0.000267717
sp|E9PVB5|TTC17_MOUSE	Rejected	347	0.000390603
sp|P56959|FUS_MOUSE	Rejected	347	0.000316491
sp|Q9JHR9|NRIP2_MOUSE	Rejected	347	0.000287801
sp|Q8VCV1|AB17C_MOUSE	Rejected	349	0.000469886
sp|P05366|SAA1_MOUSE	Rejected	349	0.000360734
sp|P52927|HMGA2_MOUSE	Rejected	351	0.00031905
sp|Q1HFZ0|NSUN2_MOUSE	Rejected	352	0.000484599
sp|Q61142|SPIN1_MOUSE	Rejected	352	0.000368669
sp|Q61703|ITIH2_MOUSE	Rejected	354	0.000570596
sp|B2RUR8|OTU7B_MOUSE	Rejected	354	0.000475449
sp|Q3U308|CTU2_MOUSE	Rejected	356	0.000416056
sp|P11679|K2C8_MOUSE	Rejected	357	0.00050153
sp|Q07646|MEST_MOUSE	Rejected	358	0.000180955
sp|Q8BGS0|MAK16_MOUSE	Rejected	359	0.000370359
sp|Q61646|HPT_MOUSE	Rejected	360	0.000166546
sp|Q8VHK9|DHX36_MOUSE	Rejected	361	0.000487267
tr|A0A075B5K0|A0A075B5K0_MOUSE	Rejected	362	0.000293667
sp|Q5SF07|IF2B2_MOUSE	Rejected	363	0.000312351
sp|Q8C8T8|TSR2_MOUSE	Rejected	363	0.000278956
sp|Q91WD1|RPC4_MOUSE	Rejected	365	0.000178408
sp|B2RXS4|PLXB2_MOUSE	Rejected	366	0.000253439
sp|Q9Z1B7|MK13_MOUSE	Rejected	367	0.000286639
sp|P28653|PGS1_MOUSE	Rejected	368	0.000321663
sp|P56564|EAA1_MOUSE	Rejected	369	0.000293872
sp|P31750|AKT1_MOUSE	Rejected	370	0.000571102
sp|Q9R1Q9|VAS1_MOUSE	Rejected	371	0.000272487
sp|Q69Z61|PWP2A_MOUSE	Rejected	372	0.000367429
sp|Q9CWY9|RIP_MOUSE	Rejected	373	0.000205733
tr|Q6NXL5|Q6NXL5_MOUSE	Rejected	374	0.000271789
sp|E9Q0S6|TENS1_MOUSE	Rejected	375	0.000365645
tr|B2RXS3|B2RXS3_MOUSE	Rejected	376	0.000504253
sp|Q9CX48|ZCH10_MOUSE	Rejected	377	0.000228801
sp|Q9D9I4|TBC20_MOUSE	Rejected	378	0.000270783
sp|P35459|LY6D_MOUSE	Rejected	379	0.000262241
sp|Q9QXJ1|APBB1_MOUSE	Rejected	380	0.000320051
sp|Q7TQK4|EXOS3_MOUSE	Rejected	381	0.000185073
sp|Q9ER63|TNR23_MOUSE	Rejected	382	0.000196299
sp|Q60648|SAP3_MOUSE	Rejected	383	0.000331954
sp|P97496|SMRC1_MOUSE	Rejected	383	0.000316592
sp|Q6P8K8|CBPA4_MOUSE	Rejected	385	0.000346986
sp|P05622|PGFRB_MOUSE	Rejected	386	0.000304939
sp|Q3UTJ2|SRBS2_MOUSE	Rejected	387	0.000235346
sp|Q8VBW6|ULA1_MOUSE	Rejected	388	0.000357639
sp|Q6P5H2|NEST_MOUSE	Rejected	389	0.000248287
sp|P19246|NFH_MOUSE	Rejected	390	0.000303172
sp|O35387|HAX1_MOUSE	Rejected	391	0.000254445
tr|A0A140T8P9|A0A140T8P9_MOUSE	Rejected	392	0.000254795
sp|Q8C1F4|CGAT2_MOUSE	Rejected	393	0.000327151
sp|Q99KL7|RAB28_MOUSE	Rejected	394	0.000346025
sp|Q9JKY0|CNOT9_MOUSE	Rejected	394	0.000215252
sp|Q3THE2|ML12B_MOUSE	Rejected	396	0.000158693
sp|Q8BPB5|FBLN3_MOUSE	Rejected	397	0.000179453
sp|Q8QZR4|OAF_MOUSE	Rejected	397	0.000169235
sp|Q9JLI8|SART3_MOUSE	Rejected	399	0.000157707
sp|Q8VEG6|CNO6L_MOUSE	Rejected	400	0.000267259
sp|E9Q2M9|WDFY4_MOUSE	Rejected	401	0.000294329
sp|Q9CWP6|MSPD2_MOUSE	Rejected	402	0.000301837
sp|Q80TM9|NISCH_MOUSE	Rejected	403	0.00029961
sp|Q8VH37|HDAC8_MOUSE	Rejected	404	0.000290559
sp|O08530|S1PR1_MOUSE	Rejected	405	0.000238647
sp|Q8CCH2|NHLC3_MOUSE	Rejected	405	0.000206676
sp|O70293|GRK6_MOUSE	Rejected	407	0.000247061
sp|P01921|HB2D_MOUSE	Rejected	408	0.000201667
sp|Q9EQ20|MMSA_MOUSE	Rejected	408	0.000163195
tr|E9Q6D8|E9Q6D8_MOUSE	Rejected	410	0.000234801
sp|Q9D3A8|CAPON_MOUSE	Rejected	410	0.000199489
sp|Q8VI59|PCX3_MOUSE	Rejected	412	0.000325782
sp|P97347|RPTN_MOUSE	Rejected	413	0.000258415
sp|P18165|LORI_MOUSE	Rejected	414	0.00028441
sp|Q8CEE6|PASK_MOUSE	Rejected	415	0.000204255
sp|Q3UA37|QRIC1_MOUSE	Rejected	416	0.000224225
sp|Q7TSF4|LR75A_MOUSE	Rejected	416	0.000192798
sp|Q3UMF0|COBL1_MOUSE	Rejected	418	0.000219463
sp|Q9D211|C2AIL_MOUSE	Rejected	419	0.00028681
sp|Q61941|NNTM_MOUSE	Rejected	419	0.00021729
sp|Q64FW2|RETST_MOUSE	Rejected	421	0.000206687
sp|P97454|SMAD5_MOUSE	Rejected	422	0.000159813
sp|Q8VCC1|PGDH_MOUSE	Rejected	423	0.000394632
sp|Q8CC86|PNCB_MOUSE	Rejected	424	0.000203983
sp|Q9CPV5|PMF1_MOUSE	Rejected	425	0.000231392
sp|Q5SQX6|CYFP2_MOUSE	Rejected	426	0.000251046
sp|Q8CG71|P3H2_MOUSE	Rejected	427	0.000208773
sp|P97310|MCM2_MOUSE	Rejected	428	0.00021446
sp|Q3U7U3|FBX7_MOUSE	Rejected	429	0.000230223
sp|Q8R2Q8|BST2_MOUSE	Rejected	430	0.000245934
tr|Q7TNL5|Q7TNL5_MOUSE	Rejected	431	0.00020544
sp|Q8BGS3|ZKSC1_MOUSE	Rejected	432	0.000273216
sp|P21180|CO2_MOUSE	Rejected	433	0.000216084
sp|Q99PP7|TRI33_MOUSE	Rejected	434	0.000179936
tr|F8VQC1|F8VQC1_MOUSE	Rejected	435	0.000218727
sp|P28661|SEPT4_MOUSE	Rejected	436	0.000180019
sp|P01750|HVM06_MOUSE	Rejected	437	0.00025909
sp|O54907|TNF12_MOUSE	Rejected	438	0.000212914
sp|Q9Z0L8|GGH_MOUSE	Rejected	439	0.000278373
sp|Q8VEH5|EPMIP_MOUSE	Rejected	440	0.000237589
sp|Q3V1M1|IGS10_MOUSE	Rejected	441	0.00025825
sp|P54823|DDX6_MOUSE	Rejected	441	0.000160154
sp|Q8C3B8|RFT1_MOUSE	Rejected	443	0.000213637
sp|Q8C4J7|TBL3_MOUSE	Rejected	445	0.000338497
sp|Q60750|EPHA1_MOUSE	Rejected	445	0.000240503
sp|Q3TBL6|TP8L3_MOUSE	Rejected	445	0.000204019
sp|Q9QZN4|FBX6_MOUSE	Rejected	447	0.000189997
sp|O70172|PI42A_MOUSE	Rejected	448	0.000237165
sp|Q99M73|KRT84_MOUSE	Rejected	449	0.00017376
sp|Q07231|ZSC21_MOUSE	Rejected	450	0.000265636
sp|Q60989|XIAP_MOUSE	Rejected	451	0.000171396
sp|Q5EE38|ACD_MOUSE	Rejected	452	0.000290216
sp|Q99JH8|ERD21_MOUSE	Rejected	453	0.000233004
sp|F8VQB6|MYO10_MOUSE	Rejected	454	0.00023397
tr|B1AR51|B1AR51_MOUSE	Rejected	454	0.000213517
sp|Q9CXK8|NIP7_MOUSE	Rejected	456	0.000158109
sp|Q8K2L8|TPC12_MOUSE	Rejected	457	0.00026985
sp|P01753|HVM09_MOUSE	Rejected	457	0.000190917
sp|Q6S5C2|GNPTG_MOUSE	Rejected	459	0.00014701
sp|Q6NZF1|ZC11A_MOUSE	Rejected	460	0.000165076
sp|Q8K327|CHAP1_MOUSE	Rejected	461	0.000308661
sp|Q9EQG9|CERT_MOUSE	Rejected	462	0.000143462
sp|Q8K274|KT3K_MOUSE	Rejected	463	0.000276157
tr|Q91XL1|Q91XL1_MOUSE	Rejected	464	0.00018056
sp|Q9WUB0|HOIL1_MOUSE	Rejected	464	0.000158644
tr|Q6NZL1|Q6NZL1_MOUSE	Rejected	466	0.000252878
sp|Q8R3A2|CDPF1_MOUSE	Rejected	467	0.000176356
sp|Q921U8|SMTN_MOUSE	Rejected	468	0.000147347
sp|Q8BKC8|PI4KB_MOUSE	Rejected	469	0.000240852
sp|Q99LI5|ZN281_MOUSE	Rejected	469	0.000170298
sp|Q810U4|NRCAM_MOUSE	Rejected	471	0.000233648
sp|Q5DU05|CE164_MOUSE	Rejected	472	0.000217057
tr|E9Q1Z0|E9Q1Z0_MOUSE	Rejected	473	0.000230042
sp|O54941|SMCE1_MOUSE	Rejected	474	0.000189646
sp|Q3UMY5|EMAL4_MOUSE	Rejected	475	0.000223012
sp|Q91ZF0|DJC24_MOUSE	Rejected	476	0.000158482
sp|Q99JP6|HOME3_MOUSE	Rejected	477	0.000161192
sp|Q61286|HTF4_MOUSE	Rejected	478	0.000179611
sp|Q61069|USF1_MOUSE	Rejected	478	0.000157759
sp|Q6A085|ZN629_MOUSE	Rejected	480	0.000207224
sp|P18155|MTDC_MOUSE	Rejected	481	0.000184409
sp|Q91ZS8|RED1_MOUSE	Rejected	482	0.000149939
sp|Q99JR8|SMRD2_MOUSE	Rejected	483	0.000284928
tr|A2AFK4|A2AFK4_MOUSE	Rejected	484	0.000214409
sp|Q99NB9|SF3B1_MOUSE	Rejected	485	0.000146432
sp|Q8R5M8|CADM1_MOUSE	Rejected	486	0.000139798
sp|Q9JL95|PRG3_MOUSE	Rejected	487	0.000163447
sp|Q9Z1R3|APOM_MOUSE	Rejected	488	0.000175225
sp|Q8BPZ8|ABRX1_MOUSE	Rejected	489	0.000168393
tr|A0A075B684|A0A075B684_MOUSE	Rejected	490	0.000164872
sp|Q8BK58|HBAP1_MOUSE	Rejected	491	0.000138765
tr|Q5NCB3|Q5NCB3_MOUSE	Rejected	492	0.000244202
sp|P26928|HGFL_MOUSE	Rejected	493	0.000192493
sp|Q9WV86|KTNA1_MOUSE	Rejected	493	0.000144259
sp|Q80UW8|RPAB1_MOUSE	Rejected	495	0.000177865
sp|A2RTL5|RSRC2_MOUSE	Rejected	496	0.00023845
tr|E9Q8V6|E9Q8V6_MOUSE	Rejected	496	0.000138504
sp|P84244|H33_MOUSE	Rejected	498	0.000151039
sp|Q9QXM0|ABHD2_MOUSE	Rejected	499	0.000137811
sp|Q9ERI2|RB27A_MOUSE	Rejected	500	0.000232489
sp|Q50L42|PA24E_MOUSE	Rejected	501	0.000165966
sp|P68433|H31_MOUSE	Rejected	502	0.000144993
sp|P11352|GPX1_MOUSE	Rejected	503	0.000239343
sp|Q68FH4|GALK2_MOUSE	Rejected	503	0.000224813
sp|Q99LC9|PEX6_MOUSE	Rejected	505	0.000157935
sp|Q8R121|ZPI_MOUSE	Rejected	506	0.00016314
sp|Q8K211|COPT1_MOUSE	Rejected	507	0.000147896
sp|Q9ERA0|TFCP2_MOUSE	Rejected	508	0.000136041
sp|Q9ESC8|AFF4_MOUSE	Rejected	509	0.000192299
sp|Q8CEI1|BOLA3_MOUSE	Rejected	510	0.000184602
sp|P04925|PRIO_MOUSE	Rejected	511	0.00015587
sp|Q91VZ6|SMAP1_MOUSE	Rejected	512	0.000340686
sp|P07759|SPA3K_MOUSE	Rejected	513	0.00013968
tr|Q6IE28|Q6IE28_MOUSE	Rejected	513	0.000135981
sp|Q9D9Z1|SKAP_MOUSE	Rejected	515	0.000170392
sp|P35173|CYT3_MOUSE	Rejected	515	0.000165152
sp|Q9CR96|TM208_MOUSE	Rejected	517	0.00013611
sp|Q924A0|TF7L2_MOUSE	Rejected	518	0.000276823
sp|Q6DFV5|HELZ_MOUSE	Rejected	519	0.000177212
sp|Q9DBY5|CBX6_MOUSE	Rejected	520	0.000230224
sp|Q8C863|ITCH_MOUSE	Rejected	520	0.000135186
sp|Q8C163|EXOG_MOUSE	Rejected	522	0.000137812
tr|E9Q0A8|E9Q0A8_MOUSE	Rejected	523	0.000150102
sp|Q8C754|VPS52_MOUSE	Rejected	524	0.000221606
sp|Q70E20|SNED1_MOUSE	Rejected	525	0.000158187
sp|Q8BLK3|LSAMP_MOUSE	Rejected	525	0.000141387
sp|P12032|TIMP1_MOUSE	Rejected	527	0.000167005
sp|Q9R1S3|PIGN_MOUSE	Rejected	528	0.000158687
sp|Q8CJ67|STAU2_MOUSE	Rejected	529	0.000170774
sp|Q640P2|ANGL1_MOUSE	Rejected	529	0.00013269
sp|A2AT37|RENT2_MOUSE	Rejected	531	0.000143005
sp|Q8K298|ANLN_MOUSE	Rejected	532	0.000161241
sp|P35492|HUTH_MOUSE	Rejected	533	0.00021054
sp|Q91YI6|GLD2_MOUSE	Rejected	533	0.000176498
sp|Q8BGT1|FLRT3_MOUSE	Rejected	535	0.000136816
sp|Q8VIK5|PEAR1_MOUSE	Rejected	536	0.000145055
sp|Q6DFV3|RHG21_MOUSE	Rejected	537	0.000168249
sp|Q04857|CO6A1_MOUSE	Rejected	538	0.000170966
sp|Q8CE47|S49A3_MOUSE	Rejected	539	0.000148501
sp|Q9Z266|SNAPN_MOUSE	Rejected	540	0.000131842
sp|P97314|CSRP2_MOUSE	Rejected	541	0.000168981
sp|Q60870|REEP5_MOUSE	Rejected	541	0.000158244
sp|Q6ZQ82|RHG26_MOUSE	Rejected	543	0.000154455
sp|B1ARW8|CA122_MOUSE	Rejected	544	0.000144591
sp|Q9CXL3|CHOLN_MOUSE	Rejected	545	0.0002502
sp|O88559|MEN1_MOUSE	Rejected	545	0.000132939
sp|Q9JLC6|TEF_MOUSE	Rejected	547	0.00019448
sp|Q99M51|NCK1_MOUSE	Rejected	547	0.000177302
sp|P52432|RPAC1_MOUSE	Rejected	549	0.000217788
sp|Q6DIC0|SMCA2_MOUSE	Rejected	549	0.000131938
sp|Q8VCJ6|MRGRF_MOUSE	Rejected	551	0.000136684
sp|P0DP26|CALM1_MOUSE	Rejected	552	0.0001641
sp|E9PXF8|MTMRD_MOUSE	Rejected	553	0.000133785
sp|Q8K337|I5P2_MOUSE	Rejected	554	0.000271305
sp|Q9CR59|G45IP_MOUSE	Rejected	554	0.000144163
sp|Q8BMZ5|SEN34_MOUSE	Rejected	556	0.000132596
sp|O54901|OX2G_MOUSE	Rejected	557	0.000165159
sp|Q8CFA2|GCST_MOUSE	Rejected	558	0.000148689
sp|Q64337|SQSTM_MOUSE	Rejected	559	0.000186992
sp|Q9CWH5|TRM11_MOUSE	Rejected	560	0.000179798
sp|Q91W36|UBP3_MOUSE	Rejected	560	0.000129368
sp|Q9D0F1|NDC80_MOUSE	Rejected	562	0.000132235
sp|P70313|NOS3_MOUSE	Rejected	563	0.000149285
sp|Q60876|4EBP1_MOUSE	Rejected	563	0.000133646
sp|Q8VED9|LEGL_MOUSE	Rejected	565	0.000136866
sp|P50285|FMO1_MOUSE	Rejected	566	0.000146451
tr|A0A0A6YYE5|A0A0A6YYE5_MOUSE	Rejected	566	0.000129281
sp|Q80YC5|FA12_MOUSE	Rejected	568	0.000146594
sp|Q9CR39|WIPI3_MOUSE	Rejected	569	0.000151306
sp|Q9CQW0|EMC6_MOUSE	Rejected	570	0.000235168
sp|P07758|A1AT1_MOUSE	Rejected	571	0.000166508
sp|Q8BW10|NOB1_MOUSE	Rejected	572	0.000231455
sp|Q9CR35|CTRB1_MOUSE	Rejected	573	0.000124587
sp|Q9WVM1|RGAP1_MOUSE	Rejected	574	0.000158796
sp|E9PV24|FIBA_MOUSE	Rejected	575	0.000169813
sp|O35054|CLD4_MOUSE	Rejected	576	0.000128445
sp|Q9CX86|ROA0_MOUSE	Rejected	577	0.000218508
sp|P57680|EVC_MOUSE	Rejected	578	0.00012873
sp|P23772|GATA3_MOUSE	Rejected	579	0.000144051
tr|A0A5F8MPP0|A0A5F8MPP0_MOUSE	Rejected	579	0.000131667
sp|Q9R0D8|WDR54_MOUSE	Rejected	581	0.000170098
sp|Q9Z2T6|KRT85_MOUSE	Rejected	582	0.000149177
tr|Q9JHF5|Q9JHF5_MOUSE	Rejected	583	0.00017008
sp|Q8R3C0|MCMBP_MOUSE	Rejected	584	0.000205376
sp|Q9JHH6|CBPB2_MOUSE	Rejected	585	0.00012734
sp|P27782|LEF1_MOUSE	Rejected	586	0.000150717
sp|Q400C8|AMZ2_MOUSE	Rejected	586	0.000131003
sp|Q8K2V6|IPO11_MOUSE	Rejected	588	0.000136263
sp|P15501|SPBP_MOUSE	Rejected	589	0.000142484
sp|Q7TSJ2|MAP6_MOUSE	Rejected	590	0.000141079
sp|Q8BLG0|PHF20_MOUSE	Rejected	591	0.000157084
sp|Q8BJ71|NUP93_MOUSE	Rejected	592	0.000137309
sp|Q9QYC0|ADDA_MOUSE	Rejected	593	0.000146287
sp|Q8K4G5|ABLM1_MOUSE	Rejected	594	0.000126575
sp|Q8C6G8|WDR26_MOUSE	Rejected	595	0.000155162
sp|Q8BGK2|ARHL1_MOUSE	Rejected	596	0.000150164
sp|Q61216|MRE11_MOUSE	Rejected	597	0.000219057
sp|P53808|PPCT_MOUSE	Rejected	598	0.000126308
sp|Q68ED7|CRTC1_MOUSE	Rejected	599	0.00015019
sp|Q9D7M8|RPB4_MOUSE	Rejected	600	0.000150427
sp|Q69ZC8|GPAM1_MOUSE	Rejected	601	0.000160168
sp|Q9D0M0|EXOS7_MOUSE	Rejected	602	0.000131354
sp|Q9D7P7|CLIC3_MOUSE	Rejected	603	0.000139854
sp|Q9CR51|VATG1_MOUSE	Rejected	604	0.000178681
sp|Q9Z2C4|MTMR1_MOUSE	Rejected	606	0.00015591
sp|P56198|CIDEC_MOUSE	Rejected	606	0.000128747
sp|P70695|F16P2_MOUSE	Rejected	606	0.000126158
sp|Q6DG52|CHUR_MOUSE	Rejected	606	0.000125228
sp|P51125|ICAL_MOUSE	Rejected	609	0.000147379
sp|Q91W39|NCOA5_MOUSE	Rejected	610	0.000142554
sp|Q8K126|RF1M_MOUSE	Rejected	610	0.000124847
sp|Q8K411|PREP_MOUSE	Rejected	612	0.000128756
sp|Q9QY81|PO210_MOUSE	Rejected	613	0.000151348
sp|Q8R010|AIMP2_MOUSE	Rejected	614	0.000123123
sp|Q9QWF0|CAF1A_MOUSE	Rejected	616	0.000166183
sp|P70274|SEPP1_MOUSE	Rejected	616	0.00014985
sp|Q921Q7|RIN1_MOUSE	Rejected	616	0.000137723
sp|Q6ZPJ3|UBE2O_MOUSE	Rejected	618	0.00017681
sp|Q8BTV2|CPSF7_MOUSE	Rejected	619	0.000135538
sp|Q5FWH3|GRHL3_MOUSE	Rejected	620	0.00012378
sp|Q99J56|DERL1_MOUSE	Rejected	621	0.000218972
sp|Q08879|FBLN1_MOUSE	Rejected	622	0.00014005
sp|P97425|ECP2_MOUSE	Rejected	623	0.000148789
sp|Q9DCV7|K2C7_MOUSE	Rejected	624	0.000153818
sp|Q9D0G0|RT30_MOUSE	Rejected	624	0.000132422
sp|Q6ZQK5|ACAP2_MOUSE	Rejected	626	0.000129958
sp|Q8K2W3|TXD11_MOUSE	Rejected	627	0.000148336
sp|P33174|KIF4_MOUSE	Rejected	628	0.000165093
sp|Q8BJ05|ZC3HE_MOUSE	Rejected	629	0.000210666
sp|Q3V1L6|MTMRB_MOUSE	Rejected	629	0.000125419
sp|Q3TV65|MPND_MOUSE	Rejected	631	0.00016234
sp|Q62035|PTAFR_MOUSE	Rejected	631	0.000121981
sp|Q04519|ASM_MOUSE	Rejected	633	0.000154778
sp|O35047|HOP2_MOUSE	Rejected	634	0.000125654
sp|Q00897|A1AT4_MOUSE	Rejected	635	0.000155572
sp|P32037|GTR3_MOUSE	Rejected	636	0.000121278
sp|Q9WTP7|KAD3_MOUSE	Rejected	637	0.000130384
sp|Q9JIB4|TF2H2_MOUSE	Rejected	638	0.000121326
sp|Q9R0G7|ZEB2_MOUSE	Rejected	639	0.000135874
sp|Q91VT1|NSE2_MOUSE	Rejected	640	0.000145561
sp|Q8C790|F221A_MOUSE	Rejected	641	0.000150835
sp|A3KGB4|TBC8B_MOUSE	Rejected	642	0.000118021
sp|Q922R5|P4R3B_MOUSE	Rejected	643	0.000121431
sp|Q9EPS3|GLCE_MOUSE	Rejected	644	0.000171436
sp|Q921C3|BRWD1_MOUSE	Rejected	644	0.000122941
tr|J3QK27|J3QK27_MOUSE	Rejected	646	0.000122579
sp|Q8CIZ8|VWF_MOUSE	Rejected	647	0.000131085
sp|Q9QXX0|JAG1_MOUSE	Rejected	648	0.000123975
sp|P20152|VIME_MOUSE	Rejected	649	0.000167633
sp|P22272|IL6RA_MOUSE	Rejected	650	0.000141488
tr|G3X9A2|G3X9A2_MOUSE	Rejected	650	0.000136744
sp|P06328|HVM49_MOUSE	Rejected	652	0.000152193
sp|Q99NH8|TREM2_MOUSE	Rejected	653	0.000176171
sp|Q8BUH8|SENP7_MOUSE	Rejected	654	0.000177498
sp|Q62507|COCH_MOUSE	Rejected	655	0.000137064
sp|Q8BQ89|LIX1L_MOUSE	Rejected	656	0.000127518
tr|A0A0B4J1J1|A0A0B4J1J1_MOUSE	Rejected	656	0.000125974
sp|O35161|CELR1_MOUSE	Rejected	658	0.000172858
sp|Q7TMF5|SPA12_MOUSE	Rejected	659	0.000120232
tr|F6ZIS7|F6ZIS7_MOUSE	Rejected	660	0.000126892
sp|P15331|PERI_MOUSE	Rejected	661	0.000123191
sp|Q8BUM3|PTN7_MOUSE	Rejected	662	0.000119072
sp|P37889|FBLN2_MOUSE	Rejected	662	0.00011831
sp|Q4VAC9|PKHG3_MOUSE	Rejected	664	0.000128737
sp|P08730|K1C13_MOUSE	Rejected	665	0.00012339
sp|Q924K8|MTA3_MOUSE	Rejected	666	0.000116819
sp|P28063|PSB8_MOUSE	Rejected	667	0.000134777
sp|Q9JI38|PUS3_MOUSE	Rejected	668	0.000154982
sp|P30282|CCND3_MOUSE	Rejected	669	0.000135362
sp|Q61982|NOTC3_MOUSE	Rejected	670	0.00012311
tr|Q3UED7|Q3UED7_MOUSE	Rejected	671	0.000118228
sp|Q9WTZ2|MBTP1_MOUSE	Rejected	672	0.00011933
sp|P48379|RFX2_MOUSE	Rejected	673	0.000165935
sp|Q99KK9|SYHM_MOUSE	Rejected	674	0.000133611
sp|P70392|RGRF2_MOUSE	Rejected	675	9.90564e-05
sp|P01754|HVM10_MOUSE	Rejected	676	0.000138533
sp|O55135|IF6_MOUSE	Rejected	677	0.000122051
tr|A2AJW4|A2AJW4_MOUSE	Rejected	678	0.000124782
sp|Q8BG26|RUSC1_MOUSE	Rejected	679	0.000117991
tr|A0A075B5Y6|A0A075B5Y6_MOUSE	Rejected	680	0.000127888
sp|P33611|DPOA2_MOUSE	Rejected	681	0.000146296
sp|Q91ZW8|C209D_MOUSE	Rejected	682	0.000121908
sp|Q3V2T4|KTDAP_MOUSE	Rejected	683	0.000135986
sp|Q8R2Y3|DOLK_MOUSE	Rejected	684	0.000124277
sp|Q8CAA7|PGM2L_MOUSE	Rejected	685	0.000118852
sp|Q3THJ3|EIF1A_MOUSE	Rejected	686	0.000137547
sp|Q91YX5|LGAT1_MOUSE	Rejected	686	0.000113452
sp|Q8K2C9|HACD3_MOUSE	Rejected	688	0.000117314
tr|A0A075B5S6|A0A075B5S6_MOUSE	Rejected	689	0.000127444
tr|A0A075B696|A0A075B696_MOUSE	Rejected	690	0.000148052
sp|Q91V64|ISOC1_MOUSE	Rejected	691	0.000142955
sp|Q91VE0|S27A4_MOUSE	Rejected	692	0.000127142
tr|Q8VHM5|Q8VHM5_MOUSE	Rejected	693	0.000125746
sp|Q91WJ7|SPS2L_MOUSE	Rejected	694	0.000117872
sp|Q6P9P6|KIF11_MOUSE	Rejected	695	0.000117971
sp|Q9D945|LLPH_MOUSE	Rejected	696	0.000117882
sp|Q04750|TOP1_MOUSE	Rejected	697	0.000128671
sp|P59113|FERM1_MOUSE	Rejected	698	0.00013292
sp|Q673H1|TUSC1_MOUSE	Rejected	699	0.000121335
sp|Q569Z5|DDX46_MOUSE	Rejected	700	0.000117739
sp|Q99KN1|ARRD1_MOUSE	Rejected	701	0.000118591
sp|Q91WM1|STRBP_MOUSE	Rejected	702	0.000133872
sp|P17553|WNT3_MOUSE	Rejected	703	0.000115773
sp|Q8R370|USBP1_MOUSE	Rejected	704	0.000124435
sp|Q64676|CGT_MOUSE	Rejected	705	0.000115094
sp|P55292|DSC2_MOUSE	Rejected	706	0.000144543
sp|Q99LW0|ANR10_MOUSE	Rejected	707	0.000127196
sp|Q9D0R9|WDR89_MOUSE	Rejected	708	0.000119623
sp|P49717|MCM4_MOUSE	Rejected	708	0.000103801
sp|Q5SSZ5|TENS3_MOUSE	Rejected	710	0.000130083
sp|Q8BG58|P4HTM_MOUSE	Rejected	711	0.000133696
sp|Q8C436|MT21D_MOUSE	Rejected	712	0.000127747
sp|Q9JJE4|PAQR4_MOUSE	Rejected	713	9.86459e-05
sp|Q8C1C1|SAPL1_MOUSE	Rejected	714	0.000114559
tr|E9Q0F0|E9Q0F0_MOUSE	Rejected	715	0.000115303
sp|Q8C9X6|EPC1_MOUSE	Rejected	715	0.000114087
sp|Q4KML4|ABRAL_MOUSE	Rejected	717	0.00012169
sp|P0CG15|CTF8_MOUSE	Rejected	718	0.000121198
sp|Q8JZS9|RM48_MOUSE	Rejected	719	8.85394e-05
sp|Q9D753|EXOS8_MOUSE	Rejected	720	0.000135028
sp|Q80Z71|TENN_MOUSE	Rejected	720	0.000125864
sp|A6H584|CO6A5_MOUSE	Rejected	722	0.000129371
sp|Q99LB0|TDIF1_MOUSE	Rejected	723	0.000113705
sp|P97861|KRT86_MOUSE	Rejected	723	9.54135e-05
sp|P55065|PLTP_MOUSE	Rejected	725	0.00010844
sp|P30204|MSRE_MOUSE	Rejected	726	0.000129678
sp|Q9JM73|SRF_MOUSE	Rejected	727	0.000119105
tr|Q923L7|Q923L7_MOUSE	Rejected	728	0.000113041
sp|Q99NB5|GSDMC_MOUSE	Rejected	728	0.000107051
sp|Q3TBV4|KCNK6_MOUSE	Rejected	730	0.000107592
sp|Q8K394|PLCL2_MOUSE	Rejected	731	8.78879e-05
sp|Q91WU0|EST1F_MOUSE	Rejected	732	8.58224e-05
sp|Q8BZW8|NHLC2_MOUSE	Rejected	733	0.000112114
tr|A2A4M7|A2A4M7_MOUSE	Rejected	734	0.000112568
sp|Q9CQA5|MED4_MOUSE	Rejected	734	0.000108536
sp|Q9D162|CC167_MOUSE	Rejected	736	8.49564e-05
tr|A0A0A6YXW6|A0A0A6YXW6_MOUSE	Rejected	737	0.000101443
sp|Q62348|TSN_MOUSE	Rejected	738	0.00011206
sp|Q8C0E3|TRI47_MOUSE	Rejected	739	0.000140174
sp|P04187|GRAB_MOUSE	Rejected	739	0.000129559
sp|Q5M956|KCTD1_MOUSE	Rejected	741	0.000110674
sp|Q921G8|GCP2_MOUSE	Rejected	742	0.000141581
sp|Q69ZS7|HBS1L_MOUSE	Rejected	742	0.000105879
sp|Q9JHI7|EXOS9_MOUSE	Rejected	744	0.00011645
sp|Q8BHN0|PPM1L_MOUSE	Rejected	745	0.000128362
sp|Q924H7|WAC_MOUSE	Rejected	746	0.000118538
sp|Q9CWU9|NUP37_MOUSE	Rejected	747	0.000133656
tr|Q32M27|Q32M27_MOUSE	Rejected	747	0.000111079
sp|D3Z2R5|SELN_MOUSE	Rejected	749	0.000125247
sp|P51667|MLRV_MOUSE	Rejected	750	0.000100859
sp|Q5DU02|UBP22_MOUSE	Rejected	751	0.000121762
sp|Q91YD6|VILL_MOUSE	Rejected	751	0.000110668
sp|Q9D1R2|KTI12_MOUSE	Rejected	753	0.000111134
sp|Q61830|MRC1_MOUSE	Rejected	754	9.66595e-05
sp|Q8BZ98|DYN3_MOUSE	Rejected	755	0.000110254
sp|Q8R2R9|AP3M2_MOUSE	Rejected	756	0.000109582
sp|Q8C5W0|CLMN_MOUSE	Rejected	757	9.49379e-05
sp|Q91ZM8|CABP7_MOUSE	Rejected	758	0.000101703
sp|P97792|CXAR_MOUSE	Rejected	759	0.000121896
sp|F8VPZ9|BICRA_MOUSE	Rejected	760	9.45876e-05
sp|Q99NB1|ACS2L_MOUSE	Rejected	761	0.000109386
sp|Q9JJX6|P2RX4_MOUSE	Rejected	761	0.000102028
sp|P01674|KV3AM_MOUSE	Rejected	763	9.46768e-05
sp|Q80VQ0|AL3B1_MOUSE	Rejected	764	0.000110473
sp|Q64378|FKBP5_MOUSE	Rejected	765	8.15698e-05
sp|Q9CX56|PSMD8_MOUSE	Rejected	766	0.000125644
sp|Q8BMB0|EMSY_MOUSE	Rejected	767	0.000107878
sp|Q4V9W2|SR1IP_MOUSE	Rejected	768	0.000108671
sp|Q91VE3|KLK7_MOUSE	Rejected	769	0.000132661
sp|P50295|ARY2_MOUSE	Rejected	769	0.000119413
sp|Q7TNT2|FACR2_MOUSE	Rejected	771	9.84025e-05
sp|Q62426|CYTB_MOUSE	Rejected	772	9.23398e-05
sp|Q9D032|SSBP3_MOUSE	Rejected	773	0.000107852
sp|P98083|SHC1_MOUSE	Rejected	774	0.0001113
sp|Q80XA6|REPS2_MOUSE	Rejected	775	9.89866e-05
sp|Q62176|RBM38_MOUSE	Rejected	776	0.000113923
sp|P62849|RS24_MOUSE	Rejected	777	0.000119139
sp|A2AVA0|SVEP1_MOUSE	Rejected	777	0.000107132
sp|Q9CXG3|PPIL4_MOUSE	Rejected	779	0.000103691
sp|P06909|CFAH_MOUSE	Rejected	780	9.09903e-05
sp|Q9JM90|STAP1_MOUSE	Rejected	781	0.000115035
sp|Q9JKZ2|SC5A3_MOUSE	Rejected	782	9.3348e-05
sp|P48318|DCE1_MOUSE	Rejected	783	0.00010633
sp|P02301|H3C_MOUSE	Rejected	783	7.90371e-05
sp|Q9QWY8|ASAP1_MOUSE	Rejected	785	8.13879e-05
sp|Q9WV02|RBMX_MOUSE	Rejected	786	0.000113959
sp|Q99N11|DUS22_MOUSE	Rejected	786	0.000113902
sp|Q810U3|NFASC_MOUSE	Rejected	788	0.000111331
sp|Q9WUQ2|SEC12_MOUSE	Rejected	789	0.000124616
sp|Q3UFM5|NOM1_MOUSE	Rejected	790	0.000106407
sp|Q8C1A3|MTRR_MOUSE	Rejected	791	0.00010658
sp|O70551|SRPK1_MOUSE	Rejected	792	0.000116568
tr|B1AVU7|B1AVU7_MOUSE	Rejected	792	0.000105348
sp|Q8BG60|TXNIP_MOUSE	Rejected	794	0.000108023
sp|Q8JZZ7|AGRL2_MOUSE	Rejected	795	0.000134802
sp|Q99LE3|LYSM3_MOUSE	Rejected	796	0.000117383
sp|Q61026|NCOA2_MOUSE	Rejected	797	0.000105266
sp|Q8CA72|GAN_MOUSE	Rejected	798	8.90608e-05
sp|P53668|LIMK1_MOUSE	Rejected	799	0.000117991
sp|Q6AW69|CGNL1_MOUSE	Rejected	800	0.000132094
sp|Q9D4H9|PHF14_MOUSE	Rejected	801	0.000127163
sp|Q9D820|PRXD1_MOUSE	Rejected	801	0.000105159
sp|Q9D6N1|CAH13_MOUSE	Rejected	803	0.000113666
sp|O09117|SYPL1_MOUSE	Rejected	803	0.000105239
sp|Q80VY9|DHX33_MOUSE	Rejected	805	0.000126431
tr|A0A087WS16|A0A087WS16_MOUSE	Rejected	806	0.000105218
sp|P0C0A3|CHMP6_MOUSE	Rejected	807	8.98563e-05
tr|Q7TSV0|Q7TSV0_MOUSE	Rejected	808	0.000101955
sp|Q9QXP7|C1QT1_MOUSE	Rejected	809	0.000121058
sp|P18337|LYAM1_MOUSE	Rejected	810	0.000108399
sp|Q8BI08|MAL2_MOUSE	Rejected	811	0.000105504
sp|Q9QWK4|CD5L_MOUSE	Rejected	812	9.06236e-05
sp|P61216|TAF13_MOUSE	Rejected	813	0.00010366
sp|P70424|ERBB2_MOUSE	Rejected	814	0.000105672
sp|Q9ERI5|JMJD6_MOUSE	Rejected	815	0.000107257
sp|Q91YE3|EGLN1_MOUSE	Rejected	816	0.000138655
sp|P62700|YPEL5_MOUSE	Rejected	817	0.000106531
sp|Q80T21|ATL4_MOUSE	Rejected	817	0.000104408
sp|O35261|E2F3_MOUSE	Rejected	819	0.000105173
sp|Q99PG0|AAAD_MOUSE	Rejected	820	0.000116864
sp|Q3UPY5|GLBL2_MOUSE	Rejected	821	0.000103504
sp|G5E8Q8|AGRF5_MOUSE	Rejected	822	0.000119158
sp|B2RW88|PRR19_MOUSE	Rejected	823	0.00010261
sp|P70271|PDLI4_MOUSE	Rejected	824	0.000109835
sp|Q63870|CO7A1_MOUSE	Rejected	825	0.000102729
sp|Q8BPM2|M4K5_MOUSE	Rejected	826	0.00010297
tr|Q3U0X6|Q3U0X6_MOUSE	Rejected	827	0.000111816
sp|P52431|DPOD1_MOUSE	Rejected	828	0.000102578
sp|Q8CB87|RAB44_MOUSE	Rejected	829	0.000102354
sp|Q9D0U6|MAF1_MOUSE	Rejected	830	0.000102851
sp|Q5BU09|EAPP_MOUSE	Rejected	831	0.000103233
sp|Q9D2R8|RT33_MOUSE	Rejected	832	0.000107708
sp|P28481|CO2A1_MOUSE	Rejected	833	0.000101954
tr|Q3UXL1|Q3UXL1_MOUSE	Rejected	833	0.000101412
sp|Q8BY89|CTL2_MOUSE	Rejected	835	7.47221e-05
sp|Q8K1Y2|KPCD3_MOUSE	Rejected	836	0.000101722
sp|P49718|MCM5_MOUSE	Rejected	837	0.00010902
sp|Q8BGF7|PAN2_MOUSE	Rejected	838	0.000104205
sp|O08917|FLOT1_MOUSE	Rejected	839	0.000100607
sp|Q6ZQ89|MARH6_MOUSE	Rejected	840	0.000101995
sp|Q9WUK4|RFC2_MOUSE	Rejected	841	0.000102114
tr|Q497J0|Q497J0_MOUSE	Rejected	842	8.01604e-05
sp|Q62101|KPCD1_MOUSE	Rejected	843	0.000103558
sp|Q9QYB5|ADDG_MOUSE	Rejected	844	0.0001024
sp|Q9D6K7|TTC33_MOUSE	Rejected	845	0.000114369
sp|P04945|KV6AB_MOUSE	Rejected	846	0.000100239
sp|Q6R5N8|TLR13_MOUSE	Rejected	847	8.30712e-05
sp|A2AAY5|SPD2B_MOUSE	Rejected	848	8.52178e-05
sp|Q5SSI6|UTP18_MOUSE	Rejected	849	0.000100507
sp|Q8BZ00|SL9A9_MOUSE	Rejected	849	0.000100377
sp|Q62230|SN_MOUSE	Rejected	851	0.000105386
sp|Q8BXN9|TM87A_MOUSE	Rejected	852	0.000100482
sp|Q61235|SNTB2_MOUSE	Rejected	853	9.99094e-05
sp|E9Q7E2|ARID2_MOUSE	Rejected	854	9.98549e-05
sp|P63254|CRIP1_MOUSE	Rejected	855	0.000101296
sp|Q9DBM2|ECHP_MOUSE	Rejected	855	0.000100518
sp|Q61466|SMRD1_MOUSE	Rejected	857	0.000100658
sp|Q8JZY2|COMDA_MOUSE	Rejected	858	9.9331e-05
sp|Q8CHS8|VP37A_MOUSE	Rejected	859	9.95508e-05
sp|Q9CPU9|COPT2_MOUSE	Rejected	860	0.000102039
sp|Q9D6Y7|MSRA_MOUSE	Rejected	861	0.000100839
sp|Q9D665|D42E1_MOUSE	Rejected	862	8.72586e-05
sp|Q9D8W5|PSD12_MOUSE	Rejected	863	0.00010031
sp|Q8BGU5|CCNY_MOUSE	Rejected	864	9.90806e-05
sp|Q9CQ33|LZTR1_MOUSE	Rejected	865	0.000105486
sp|Q80X19|COEA1_MOUSE	Rejected	866	0.00010305
sp|P12246|SAMP_MOUSE	Rejected	866	0.00010249
sp|Q8CCF0|PRP31_MOUSE	Rejected	868	0.000106881
sp|P01910|HA2K_MOUSE	Rejected	869	9.78901e-05
sp|P84444|CC21A_MOUSE	Rejected	870	0.000100821
sp|C0HKD8|MFA1A_MOUSE	Rejected	871	9.80971e-05
sp|Q9D6U8|F162A_MOUSE	Rejected	872	9.81916e-05
sp|P97464|EXT1_MOUSE	Rejected	873	0.000112075
sp|Q8CCI5|RYBP_MOUSE	Rejected	874	9.86991e-05
sp|Q8CHT1|NGEF_MOUSE	Rejected	875	8.71443e-05
sp|Q6P7W2|SHKB1_MOUSE	Rejected	876	9.73655e-05
sp|Q8BLH7|HIRP3_MOUSE	Rejected	877	9.66187e-05
sp|Q921X9|PDIA5_MOUSE	Rejected	878	9.65739e-05
sp|Q9QZT4|PA2GF_MOUSE	Rejected	879	9.6275e-05
sp|P59672|ANS1A_MOUSE	Rejected	880	9.84261e-05
sp|Q3U128|APCD1_MOUSE	Rejected	881	9.5912e-05
sp|Q9D650|LRAT1_MOUSE	Rejected	882	9.73949e-05
sp|P49769|PSN1_MOUSE	Rejected	883	9.55897e-05
sp|P11930|NUD19_MOUSE	Rejected	884	9.82062e-05
sp|Q60949|TBCD1_MOUSE	Rejected	885	9.58236e-05
sp|Q9CQC6|5MP2_MOUSE	Rejected	886	9.57543e-05
sp|Q80XH1|KXDL1_MOUSE	Rejected	887	9.62296e-05
sp|Q9R013|CATF_MOUSE	Rejected	889	0.000121948
sp|Q8R409|HEXI1_MOUSE	Rejected	889	9.85714e-05
sp|Q9D1E4|CRTP1_MOUSE	Rejected	889	9.81533e-05
sp|G5E897|PLGT3_MOUSE	Rejected	891	9.51315e-05
sp|Q64318|ZEB1_MOUSE	Rejected	892	9.45905e-05
sp|A2ARA8|ITA8_MOUSE	Rejected	893	9.40621e-05
tr|A0A0B4J1I1|A0A0B4J1I1_MOUSE	Rejected	894	7.35838e-05
sp|Q9JIY5|HTRA2_MOUSE	Rejected	895	8.12533e-05
sp|Q9DCN1|NUD12_MOUSE	Rejected	896	7.15495e-05
sp|Q91V98|CD248_MOUSE	Rejected	897	9.53062e-05
tr|Q91X36|Q91X36_MOUSE	Rejected	898	7.69575e-05
sp|Q9R0I7|YLPM1_MOUSE	Rejected	899	7.98765e-05
tr|Q91XY3|Q91XY3_MOUSE	Rejected	900	9.94496e-05
sp|Q9D903|EBP2_MOUSE	Rejected	900	6.79496e-05
sp|Q6KAQ7|ZZZ3_MOUSE	Rejected	902	9.53144e-05
sp|Q08481|PECA1_MOUSE	Rejected	903	9.47395e-05
sp|Q9CW46|RAVR1_MOUSE	Rejected	904	9.53387e-05
sp|Q641P0|ARP3B_MOUSE	Rejected	904	9.39085e-05
sp|Q8R3B1|PLCD1_MOUSE	Rejected	906	9.43264e-05
sp|Q3SXD3|HDDC2_MOUSE	Rejected	907	0.00011023
sp|Q01965|LY9_MOUSE	Rejected	907	0.000104392
sp|P06332|CD4_MOUSE	Rejected	909	9.39404e-05
sp|Q8BFW4|TRI65_MOUSE	Rejected	910	9.51748e-05
sp|Q8VDV0|ITGBL_MOUSE	Rejected	911	9.41392e-05
sp|Q61122|NAB1_MOUSE	Rejected	912	0.000112194
sp|Q8K1H7|T11L2_MOUSE	Rejected	912	9.51128e-05
sp|Q8K057|IFT80_MOUSE	Rejected	914	9.33767e-05
sp|Q8CHY3|DYM_MOUSE	Rejected	915	0.000104727
sp|Q99LI7|CSTF3_MOUSE	Rejected	916	9.72561e-05
sp|G3X9Z4|PCF11_MOUSE	Rejected	917	7.25221e-05
sp|Q3UIL6|PKHA7_MOUSE	Rejected	918	9.80353e-05
tr|A2RT81|A2RT81_MOUSE	Rejected	919	9.38308e-05
sp|Q91XS1|MTMR4_MOUSE	Rejected	920	9.41577e-05
sp|Q8VDG7|PAFA2_MOUSE	Rejected	921	9.89816e-05
sp|Q80U30|CL16A_MOUSE	Rejected	922	9.58367e-05
sp|Q8BZ71|STAC3_MOUSE	Rejected	923	0.000114414
sp|Q99P72|RTN4_MOUSE	Rejected	924	9.79052e-05
sp|Q8VIM0|HAVR2_MOUSE	Rejected	925	9.46368e-05
tr|A0A075B5Q3|A0A075B5Q3_MOUSE	Rejected	926	8.26039e-05
sp|Q8CG64|FKRP_MOUSE	Rejected	927	0.00010692
sp|Q60772|CDN2C_MOUSE	Rejected	927	9.30567e-05
sp|P54099|DPOG1_MOUSE	Rejected	929	9.35674e-05
sp|Q9D517|PLCC_MOUSE	Rejected	930	9.70703e-05
sp|Q3TDD9|PPR21_MOUSE	Rejected	931	9.51286e-05
sp|Q5SV80|MYO19_MOUSE	Rejected	932	0.000105051
sp|P56528|CD38_MOUSE	Rejected	933	7.53022e-05
sp|Q9JHW4|SELB_MOUSE	Rejected	934	9.33491e-05
tr|Q9CQH5|Q9CQH5_MOUSE	Rejected	935	9.20902e-05
sp|Q9DC48|PRP17_MOUSE	Rejected	936	9.84901e-05
sp|Q9Z148|EHMT2_MOUSE	Rejected	936	8.93571e-05
sp|Q9CZU3|MTREX_MOUSE	Rejected	938	9.15958e-05
sp|P34056|AP2A_MOUSE	Rejected	939	9.27628e-05
sp|Q62470|ITA3_MOUSE	Rejected	940	9.31642e-05
sp|Q2UY11|COSA1_MOUSE	Rejected	941	9.76428e-05
sp|Q8R1F9|RPP40_MOUSE	Rejected	942	9.13174e-05
tr|Q91XY5|Q91XY5_MOUSE	Rejected	943	7.17204e-05
tr|Q91VD8|Q91VD8_MOUSE	Rejected	944	0.000100989
sp|P00375|DYR_MOUSE	Rejected	944	9.19012e-05
sp|Q61164|CTCF_MOUSE	Rejected	946	9.44801e-05
sp|Q99MD9|NASP_MOUSE	Rejected	947	9.30507e-05
sp|Q8BMD6|TM260_MOUSE	Rejected	948	9.65406e-05
sp|P28656|NP1L1_MOUSE	Rejected	949	0.000112018
sp|Q9CQM2|ERD22_MOUSE	Rejected	950	7.25002e-05
sp|Q8BL86|MBLC2_MOUSE	Rejected	951	9.08519e-05
sp|P04941|KV6A7_MOUSE	Rejected	952	5.86023e-05
sp|Q9ET54|PALLD_MOUSE	Rejected	953	7.00982e-05
sp|Q9ES28|ARHG7_MOUSE	Rejected	954	9.57629e-05
tr|Q8BJ95|Q8BJ95_MOUSE	Rejected	954	9.27118e-05
sp|Q811G0|PTHB1_MOUSE	Rejected	956	9.10088e-05
sp|Q6VVW5|ANPRB_MOUSE	Rejected	957	9.1102e-05
sp|P14106|C1QB_MOUSE	Rejected	958	0.000130291
sp|Q3TUU5|TEX30_MOUSE	Rejected	959	9.20924e-05
sp|Q8K2I3|FMO2_MOUSE	Rejected	960	9.05733e-05
sp|Q9EQF2|KELL_MOUSE	Rejected	961	9.30844e-05
sp|Q3UBZ5|MI4GD_MOUSE	Rejected	962	8.99731e-05
sp|O54879|HMGB3_MOUSE	Rejected	963	8.94931e-05
sp|Q8R3G9|TSN8_MOUSE	Rejected	964	8.93014e-05
sp|D3Z7P3|GLSK_MOUSE	Rejected	965	9.21403e-05
sp|Q99J23|GHDC_MOUSE	Rejected	966	9.01053e-05
sp|P39749|FEN1_MOUSE	Rejected	966	7.30654e-05
sp|Q9JM99|PRG4_MOUSE	Rejected	968	6.48089e-05
sp|Q8R087|B4GT7_MOUSE	Rejected	969	9.64976e-05
sp|Q9D287|SPF27_MOUSE	Rejected	970	9.22684e-05
sp|Q9CRC8|LRC40_MOUSE	Rejected	971	8.94108e-05
tr|Q3V4B6|Q3V4B6_MOUSE	Rejected	972	0.000100103
sp|Q99PM3|TF2AA_MOUSE	Rejected	973	9.00741e-05
tr|E9PZP8|E9PZP8_MOUSE	Rejected	974	0.000104525
sp|P97858|S35B1_MOUSE	Rejected	974	8.90894e-05
sp|O35691|PININ_MOUSE	Rejected	976	6.75904e-05
sp|Q9ERH4|NUSAP_MOUSE	Rejected	977	8.94601e-05
sp|P56873|ZNRD2_MOUSE	Rejected	977	8.89523e-05
sp|O89017|LGMN_MOUSE	Rejected	979	0.000108655
sp|P33587|PROC_MOUSE	Rejected	980	8.92954e-05
sp|Q9CX80|CYGB_MOUSE	Rejected	981	6.80502e-05
sp|Q8K4Z5|SF3A1_MOUSE	Rejected	983	8.95979e-05
sp|Q8K310|MATR3_MOUSE	Rejected	983	8.86344e-05
sp|P00520|ABL1_MOUSE	Rejected	983	8.8442e-05
sp|A6H6A9|RBG1L_MOUSE	Rejected	985	8.91432e-05
sp|A2AWP8|ARGAL_MOUSE	Rejected	986	8.91579e-05
sp|Q64727|VINC_MOUSE	Rejected	987	8.53992e-05
sp|Q8BWW9|PKN2_MOUSE	Rejected	988	9.14022e-05
sp|Q9CR08|RPP29_MOUSE	Rejected	989	9.16727e-05
sp|Q76KJ5|RPA34_MOUSE	Rejected	990	9.23958e-05
tr|Q91UZ8|Q91UZ8_MOUSE	Rejected	991	8.84488e-05
sp|Q7TSZ8|NACC1_MOUSE	Rejected	992	8.85882e-05
sp|Q99JW2|ACY1_MOUSE	Rejected	993	8.92762e-05
sp|P36369|K1B26_MOUSE	Rejected	994	8.9733e-05
sp|Q80TN4|DJC16_MOUSE	Rejected	994	8.8681e-05
tr|A0A075B5R1|A0A075B5R1_MOUSE	Rejected	996	8.89538e-05
sp|Q8K0F1|TBC23_MOUSE	Rejected	997	8.9462e-05
sp|Q7TT15|GLT17_MOUSE	Rejected	998	7.55915e-05
tr|B1AQB1|B1AQB1_MOUSE	Rejected	999	8.85124e-05
sp|P51829|ADCY7_MOUSE	Rejected	1000	9.58727e-05
sp|P25785|TIMP2_MOUSE	Rejected	1001	9.85306e-05
sp|P56389|CDD_MOUSE	Rejected	1002	9.62588e-05
sp|Q80ZK0|RT10_MOUSE	Rejected	1003	8.7578e-05
sp|Q9R0C0|BL1S6_MOUSE	Rejected	1004	8.63585e-05
sp|Q6GQS1|SCMC3_MOUSE	Rejected	1005	8.85849e-05
sp|O35698|RBMY_MOUSE	Rejected	1006	7.01069e-05
sp|Q3UZA1|CPZIP_MOUSE	Rejected	1007	9.48075e-05
sp|P19426|NELFE_MOUSE	Rejected	1008	8.6986e-05
sp|Q99N80|SYTL1_MOUSE	Rejected	1009	9.30334e-05
sp|Q5U5M8|BL1S3_MOUSE	Rejected	1010	8.64405e-05
sp|Q8K0H5|TAF10_MOUSE	Rejected	1011	0.000103798
sp|O55003|BNIP3_MOUSE	Rejected	1012	8.97824e-05
tr|E9Q5G2|E9Q5G2_MOUSE	Rejected	1012	8.87738e-05
sp|Q3TTY5|K22E_MOUSE	Rejected	1014	8.81353e-05
sp|P70170|ABCC9_MOUSE	Rejected	1015	9.96854e-05
sp|Q9D061|ACBD6_MOUSE	Rejected	1016	9.74815e-05
sp|Q505D9|TRI67_MOUSE	Rejected	1016	8.97533e-05
sp|Q8BS45|IFT56_MOUSE	Rejected	1018	9.08761e-05
sp|Q9D1A4|ASB5_MOUSE	Rejected	1019	8.83253e-05
sp|Q60590|A1AG1_MOUSE	Rejected	1021	9.33886e-05
sp|Q9JL35|HMGN5_MOUSE	Rejected	1021	8.88205e-05
sp|Q8K4I3|ARHG6_MOUSE	Rejected	1021	8.68216e-05
sp|Q3TN34|MILK2_MOUSE	Rejected	1023	8.5919e-05
sp|Q8R5A0|SMYD2_MOUSE	Rejected	1024	8.61783e-05
sp|P97872|FMO5_MOUSE	Rejected	1025	8.60213e-05
sp|Q9D113|DNLZ_MOUSE	Rejected	1026	8.60521e-05
sp|Q6IRU7|CEP78_MOUSE	Rejected	1027	8.58942e-05
sp|Q8C0D7|ING4_MOUSE	Rejected	1028	8.68213e-05
sp|Q6P2B1|TNPO3_MOUSE	Rejected	1029	7.73192e-05
sp|Q9Z1J2|NEK4_MOUSE	Rejected	1030	8.67827e-05
sp|Q69ZI1|SH3R1_MOUSE	Rejected	1030	8.52699e-05
sp|Q0VGB7|PP4R2_MOUSE	Rejected	1032	9.38041e-05
sp|Q9ESX4|ZCC17_MOUSE	Rejected	1033	0.000110836
sp|Q8BHC0|LYVE1_MOUSE	Rejected	1034	0.000114882
sp|Q61553|FSCN1_MOUSE	Rejected	1036	9.07091e-05
sp|Q6PAC3|DCA13_MOUSE	Rejected	1036	8.84772e-05
sp|Q6TEK5|VKORL_MOUSE	Rejected	1036	8.76954e-05
sp|Q3UG20|KMT2E_MOUSE	Rejected	1038	8.57459e-05
sp|Q0P678|ZCH18_MOUSE	Rejected	1039	8.51916e-05
sp|P63002|TLE5_MOUSE	Rejected	1039	8.50333e-05
sp|Q9QY24|ZBP1_MOUSE	Rejected	1041	9.77234e-05
sp|Q61687|ATRX_MOUSE	Rejected	1042	8.60013e-05
sp|Q6PGH1|BUD31_MOUSE	Rejected	1043	8.45431e-05
sp|Q3UJB3|LR14B_MOUSE	Rejected	1044	8.58668e-05
sp|O70622|RTN2_MOUSE	Rejected	1044	8.55365e-05
sp|A2RT67|DEND3_MOUSE	Rejected	1046	0.000108809
sp|Q9CWR2|SMYD3_MOUSE	Rejected	1047	0.000108709
sp|Q06890|CLUS_MOUSE	Rejected	1048	8.37301e-05
tr|Q91XZ6|Q91XZ6_MOUSE	Rejected	1049	8.4975e-05
sp|P54869|HMCS2_MOUSE	Rejected	1050	8.3921e-05
sp|Q9WV70|NOC2L_MOUSE	Rejected	1051	8.48778e-05
sp|Q6IE82|JADE3_MOUSE	Rejected	1052	8.87082e-05
sp|Q9CQS3|FIBIN_MOUSE	Rejected	1053	8.41403e-05
sp|P13020|GELS_MOUSE	Rejected	1054	8.43222e-05
sp|P84228|H32_MOUSE	Rejected	1055	9.27157e-05
sp|Q8VHN8|TIRR_MOUSE	Rejected	1056	8.52798e-05
sp|Q9EPJ9|ARFG1_MOUSE	Rejected	1057	8.44851e-05
sp|Q8BXV2|BRI3B_MOUSE	Rejected	1059	8.63753e-05
sp|O70258|SGCE_MOUSE	Rejected	1059	8.42727e-05
sp|Q9WTS5|TEN2_MOUSE	Rejected	1059	8.23191e-05
sp|Q3TAE8|ALG6_MOUSE	Rejected	1061	8.43247e-05
sp|P70303|PYRG2_MOUSE	Rejected	1062	5.03911e-05
sp|Q8CE64|ZN276_MOUSE	Rejected	1063	0.000103727
tr|Q91XY7|Q91XY7_MOUSE	Rejected	1063	5.59989e-05
sp|Q3UHF7|ZEP2_MOUSE	Rejected	1065	8.55398e-05
sp|Q3TA59|JMJD8_MOUSE	Rejected	1066	8.48012e-05
sp|Q8K4G1|LTBP4_MOUSE	Rejected	1067	8.50817e-05
sp|Q8K0E8|FIBB_MOUSE	Rejected	1067	8.35405e-05
sp|Q61146|OCLN_MOUSE	Rejected	1069	8.747e-05
sp|P70261|PALD_MOUSE	Rejected	1070	8.41377e-05
sp|O88441|MTX2_MOUSE	Rejected	1071	8.30659e-05
sp|P03953|CFAD_MOUSE	Rejected	1072	8.54809e-05
sp|Q91WE6|CDKAL_MOUSE	Rejected	1072	8.49693e-05
sp|P56212|ARP19_MOUSE	Rejected	1074	9.27586e-05
sp|Q8C156|CND2_MOUSE	Rejected	1075	8.52149e-05
sp|Q8R4K2|IRAK4_MOUSE	Rejected	1076	8.97267e-05
sp|P61979|HNRPK_MOUSE	Rejected	1076	8.37243e-05
sp|P70451|FER_MOUSE	Rejected	1078	8.3798e-05
sp|Q9WUB4|DCTN6_MOUSE	Rejected	1079	8.59003e-05
sp|Q9D7J7|CPNS2_MOUSE	Rejected	1080	8.39291e-05
sp|O35409|FOLH1_MOUSE	Rejected	1081	8.43359e-05
sp|Q6ZWQ7|SPCS3_MOUSE	Rejected	1082	8.316e-05
sp|Q9WVH4|FOXO3_MOUSE	Rejected	1083	8.49594e-05
tr|G3X9F6|G3X9F6_MOUSE	Rejected	1084	9.29169e-05
sp|Q8BZH4|POGZ_MOUSE	Rejected	1085	8.36171e-05
sp|Q9JLQ0|CD2AP_MOUSE	Rejected	1086	8.34161e-05
sp|P28660|NCKP1_MOUSE	Rejected	1087	8.51909e-05
sp|P0C1Q2|PDE11_MOUSE	Rejected	1088	8.25181e-05
sp|Q9JJN6|CNBP1_MOUSE	Rejected	1089	8.95008e-05
sp|P09405|NUCL_MOUSE	Rejected	1090	8.69649e-05
sp|Q02739|CXB5_MOUSE	Rejected	1091	8.19113e-05
sp|Q8R3P7|CLUA1_MOUSE	Rejected	1092	8.2696e-05
sp|O70338|RNH1_MOUSE	Rejected	1093	8.45051e-05
sp|Q8C854|MYEF2_MOUSE	Rejected	1094	8.57051e-05
sp|Q91ZV7|PLDX1_MOUSE	Rejected	1095	8.34363e-05
sp|Q9ER88|RT29_MOUSE	Rejected	1096	5.95993e-05
tr|Q91XY6|Q91XY6_MOUSE	Rejected	1097	9.38386e-05
sp|Q8BHN7|RLIG1_MOUSE	Rejected	1097	8.27941e-05
sp|B2RUP2|UN13D_MOUSE	Rejected	1099	8.20141e-05
sp|P46062|SIPA1_MOUSE	Rejected	1100	8.2996e-05
sp|Q3U3S3|CENPL_MOUSE	Rejected	1100	8.22773e-05
sp|Q9R1X4|TIM_MOUSE	Rejected	1102	8.89204e-05
sp|O70152|DPM1_MOUSE	Rejected	1103	8.2725e-05
sp|Q6P5D3|DHX57_MOUSE	Rejected	1104	8.12123e-05
sp|Q3TXX3|ZFY27_MOUSE	Rejected	1105	8.14584e-05
sp|Q3U381|ZN692_MOUSE	Rejected	1106	8.07138e-05
sp|Q8CI95|OSB11_MOUSE	Rejected	1107	8.23749e-05
sp|Q8BUI3|LRWD1_MOUSE	Rejected	1108	8.46647e-05
sp|Q62074|KPCI_MOUSE	Rejected	1109	8.42397e-05
sp|Q08AT1|RASLC_MOUSE	Rejected	1110	0.000107552
tr|E9Q593|E9Q593_MOUSE	Rejected	1110	8.12162e-05
sp|Q7TMQ7|WDR91_MOUSE	Rejected	1112	9.64023e-05
sp|P16675|PPGB_MOUSE	Rejected	1113	8.04086e-05
sp|Q9CQK7|RWDD1_MOUSE	Rejected	1114	8.19473e-05
sp|Q8K3H0|DP13A_MOUSE	Rejected	1114	8.12422e-05
sp|Q8C0M0|WDR59_MOUSE	Rejected	1116	8.50487e-05
sp|Q8BH15|CNO10_MOUSE	Rejected	1116	8.14542e-05
sp|Q8CF02|FM25C_MOUSE	Rejected	1118	8.54731e-05
sp|O54826|AF10_MOUSE	Rejected	1119	8.50253e-05
tr|E9Q166|E9Q166_MOUSE	Rejected	1120	8.04093e-05
sp|Q91XZ2|PCDB8_MOUSE	Rejected	1121	8.08205e-05
sp|Q3URV1|BROMI_MOUSE	Rejected	1122	8.12557e-05
sp|Q80TE0|RPAP1_MOUSE	Rejected	1123	7.96764e-05
tr|B2RT41|B2RT41_MOUSE	Rejected	1124	8.07723e-05
tr|A0A075B5W5|A0A075B5W5_MOUSE	Rejected	1125	8.01401e-05
sp|Q80UG1|FADS6_MOUSE	Rejected	1126	8.09872e-05
sp|Q80Y44|DDX10_MOUSE	Rejected	1127	8.02292e-05
sp|Q8JZP9|GA2L1_MOUSE	Rejected	1128	8.25563e-05
sp|O89114|DNJB5_MOUSE	Rejected	1129	8.79612e-05
sp|Q9D8M7|PHF10_MOUSE	Rejected	1130	8.52312e-05
sp|Q640M1|UT14A_MOUSE	Rejected	1131	8.05759e-05
sp|Q9D7V2|LYSM2_MOUSE	Rejected	1131	8.04834e-05
sp|P70288|HDAC2_MOUSE	Rejected	1133	8.06936e-05
sp|Q2MHN3|ZFHX2_MOUSE	Rejected	1134	8.06977e-05
sp|Q9QYR6|MAP1A_MOUSE	Rejected	1135	8.31242e-05
sp|Q80YN3|BCAS1_MOUSE	Rejected	1136	8.48645e-05
sp|Q8C1E7|TACAN_MOUSE	Rejected	1137	8.40477e-05
sp|Q9QUH0|GLRX1_MOUSE	Rejected	1138	6.44039e-05
sp|Q62177|SEM3B_MOUSE	Rejected	1139	9.04885e-05
sp|Q0P5W1|VPS8_MOUSE	Rejected	1139	8.14419e-05
sp|G5E8V9|ARFP1_MOUSE	Rejected	1141	8.73566e-05
sp|Q8R0K4|CC137_MOUSE	Rejected	1141	6.21489e-05
sp|Q8VHE0|SEC63_MOUSE	Rejected	1143	8.09797e-05
sp|Q922Y2|TRI59_MOUSE	Rejected	1144	7.93742e-05
sp|Q6P1G0|HEAT6_MOUSE	Rejected	1145	7.99899e-05
sp|Q9D236|HTRA3_MOUSE	Rejected	1146	7.59283e-05
sp|Q9WUM3|COR1B_MOUSE	Rejected	1147	8.03805e-05
sp|Q9CWK3|CD2B2_MOUSE	Rejected	1148	9.44544e-05
sp|Q8VEK3|HNRPU_MOUSE	Rejected	1148	8.02038e-05
sp|Q9WVK4|EHD1_MOUSE	Rejected	1150	7.91106e-05
sp|P01029|CO4B_MOUSE	Rejected	1151	7.97924e-05
sp|Q91ZD4|VANG2_MOUSE	Rejected	1152	8.07264e-05
sp|Q8R4R6|NUP35_MOUSE	Rejected	1153	8e-05
sp|Q9D173|TOM7_MOUSE	Rejected	1154	8.55733e-05
sp|Q8BGJ9|U2AF4_MOUSE	Rejected	1155	8.07795e-05
sp|Q9JHJ3|GLMP_MOUSE	Rejected	1156	7.94312e-05
sp|Q9D868|PPIH_MOUSE	Rejected	1157	6.76388e-05
sp|Q9WV91|FPRP_MOUSE	Rejected	1158	7.94907e-05
tr|A0A338P6S8|A0A338P6S8_MOUSE	Rejected	1159	7.79773e-05
sp|Q6P1H6|ANKL2_MOUSE	Rejected	1160	7.91109e-05
tr|G5E8C2|G5E8C2_MOUSE	Rejected	1161	7.95871e-05
sp|E9Q634|MYO1E_MOUSE	Rejected	1162	7.8697e-05
sp|Q9CX13|CNIH4_MOUSE	Rejected	1163	7.92527e-05
sp|P97426|ECP1_MOUSE	Rejected	1164	7.80448e-05
sp|P11609|CD1D1_MOUSE	Rejected	1165	9.25108e-05
sp|Q8C8R3|ANK2_MOUSE	Rejected	1166	8.1021e-05
sp|Q60753|CTF1_MOUSE	Rejected	1166	7.73272e-05
sp|P42227|STAT3_MOUSE	Rejected	1168	7.73408e-05
sp|P56390|CKS2_MOUSE	Rejected	1169	7.72661e-05
sp|Q60862|ORC2_MOUSE	Rejected	1170	7.71081e-05
sp|Q05CL8|LARP7_MOUSE	Rejected	1171	7.78604e-05
sp|Q9D658|TP4A3_MOUSE	Rejected	1172	7.84442e-05
sp|Q9CWU2|ZDH13_MOUSE	Rejected	1173	7.77177e-05
sp|Q9QYB8|ADDB_MOUSE	Rejected	1174	4.95287e-05
sp|Q9CPW7|ZMAT2_MOUSE	Rejected	1175	7.79307e-05
sp|P97929|BRCA2_MOUSE	Rejected	1176	7.69786e-05
sp|Q8C0S1|DI3L1_MOUSE	Rejected	1177	8.80055e-05
sp|O88327|CTNL1_MOUSE	Rejected	1178	5.01615e-05
sp|Q9QUQ5|TRPC4_MOUSE	Rejected	1179	7.67339e-05
sp|Q08189|TGM3_MOUSE	Rejected	1179	7.58793e-05
sp|Q99MR1|GGYF1_MOUSE	Rejected	1181	7.75024e-05
sp|Q9CZ69|CKLF6_MOUSE	Rejected	1182	8.1684e-05
sp|Q8BXA1|GOLI4_MOUSE	Rejected	1183	7.66487e-05
sp|P59997|KDM2A_MOUSE	Rejected	1184	7.8411e-05
sp|P30561|AHR_MOUSE	Rejected	1185	7.99562e-05
tr|A0A075B5X6|A0A075B5X6_MOUSE	Rejected	1185	7.8094e-05
tr|A0A0A6YX72|A0A0A6YX72_MOUSE	Rejected	1187	8.48867e-05
sp|P01132|EGF_MOUSE	Rejected	1188	7.61316e-05
sp|P01897|HA1L_MOUSE	Rejected	1189	7.61125e-05
sp|Q8BGZ7|K2C75_MOUSE	Rejected	1190	7.74382e-05
sp|Q9CQN4|SOSD1_MOUSE	Rejected	1191	7.65782e-05
sp|Q8BK63|KC1A_MOUSE	Rejected	1192	7.82768e-05
sp|P26954|IL3B2_MOUSE	Rejected	1193	7.7694e-05
sp|O55125|NIPS1_MOUSE	Rejected	1193	7.62893e-05
sp|Q3UHH2|S22AN_MOUSE	Rejected	1195	7.85882e-05
sp|Q61549|AGRE1_MOUSE	Rejected	1196	8.00659e-05
sp|Q60963|PAFA_MOUSE	Rejected	1197	7.99935e-05
tr|A2BHR2|A2BHR2_MOUSE	Rejected	1198	7.61875e-05
sp|P61953|GBG11_MOUSE	Rejected	1199	7.56999e-05
sp|P28184|MT3_MOUSE	Rejected	1200	7.66928e-05
sp|Q8K339|KIN17_MOUSE	Rejected	1200	7.56365e-05
sp|B8JK39|ITA9_MOUSE	Rejected	1202	7.73032e-05
sp|Q5SU73|COIL_MOUSE	Rejected	1203	7.65868e-05
sp|O35936|ALOX8_MOUSE	Rejected	1203	7.65807e-05
sp|P61622|ITA11_MOUSE	Rejected	1205	7.63647e-05
sp|O35343|IMA3_MOUSE	Rejected	1206	7.8924e-05
sp|Q91W61|FXL15_MOUSE	Rejected	1207	7.53752e-05
sp|Q99K48|NONO_MOUSE	Rejected	1208	7.69373e-05
sp|Q8R4X3|RBM12_MOUSE	Rejected	1208	7.61406e-05
sp|Q9DCH2|POP7_MOUSE	Rejected	1210	7.61084e-05
sp|Q8BXC6|COMD2_MOUSE	Rejected	1211	7.52612e-05
sp|Q8BM55|TM214_MOUSE	Rejected	1212	7.52486e-05
sp|Q5KU39|VPS41_MOUSE	Rejected	1213	7.46265e-05
sp|Q3TNH5|ARB2A_MOUSE	Rejected	1214	7.8965e-05
sp|Q8VDP6|CDIPT_MOUSE	Rejected	1214	7.61346e-05
sp|P70248|MYO1F_MOUSE	Rejected	1216	7.8181e-05
sp|Q8C398|PIGW_MOUSE	Rejected	1217	7.92692e-05
sp|O55026|ENTP2_MOUSE	Rejected	1217	7.60137e-05
sp|P26369|U2AF2_MOUSE	Rejected	1219	7.62412e-05
sp|Q8R418|DICER_MOUSE	Rejected	1219	7.5394e-05
sp|Q02105|C1QC_MOUSE	Rejected	1221	7.50826e-05
sp|Q9D0L8|MCES_MOUSE	Rejected	1222	7.49035e-05
sp|Q8BR70|YIPF6_MOUSE	Rejected	1223	7.66771e-05
sp|Q8BUB4|WDFY2_MOUSE	Rejected	1224	7.66506e-05
sp|Q60714|S27A1_MOUSE	Rejected	1225	7.76802e-05
sp|Q00558|HAP40_MOUSE	Rejected	1226	7.47229e-05
sp|Q8BGF3|DAA10_MOUSE	Rejected	1227	7.58796e-05
sp|B2RX14|TUT4_MOUSE	Rejected	1227	7.41791e-05
sp|Q02526|ZFP41_MOUSE	Rejected	1229	7.45192e-05
sp|Q812A5|PRR5_MOUSE	Rejected	1230	7.51162e-05
sp|Q3UY34|CSTOS_MOUSE	Rejected	1231	7.5569e-05
sp|P98064|MASP1_MOUSE	Rejected	1232	7.78268e-05
sp|Q8R3Y8|I2BP1_MOUSE	Rejected	1232	7.59063e-05
sp|P97363|SPTC2_MOUSE	Rejected	1234	7.56062e-05
sp|Q8BG80|FBX46_MOUSE	Rejected	1234	7.48962e-05
sp|P98078|DAB2_MOUSE	Rejected	1236	7.38342e-05
sp|P47750|TSHR_MOUSE	Rejected	1237	7.50773e-05
sp|P26952|IL3RA_MOUSE	Rejected	1238	7.86597e-05
sp|P01728|LV2A_MOUSE	Rejected	1239	7.47846e-05
sp|Q08024|PEBB_MOUSE	Rejected	1240	7.43142e-05
sp|Q9D1I6|RM14_MOUSE	Rejected	1241	7.40008e-05
sp|Q6EBV9|ATG9B_MOUSE	Rejected	1242	7.47773e-05
sp|Q61754|K1B24_MOUSE	Rejected	1242	7.40115e-05
sp|Q9QXS1|PLEC_MOUSE	Rejected	1244	7.43169e-05
sp|P39038|CADH4_MOUSE	Rejected	1245	7.70451e-05
sp|Q78HU3|MB12A_MOUSE	Rejected	1246	7.71251e-05
sp|Q8K1C9|LRC41_MOUSE	Rejected	1247	7.47032e-05
sp|Q05144|RAC2_MOUSE	Rejected	1248	7.44273e-05
sp|Q8R4T1|CYS1_MOUSE	Rejected	1249	7.56344e-05
sp|P0C8B4|GON7_MOUSE	Rejected	1250	7.89672e-05
sp|Q9D6M3|GHC1_MOUSE	Rejected	1251	8.32273e-05
sp|Q8CJ91|C209B_MOUSE	Rejected	1251	7.77786e-05
sp|Q6PAL7|AHDC1_MOUSE	Rejected	1253	7.34033e-05
sp|Q9D7E3|OVCA2_MOUSE	Rejected	1254	7.75603e-05
sp|O88792|JAM1_MOUSE	Rejected	1255	7.42003e-05
sp|Q9DBR0|AKAP8_MOUSE	Rejected	1256	7.48352e-05
sp|Q8VDD9|PHIP_MOUSE	Rejected	1257	7.70033e-05
sp|Q9Z140|CPNE6_MOUSE	Rejected	1257	7.45607e-05
sp|Q61140|BCAR1_MOUSE	Rejected	1259	8.06669e-05
sp|Q8BL03|S2529_MOUSE	Rejected	1259	7.38446e-05
sp|Q8BGT6|MILK1_MOUSE	Rejected	1261	7.50843e-05
sp|Q8K3K8|OPTN_MOUSE	Rejected	1262	7.48748e-05
sp|Q8C4V1|RHG24_MOUSE	Rejected	1263	7.37953e-05
sp|P40336|VP26A_MOUSE	Rejected	1264	7.47537e-05
sp|Q8BW56|QTMAN_MOUSE	Rejected	1265	7.5188e-05
sp|Q64471|GSTT1_MOUSE	Rejected	1266	7.42856e-05
sp|P18653|KS6A1_MOUSE	Rejected	1267	7.3856e-05
sp|Q9DBA9|TF2H1_MOUSE	Rejected	1268	7.30211e-05
sp|Q3TVC7|CCDB1_MOUSE	Rejected	1269	7.44037e-05
tr|Q91XX9|Q91XX9_MOUSE	Rejected	1270	7.35037e-05
sp|P14869|RLA0_MOUSE	Rejected	1271	7.29845e-05
sp|Q6ZQA6|IGSF3_MOUSE	Rejected	1272	7.47607e-05
sp|Q8BN82|S17A5_MOUSE	Rejected	1272	7.39942e-05
sp|Q80US4|ARP5_MOUSE	Rejected	1274	7.44846e-05
tr|Q8K205|Q8K205_MOUSE	Rejected	1275	7.56218e-05
tr|A0A075B5X3|A0A075B5X3_MOUSE	Rejected	1276	7.62428e-05
tr|A0A286YCX6|A0A286YCX6_MOUSE	Rejected	1277	7.40303e-05
sp|Q91YN1|F118A_MOUSE	Rejected	1278	7.53195e-05
sp|Q8VI78|PLA1A_MOUSE	Rejected	1279	7.44246e-05
sp|Q8VE80|THOC3_MOUSE	Rejected	1280	7.47449e-05
sp|O88520|SHOC2_MOUSE	Rejected	1281	7.3017e-05
tr|A2A6P4|A2A6P4_MOUSE	Rejected	1282	7.86535e-05
sp|Q922U2|K2C5_MOUSE	Rejected	1283	7.61586e-05
sp|P58006|SESN1_MOUSE	Rejected	1283	7.26599e-05
sp|Q8BPN8|DMXL2_MOUSE	Rejected	1285	8.30178e-05
sp|P15261|INGR1_MOUSE	Rejected	1285	7.27496e-05
sp|Q80SY5|PR38B_MOUSE	Rejected	1287	7.35671e-05
sp|Q66JX5|CEP43_MOUSE	Rejected	1288	7.2842e-05
sp|Q08460|KCMA1_MOUSE	Rejected	1289	7.3152e-05
sp|Q3UZW7|EF2KT_MOUSE	Rejected	1290	7.70356e-05
sp|Q8BLV3|SL9A7_MOUSE	Rejected	1291	7.30598e-05
sp|Q9ERH8|S28A3_MOUSE	Rejected	1292	7.26731e-05
sp|P70389|ALS_MOUSE	Rejected	1293	7.17485e-05
sp|Q9EQ61|PESC_MOUSE	Rejected	1294	7.26073e-05
sp|Q99LH1|NOG2_MOUSE	Rejected	1295	8.21983e-05
sp|Q61398|PCOC1_MOUSE	Rejected	1296	7.38313e-05
sp|Q61206|PA1B2_MOUSE	Rejected	1297	7.23134e-05
sp|Q9QY06|MYO9B_MOUSE	Rejected	1298	7.46231e-05
sp|Q8BMC0|LPAR6_MOUSE	Rejected	1298	7.22799e-05
sp|Q80UC6|GPR62_MOUSE	Rejected	1300	7.8817e-05
sp|O35386|PAHX_MOUSE	Rejected	1300	7.20661e-05
sp|Q8C129|LCAP_MOUSE	Rejected	1302	7.15626e-05
sp|A6H5X4|PHF11_MOUSE	Rejected	1303	7.27293e-05
sp|Q9JKV7|EXTL1_MOUSE	Rejected	1304	7.2398e-05
sp|Q9DB26|PHYD1_MOUSE	Rejected	1305	7.34085e-05
tr|A0A075B5R7|A0A075B5R7_MOUSE	Rejected	1305	7.22654e-05
sp|Q62210|BIRC2_MOUSE	Rejected	1307	7.163e-05
tr|O54718|O54718_MOUSE	Rejected	1308	7.46526e-05
sp|Q9EPL2|CSTN1_MOUSE	Rejected	1309	7.67036e-05
sp|Q3ULD5|MCCB_MOUSE	Rejected	1310	7.529e-05
sp|Q9D6H2|IFT25_MOUSE	Rejected	1311	7.15705e-05
sp|Q9DA08|SGF29_MOUSE	Rejected	1312	6.02125e-05
sp|Q8VCM5|MUL1_MOUSE	Rejected	1313	7.13939e-05
sp|Q61271|ACV1B_MOUSE	Rejected	1314	7.20361e-05
tr|A0AAQ4VMX2|A0AAQ4VMX2_MOUSE	Rejected	1315	7.14595e-05
sp|O88845|AKA10_MOUSE	Rejected	1316	7.26271e-05
tr|O88375|O88375_MOUSE	Rejected	1317	7.24134e-05
sp|A2RSX7|TYW5_MOUSE	Rejected	1318	7.11803e-05
sp|Q8CHI8|EP400_MOUSE	Rejected	1319	7.24169e-05
sp|Q6ZQI3|MLEC_MOUSE	Rejected	1320	7.11551e-05
sp|A2RSY6|TRM1L_MOUSE	Rejected	1321	7.05562e-05
sp|P11588|MUP1_MOUSE	Rejected	1322	8.0658e-05
sp|Q9JHC9|ELF2_MOUSE	Rejected	1323	7.16346e-05
sp|P17897|LYZ1_MOUSE	Rejected	1324	7.23443e-05
sp|Q9CWW6|PIN4_MOUSE	Rejected	1325	7.45235e-05
sp|Q8C5L3|CNOT2_MOUSE	Rejected	1326	7.05878e-05
sp|Q9CQ71|RFA3_MOUSE	Rejected	1327	7.11407e-05
sp|Q9DCT6|BAP18_MOUSE	Rejected	1328	7.14384e-05
sp|P58929|GMEB2_MOUSE	Rejected	1329	7.30335e-05
sp|Q8C0L8|COG5_MOUSE	Rejected	1330	7.08275e-05
sp|Q9CQY2|RAMAC_MOUSE	Rejected	1331	7.06832e-05
sp|Q9DCB4|ARP21_MOUSE	Rejected	1332	7.12043e-05
sp|O08807|PRDX4_MOUSE	Rejected	1333	7.07037e-05
sp|Q62168|K1H2_MOUSE	Rejected	1334	7.4721e-05
sp|P51637|CAV3_MOUSE	Rejected	1335	7.38638e-05
sp|Q923T7|TRIM7_MOUSE	Rejected	1336	7.28528e-05
sp|P29594|CASP2_MOUSE	Rejected	1337	7.23185e-05
tr|A0A075B5M7|A0A075B5M7_MOUSE	Rejected	1338	7.31917e-05
tr|Q91XY8|Q91XY8_MOUSE	Rejected	1339	7.68103e-05
sp|O55055|TRDMT_MOUSE	Rejected	1339	6.96766e-05
sp|Q8BXL7|ARFRP_MOUSE	Rejected	1341	7.03914e-05
tr|Q3TQP0|Q3TQP0_MOUSE	Rejected	1342	6.965e-05
sp|Q8K2J0|PLCD3_MOUSE	Rejected	1343	6.9883e-05
sp|Q8BMB3|IF4E2_MOUSE	Rejected	1343	6.98347e-05
sp|Q61124|CLN3_MOUSE	Rejected	1345	6.89748e-05
sp|Q9Z0H4|CELF2_MOUSE	Rejected	1346	7.08463e-05
sp|Q80VC6|TSAP1_MOUSE	Rejected	1347	7.36011e-05
sp|O35345|IMA7_MOUSE	Rejected	1348	7.01003e-05
sp|Q9DBB9|CPN2_MOUSE	Rejected	1349	7.23422e-05
sp|Q9D1M0|SEC13_MOUSE	Rejected	1350	7.86533e-05
sp|Q9D024|CCD47_MOUSE	Rejected	1350	7.1503e-05
sp|P61327|MGN_MOUSE	Rejected	1352	6.07269e-05
sp|G3X982|AOXC_MOUSE	Rejected	1353	6.93185e-05
sp|Q922D8|C1TC_MOUSE	Rejected	1354	6.93133e-05
sp|Q8CJ19|MICA3_MOUSE	Rejected	1355	6.9173e-05
sp|Q14AE4|WFDC3_MOUSE	Rejected	1356	7.26721e-05
tr|Q91XY2|Q91XY2_MOUSE	Rejected	1357	7.3409e-05
sp|Q8BFX3|KCTD3_MOUSE	Rejected	1357	6.92615e-05
sp|Q01063|PDE4D_MOUSE	Rejected	1359	6.9798e-05
sp|Q8VEK0|CC50A_MOUSE	Rejected	1359	6.87178e-05
sp|Q8BP78|F10C1_MOUSE	Rejected	1361	6.92276e-05
sp|Q03059|CLAT_MOUSE	Rejected	1362	6.94314e-05
sp|Q8R007|NECT4_MOUSE	Rejected	1363	7.18583e-05
sp|B9EJR8|DAAF5_MOUSE	Rejected	1364	6.98624e-05
sp|A2A7Z8|ADCL3_MOUSE	Rejected	1366	7.32195e-05
tr|Q91XZ8|Q91XZ8_MOUSE	Rejected	1366	7.28153e-05
sp|Q8R3T5|STXB6_MOUSE	Rejected	1366	6.88259e-05
sp|Q8K3A9|MEPCE_MOUSE	Rejected	1368	6.87299e-05
sp|Q9ESZ8|GTF2I_MOUSE	Rejected	1369	7.00598e-05
sp|Q9DBY0|FOXP4_MOUSE	Rejected	1370	6.87665e-05
sp|Q9D727|CF226_MOUSE	Rejected	1371	7.00931e-05
sp|Q9QZ73|DCNL1_MOUSE	Rejected	1372	7.11728e-05
sp|Q9EQ80|NIF3L_MOUSE	Rejected	1373	7.04021e-05
sp|A2TJV2|PALM3_MOUSE	Rejected	1374	6.99022e-05
tr|A0A075B5W3|A0A075B5W3_MOUSE	Rejected	1375	6.90343e-05
sp|Q99M71|EPDR1_MOUSE	Rejected	1376	6.9264e-05
sp|Q9DBT3|CCD97_MOUSE	Rejected	1377	6.88437e-05
sp|Q3TLS3|GDPP1_MOUSE	Rejected	1378	6.97588e-05
sp|Q61006|MUSK_MOUSE	Rejected	1379	6.89593e-05
sp|Q7TMR0|PCP_MOUSE	Rejected	1380	6.87414e-05
sp|Q9JJE7|FADS3_MOUSE	Rejected	1381	6.96821e-05
sp|O09049|REG3G_MOUSE	Rejected	1381	6.88316e-05
sp|Q91VM3|WIPI4_MOUSE	Rejected	1384	6.93703e-05
sp|Q3UH06|RREB1_MOUSE	Rejected	1384	6.92185e-05
sp|P31324|KAP3_MOUSE	Rejected	1384	6.89241e-05
sp|Q9CXU9|EIF1B_MOUSE	Rejected	1386	7.18723e-05
sp|O55057|PDE6D_MOUSE	Rejected	1387	7.61531e-05
sp|O70422|TF2H4_MOUSE	Rejected	1388	6.92167e-05
sp|Q9D1F4|AKTS1_MOUSE	Rejected	1389	6.98367e-05
sp|Q9CWK8|SNX2_MOUSE	Rejected	1390	6.93045e-05
sp|P45878|FKBP2_MOUSE	Rejected	1391	6.75106e-05
sp|Q91YE5|BAZ2A_MOUSE	Rejected	1392	7.24256e-05
sp|P58242|ASM3B_MOUSE	Rejected	1393	6.89813e-05
sp|Q80ZU0|ARL5A_MOUSE	Rejected	1394	6.82063e-05
sp|Q99LJ0|CT2NL_MOUSE	Rejected	1395	6.83616e-05
sp|Q9QVP9|FAK2_MOUSE	Rejected	1396	7.15625e-05
sp|Q9ERK4|XPO2_MOUSE	Rejected	1396	6.84822e-05
sp|O54825|BYST_MOUSE	Rejected	1398	6.91676e-05
sp|Q9WV52|PLEK2_MOUSE	Rejected	1399	6.75144e-05
sp|O88452|STC2_MOUSE	Rejected	1400	6.85416e-05
sp|P22777|PAI1_MOUSE	Rejected	1401	6.7617e-05
tr|A0A0G2JE99|A0A0G2JE99_MOUSE	Rejected	1402	6.878e-05
sp|Q9Z0G2|SRPK3_MOUSE	Rejected	1403	6.86167e-05
sp|P25233|NECD_MOUSE	Rejected	1404	6.92323e-05
sp|P70700|RPA2_MOUSE	Rejected	1405	7.68336e-05
sp|Q80UY1|CARME_MOUSE	Rejected	1406	6.93229e-05
sp|Q62073|M3K7_MOUSE	Rejected	1406	6.74019e-05
sp|P16045|LEG1_MOUSE	Rejected	1408	7.28569e-05
sp|Q9JI08|BIN3_MOUSE	Rejected	1409	6.72643e-05
tr|Q91Y07|Q91Y07_MOUSE	Rejected	1410	6.75895e-05
sp|Q9DD19|RASF7_MOUSE	Rejected	1411	6.96878e-05
sp|P09581|CSF1R_MOUSE	Rejected	1411	6.95107e-05
sp|Q9EPQ8|TCF20_MOUSE	Rejected	1413	7.30876e-05
tr|Q5SVP0|Q5SVP0_MOUSE	Rejected	1414	6.79943e-05
sp|Q3UZP0|MALD2_MOUSE	Rejected	1415	6.86758e-05
sp|Q8C7V8|CC134_MOUSE	Rejected	1416	7.38632e-05
sp|Q91YT2|RN185_MOUSE	Rejected	1416	6.77719e-05
sp|Q921R4|DJC14_MOUSE	Rejected	1418	6.78509e-05
sp|Q922Q2|RIOK1_MOUSE	Rejected	1419	6.77396e-05
sp|Q6TYB5|FEZ2_MOUSE	Rejected	1420	6.87255e-05
sp|Q924L1|LTMD1_MOUSE	Rejected	1421	6.72167e-05
sp|O88507|CNTFR_MOUSE	Rejected	1422	6.92943e-05
sp|P09036|ISK1_MOUSE	Rejected	1423	6.87838e-05
sp|Q3US41|ESRP1_MOUSE	Rejected	1424	6.75539e-05
sp|O70318|E41L2_MOUSE	Rejected	1425	6.65404e-05
sp|Q3TTY0|PLB1_MOUSE	Rejected	1426	6.79231e-05
sp|Q8BN59|LARP6_MOUSE	Rejected	1427	7.03574e-05
sp|Q505D1|ANR28_MOUSE	Rejected	1428	6.71449e-05
sp|P98192|GNPAT_MOUSE	Rejected	1429	7.91744e-05
sp|G5E829|AT2B1_MOUSE	Rejected	1430	6.73214e-05
sp|O55236|MCE1_MOUSE	Rejected	1431	6.88983e-05
sp|Q9D4H8|CUL2_MOUSE	Rejected	1432	6.71546e-05
sp|A1Y9I9|TOMT_MOUSE	Rejected	1433	6.73163e-05
sp|Q80X82|SYMPK_MOUSE	Rejected	1434	6.85559e-05
sp|P01872|IGHM_MOUSE	Rejected	1435	6.8386e-05
sp|Q9WU22|PTN4_MOUSE	Rejected	1436	6.73008e-05
sp|Q9D1E8|PLCE_MOUSE	Rejected	1437	7.02177e-05
sp|P31725|S10A9_MOUSE	Rejected	1438	6.72063e-05
sp|Q64152|BTF3_MOUSE	Rejected	1438	6.67537e-05
sp|Q9D0F3|LMAN1_MOUSE	Rejected	1440	6.66599e-05
sp|P97504|BMX_MOUSE	Rejected	1441	6.60934e-05
tr|L7N222|L7N222_MOUSE	Rejected	1442	6.71108e-05
sp|Q91ZB0|ALPK2_MOUSE	Rejected	1442	6.61925e-05
sp|Q9JKC6|CEND_MOUSE	Rejected	1444	6.55899e-05
sp|P70380|IL18_MOUSE	Rejected	1445	7.32981e-05
sp|Q8R2Z5|VWA1_MOUSE	Rejected	1445	6.84776e-05
tr|Q91Y00|Q91Y00_MOUSE	Rejected	1447	6.70855e-05
sp|P48428|TBCA_MOUSE	Rejected	1448	6.74664e-05
sp|Q8BL66|EEA1_MOUSE	Rejected	1449	6.62238e-05
sp|Q9QWH1|PHC2_MOUSE	Rejected	1450	6.70152e-05
sp|Q9ER80|RTP4_MOUSE	Rejected	1451	6.99207e-05
sp|P63242|IF5A1_MOUSE	Rejected	1452	6.70427e-05
sp|Q149L6|DJB14_MOUSE	Rejected	1453	7.93636e-05
tr|Q91Y04|Q91Y04_MOUSE	Rejected	1454	6.59951e-05
sp|O88878|ZFAN5_MOUSE	Rejected	1455	6.59979e-05
sp|Q8VCH5|RABEK_MOUSE	Rejected	1456	6.59428e-05
sp|Q91V04|TRAM1_MOUSE	Rejected	1457	6.60879e-05
sp|Q99J36|THUM1_MOUSE	Rejected	1458	7.11541e-05
sp|A3KGS3|RGPA2_MOUSE	Rejected	1459	6.74037e-05
sp|P15209|NTRK2_MOUSE	Rejected	1460	6.75172e-05
sp|Q91XY4|PCDG4_MOUSE	Rejected	1461	6.57664e-05
sp|Q8QZX5|LSM10_MOUSE	Rejected	1462	6.63348e-05
sp|Q04863|RELB_MOUSE	Rejected	1463	6.48628e-05
sp|Q9D8U2|TM41A_MOUSE	Rejected	1464	6.69422e-05
sp|Q8VE62|PAIP1_MOUSE	Rejected	1465	6.55982e-05
sp|Q810A7|DDX42_MOUSE	Rejected	1466	6.57066e-05
sp|Q6PGF7|EXOC8_MOUSE	Rejected	1467	6.60365e-05
sp|Q4QRL3|CC88B_MOUSE	Rejected	1468	7.05301e-05
sp|Q8R422|CD109_MOUSE	Rejected	1469	6.55223e-05
sp|Q69Z66|MYSM1_MOUSE	Rejected	1470	6.57705e-05
sp|Q9D0I6|WSDU1_MOUSE	Rejected	1471	6.79739e-05
sp|Q9D684|RIN2_MOUSE	Rejected	1471	6.58475e-05
sp|Q8BGP6|S2540_MOUSE	Rejected	1473	6.53093e-05
sp|P83887|TBG1_MOUSE	Rejected	1474	6.73293e-05
sp|P24270|CATA_MOUSE	Rejected	1474	6.62391e-05
sp|Q91XU3|PI42C_MOUSE	Rejected	1476	6.53665e-05
sp|Q8BGC0|HTSF1_MOUSE	Rejected	1477	6.58535e-05
sp|Q9ER41|TOR1B_MOUSE	Rejected	1480	6.5853e-05
sp|Q91VU7|PUS7_MOUSE	Rejected	1480	6.57852e-05
sp|Q8BJL1|FBX30_MOUSE	Rejected	1480	6.52005e-05
sp|Q80XS6|SMAG2_MOUSE	Rejected	1480	6.51811e-05
sp|Q62203|SF3A2_MOUSE	Rejected	1480	6.49524e-05
sp|Q8VDV8|MITD1_MOUSE	Rejected	1483	4.93887e-05
sp|Q9D709|TMM79_MOUSE	Rejected	1484	6.67585e-05
sp|Q6DFV1|CNDG2_MOUSE	Rejected	1485	6.54389e-05
sp|Q7TPD2|F185A_MOUSE	Rejected	1486	6.77424e-05
sp|P85094|ISC2A_MOUSE	Rejected	1486	6.63435e-05
sp|O88425|NDK6_MOUSE	Rejected	1488	6.58722e-05
sp|P31809|CEAM1_MOUSE	Rejected	1489	6.55777e-05
sp|Q9WV60|GSK3B_MOUSE	Rejected	1490	6.70401e-05
sp|Q5SUQ9|CTC1_MOUSE	Rejected	1491	6.53284e-05
sp|Q9CZ83|RM55_MOUSE	Rejected	1492	6.57804e-05
sp|Q9CQN6|TM14C_MOUSE	Rejected	1493	6.5347e-05
sp|Q8R4H2|ARHGC_MOUSE	Rejected	1494	6.53591e-05
sp|O88188|LY86_MOUSE	Rejected	1495	6.53373e-05
sp|P49452|CENPC_MOUSE	Rejected	1496	6.4292e-05
sp|P61922|GABT_MOUSE	Rejected	1497	7.28812e-05
sp|O70475|UGDH_MOUSE	Rejected	1498	6.54915e-05
sp|Q924H2|MED15_MOUSE	Rejected	1499	6.42871e-05
sp|Q9D554|SF3A3_MOUSE	Rejected	1500	6.47622e-05
sp|Q6P2K6|P4R3A_MOUSE	Rejected	1501	6.69387e-05
sp|D3Z6H8|DCAM2_MOUSE	Rejected	1502	6.46933e-05
sp|Q9DC51|GNAI3_MOUSE	Rejected	1503	6.52874e-05
sp|Q8K0G8|ESRP2_MOUSE	Rejected	1504	6.7192e-05
sp|Q9WUE4|NPRL2_MOUSE	Rejected	1505	6.54157e-05
sp|Q9R0E1|PLOD3_MOUSE	Rejected	1506	6.56137e-05
sp|Q6Y685|TACC1_MOUSE	Rejected	1507	6.64589e-05
sp|Q7TSI3|PP6R1_MOUSE	Rejected	1508	6.48999e-05
sp|Q922U1|PRPF3_MOUSE	Rejected	1509	7.61687e-05
sp|P17809|GTR1_MOUSE	Rejected	1510	6.51294e-05
sp|P47955|RLA1_MOUSE	Rejected	1511	6.64765e-05
sp|P97479|MYO7A_MOUSE	Rejected	1512	6.50578e-05
sp|P28700|RXRA_MOUSE	Rejected	1513	7.3345e-05
sp|Q60700|M3K12_MOUSE	Rejected	1514	6.55683e-05
sp|Q91V08|CLC2D_MOUSE	Rejected	1515	6.5108e-05
sp|Q8BVZ5|IL33_MOUSE	Rejected	1516	6.62649e-05
sp|Q8BKS9|PUM3_MOUSE	Rejected	1516	6.46282e-05
sp|P11835|ITB2_MOUSE	Rejected	1518	6.52513e-05
sp|Q9ER69|FL2D_MOUSE	Rejected	1519	6.52257e-05
sp|Q99ML0|ZMY10_MOUSE	Rejected	1520	4.49246e-05
sp|Q8BVW3|TRI14_MOUSE	Rejected	1521	6.56428e-05
sp|Q8CE96|TRM6_MOUSE	Rejected	1522	6.43643e-05
sp|Q6P3D7|SPIC_MOUSE	Rejected	1523	6.52403e-05
sp|Q9EQQ2|YIPF5_MOUSE	Rejected	1523	6.38348e-05
sp|Q810B6|ANFY1_MOUSE	Rejected	1525	6.48897e-05
sp|A2AUY4|BAZ2B_MOUSE	Rejected	1526	6.5207e-05
sp|P28665|MUG1_MOUSE	Rejected	1527	6.71148e-05
sp|B2RRF6|Z518A_MOUSE	Rejected	1527	6.37173e-05
sp|P47878|IBP3_MOUSE	Rejected	1529	6.62363e-05
sp|Q99LI9|CLP1_MOUSE	Rejected	1530	6.45796e-05
sp|Q14AI0|DCC1_MOUSE	Rejected	1531	6.47398e-05
sp|Q8C176|TAF2_MOUSE	Rejected	1531	6.44017e-05
sp|E9Q5K9|YTDC1_MOUSE	Rejected	1533	6.44961e-05
sp|Q8R242|DIAC_MOUSE	Rejected	1534	6.40672e-05
sp|P98154|IDD_MOUSE	Rejected	1535	6.51053e-05
sp|Q62392|PHLA1_MOUSE	Rejected	1536	6.45232e-05
sp|P49442|INPP_MOUSE	Rejected	1537	6.37402e-05
sp|Q8BJL0|SMAL1_MOUSE	Rejected	1538	6.41379e-05
tr|A0A075B5P9|A0A075B5P9_MOUSE	Rejected	1539	6.40522e-05
sp|Q9D937|CK098_MOUSE	Rejected	1540	7.07771e-05
sp|Q8R2T8|TF3C5_MOUSE	Rejected	1541	6.57007e-05
sp|Q8R1V4|TMED4_MOUSE	Rejected	1542	6.37027e-05
sp|A2VDH3|LRC38_MOUSE	Rejected	1543	6.43399e-05
sp|Q8CHD8|RFIP3_MOUSE	Rejected	1544	6.39488e-05
sp|P23591|FCL_MOUSE	Rejected	1545	6.4264e-05
sp|Q1W617|SHRM4_MOUSE	Rejected	1546	6.43609e-05
sp|P23798|PCGF2_MOUSE	Rejected	1546	6.42584e-05
tr|A0A075B666|A0A075B666_MOUSE	Rejected	1548	6.35823e-05
sp|Q8BUL5|KLHL7_MOUSE	Rejected	1549	6.33199e-05
sp|A2A9F4|KDF1_MOUSE	Rejected	1550	6.30198e-05
tr|A0A0B4J1J6|A0A0B4J1J6_MOUSE	Rejected	1551	6.93167e-05
sp|Q7TSI1|PKHM1_MOUSE	Rejected	1552	6.36121e-05
sp|Q80XU3|NUCKS_MOUSE	Rejected	1553	6.35571e-05
sp|Q60996|2A5G_MOUSE	Rejected	1554	6.31325e-05
sp|Q4VC33|MAEA_MOUSE	Rejected	1555	6.41239e-05
sp|Q9JKS5|HABP4_MOUSE	Rejected	1556	6.39983e-05
sp|Q91WK5|GCSH_MOUSE	Rejected	1557	6.30024e-05
sp|Q3UW53|NIBA1_MOUSE	Rejected	1558	6.43359e-05
tr|A0A0A6YVW6|A0A0A6YVW6_MOUSE	Rejected	1559	7.2082e-05
sp|Q8VBX0|ASB13_MOUSE	Rejected	1560	6.29199e-05
sp|Q80TJ1|CAPS1_MOUSE	Rejected	1561	6.27372e-05
tr|Q14AA6|Q14AA6_MOUSE	Rejected	1562	6.37017e-05
sp|Q9JL27|FUT2_MOUSE	Rejected	1563	6.58105e-05
sp|Q8VCI0|PLBL1_MOUSE	Rejected	1564	6.22814e-05
sp|Q9CR63|COX16_MOUSE	Rejected	1565	6.28094e-05
tr|V9GX91|V9GX91_MOUSE	Rejected	1566	6.31451e-05
sp|Q9D0F6|RFC5_MOUSE	Rejected	1567	6.29583e-05
sp|Q3MI48|JSPR1_MOUSE	Rejected	1568	6.68894e-05
sp|Q9D3G5|STX11_MOUSE	Rejected	1569	6.22899e-05
sp|Q5XJY5|COPD_MOUSE	Rejected	1570	6.33711e-05
sp|E9Q9A9|OAS2_MOUSE	Rejected	1571	6.63718e-05
tr|Q91XY0|Q91XY0_MOUSE	Rejected	1572	6.41145e-05
sp|P15116|CADH2_MOUSE	Rejected	1572	6.29475e-05
sp|Q02780|NFIA_MOUSE	Rejected	1574	6.19883e-05
sp|Q61823|PDCD4_MOUSE	Rejected	1575	6.40147e-05
sp|Q921W0|CHM1A_MOUSE	Rejected	1576	6.51688e-05
sp|Q9ES56|TPPC4_MOUSE	Rejected	1577	6.41438e-05
sp|Q9D8N2|DEN10_MOUSE	Rejected	1578	6.45744e-05
sp|O09114|PTGDS_MOUSE	Rejected	1579	6.30442e-05
sp|Q9QXW9|LAT2_MOUSE	Rejected	1579	6.18948e-05
sp|Q9DCJ7|AKIP_MOUSE	Rejected	1581	6.32701e-05
sp|Q8R173|ZDHC3_MOUSE	Rejected	1582	6.21884e-05
sp|Q62264|THRSP_MOUSE	Rejected	1583	6.43216e-05
sp|Q63943|MEF2D_MOUSE	Rejected	1584	6.2323e-05
sp|Q6ZQM8|UD17_MOUSE	Rejected	1585	6.20229e-05
sp|Q8BG19|TMTC4_MOUSE	Rejected	1586	6.59707e-05
sp|P62322|LSM5_MOUSE	Rejected	1586	6.49932e-05
sp|Q8C9B9|DIDO1_MOUSE	Rejected	1588	6.16183e-05
sp|Q6W8Q3|PC4L1_MOUSE	Rejected	1590	7.16668e-05
sp|Q8BVZ1|PLIN5_MOUSE	Rejected	1590	6.44872e-05
sp|Q7M753|PANK2_MOUSE	Rejected	1590	6.27478e-05
sp|Q9JIK5|DDX21_MOUSE	Rejected	1592	6.22406e-05
tr|Q9D1K4|Q9D1K4_MOUSE	Rejected	1593	7.46184e-05
sp|P25322|CCND1_MOUSE	Rejected	1593	6.19734e-05
sp|P14069|S10A6_MOUSE	Rejected	1595	6.15683e-05
sp|O89094|CASPE_MOUSE	Rejected	1596	6.24244e-05
sp|Q80VJ2|SRA1_MOUSE	Rejected	1597	6.29451e-05
sp|Q9CPW2|FDX2_MOUSE	Rejected	1598	6.27078e-05
sp|O08976|PBAS_MOUSE	Rejected	1599	6.24983e-05
sp|Q8K2C7|OS9_MOUSE	Rejected	1599	6.13601e-05
sp|P35175|CYT1_MOUSE	Rejected	1601	6.53885e-05
sp|Q6NVD0|FREM2_MOUSE	Rejected	1602	6.29518e-05
sp|Q4U2R1|HERC2_MOUSE	Rejected	1603	6.19157e-05
sp|Q9Z2M6|UBL3_MOUSE	Rejected	1604	6.21173e-05
tr|A0A0B4J1J5|A0A0B4J1J5_MOUSE	Rejected	1605	6.21161e-05
sp|Q99LJ7|RCBT2_MOUSE	Rejected	1606	6.4427e-05
sp|O55229|CHKB_MOUSE	Rejected	1607	6.15711e-05
sp|Q9QXG4|ACSA_MOUSE	Rejected	1608	6.26241e-05
sp|P35385|HSPB7_MOUSE	Rejected	1609	6.57857e-05
sp|Q6IFX2|K1C42_MOUSE	Rejected	1610	6.60726e-05
tr|A0A0J9YTR2|A0A0J9YTR2_MOUSE	Rejected	1611	6.21853e-05
sp|Q8K183|PDXK_MOUSE	Rejected	1611	6.14075e-05
sp|Q8BIS8|CC126_MOUSE	Rejected	1613	6.74369e-05
sp|P84091|AP2M1_MOUSE	Rejected	1613	6.16372e-05
sp|Q99P51|RASF3_MOUSE	Rejected	1615	6.17791e-05
sp|Q9JKP5|MBNL1_MOUSE	Rejected	1616	6.10021e-05
sp|P15702|LEUK_MOUSE	Rejected	1617	6.35355e-05
sp|Q61878|PRG2_MOUSE	Rejected	1617	3.5197e-05
sp|Q07243|MTF1_MOUSE	Rejected	1619	6.23137e-05
sp|O88990|ACTN3_MOUSE	Rejected	1620	6.17317e-05
sp|P26040|EZRI_MOUSE	Rejected	1620	6.15314e-05
sp|Q9CYK1|SYWM_MOUSE	Rejected	1622	6.32298e-05
sp|Q6ZWY6|U2D2B_MOUSE	Rejected	1622	6.16692e-05
sp|Q80WP8|GADL1_MOUSE	Rejected	1624	6.1575e-05
sp|Q91ZW3|SMCA5_MOUSE	Rejected	1625	6.21581e-05
sp|Q8R2N0|TAP26_MOUSE	Rejected	1626	6.28859e-05
sp|P63300|SELW_MOUSE	Rejected	1627	6.39319e-05
sp|P54071|IDHP_MOUSE	Rejected	1627	6.2428e-05
sp|P06801|MAOX_MOUSE	Rejected	1629	6.1833e-05
sp|Q812A3|ANR23_MOUSE	Rejected	1630	6.18013e-05
sp|Q9Z2P8|VAMP5_MOUSE	Rejected	1630	6.11326e-05
sp|P70213|FV1_MOUSE	Rejected	1632	6.08085e-05
sp|O35292|RNS2B_MOUSE	Rejected	1633	6.18253e-05
sp|Q6P1E1|ZMIZ1_MOUSE	Rejected	1633	6.11861e-05
sp|Q68EF8|RPGFL_MOUSE	Rejected	1635	6.23839e-05
sp|Q9CXI5|MANF_MOUSE	Rejected	1636	6.16243e-05
sp|P48281|VDR_MOUSE	Rejected	1637	6.3563e-05
sp|O35286|DHX15_MOUSE	Rejected	1637	6.16002e-05
tr|G3UWB8|G3UWB8_MOUSE	Rejected	1639	6.02729e-05
sp|Q8VH51|RBM39_MOUSE	Rejected	1640	6.06634e-05
sp|Q8JZN7|MIRO2_MOUSE	Rejected	1641	6.20551e-05
sp|Q91VS7|MGST1_MOUSE	Rejected	1642	6.05792e-05
sp|P35762|CD81_MOUSE	Rejected	1643	6.10259e-05
sp|Q8CHG5|AREL1_MOUSE	Rejected	1643	6.08096e-05
sp|Q8BZI0|AF1L1_MOUSE	Rejected	1645	6.39571e-05
sp|O08641|SH3Y1_MOUSE	Rejected	1645	6.15636e-05
sp|O89050|MKLN1_MOUSE	Rejected	1647	6.14016e-05
sp|Q920B9|SP16H_MOUSE	Rejected	1648	6.15022e-05
sp|Q9Z1X0|CCL27_MOUSE	Rejected	1649	6.14483e-05
sp|Q9DC28|KC1D_MOUSE	Rejected	1649	5.65521e-05
sp|Q4PJX1|ODR4_MOUSE	Rejected	1651	6.20752e-05
sp|Q91V83|TTI1_MOUSE	Rejected	1652	6.12128e-05
sp|Q8BGT5|ALAT2_MOUSE	Rejected	1652	4.16675e-05
sp|Q8CI59|STEA3_MOUSE	Rejected	1654	6.01499e-05
sp|P47880|IBP6_MOUSE	Rejected	1655	6.02507e-05
sp|Q9QYF9|NDRG3_MOUSE	Rejected	1656	6.18599e-05
sp|P56371|RAB4A_MOUSE	Rejected	1657	6.12582e-05
sp|Q9Z110|P5CS_MOUSE	Rejected	1658	6.25289e-05
sp|Q9JMK2|KC1E_MOUSE	Rejected	1658	6.12517e-05
sp|A6H5Y3|METH_MOUSE	Rejected	1660	3.46642e-05
sp|Q8BH01|TMCO3_MOUSE	Rejected	1661	6.16321e-05
sp|Q91YM2|RHG35_MOUSE	Rejected	1661	6.05156e-05
sp|Q8VBX6|MPDZ_MOUSE	Rejected	1663	6.00801e-05
sp|Q80Y17|L2GL1_MOUSE	Rejected	1664	6.09499e-05
sp|Q9D6Z6|IL36B_MOUSE	Rejected	1665	6.09128e-05
sp|Q9D0R8|LSM12_MOUSE	Rejected	1666	5.95119e-05
sp|Q05895|TSP3_MOUSE	Rejected	1667	6.30888e-05
sp|P58158|B3GA3_MOUSE	Rejected	1667	6.03951e-05
sp|Q9Z1T2|TSP4_MOUSE	Rejected	1669	6.08756e-05
sp|Q7TNF8|RIMB1_MOUSE	Rejected	1670	6.41069e-05
sp|Q8C186|BPIFC_MOUSE	Rejected	1671	6.07493e-05
sp|Q504P2|CL12A_MOUSE	Rejected	1673	6.22392e-05
sp|Q9D710|TMX2_MOUSE	Rejected	1673	6.11675e-05
sp|Q6ZQ03|FNBP4_MOUSE	Rejected	1673	6.04692e-05
sp|P01592|IGJ_MOUSE	Rejected	1675	6.0657e-05
sp|Q8BT07|CEP55_MOUSE	Rejected	1676	6.03088e-05
sp|O35680|RT12_MOUSE	Rejected	1677	6.81173e-05
sp|Q80U70|SUZ12_MOUSE	Rejected	1678	6.05016e-05
sp|Q9EP89|LACTB_MOUSE	Rejected	1679	6.22068e-05
sp|B2RU80|PTPRB_MOUSE	Rejected	1680	6.02362e-05
sp|P70459|ERF_MOUSE	Rejected	1681	6.47961e-05
sp|Q9R0H0|ACOX1_MOUSE	Rejected	1682	6.00657e-05
sp|Q9CYA0|CREL2_MOUSE	Rejected	1683	6.03254e-05
sp|Q99KE8|ZFP64_MOUSE	Rejected	1684	6.09272e-05
sp|Q99L90|MCRS1_MOUSE	Rejected	1685	6.24584e-05
sp|Q99PW4|PRPKB_MOUSE	Rejected	1686	6.11692e-05
sp|Q1A3B0|CERS3_MOUSE	Rejected	1688	6.05409e-05
sp|Q62406|IRAK1_MOUSE	Rejected	1688	6.04176e-05
sp|P07091|S10A4_MOUSE	Rejected	1688	5.97593e-05
sp|Q6ZQ88|KDM1A_MOUSE	Rejected	1690	6.02326e-05
sp|Q8VE88|F1142_MOUSE	Rejected	1691	6.15815e-05
sp|Q8BSN3|ODAD3_MOUSE	Rejected	1691	6.0301e-05
sp|P35803|GPM6B_MOUSE	Rejected	1693	6.07253e-05
sp|Q62465|VAT1_MOUSE	Rejected	1694	6.02622e-05
sp|Q91Z38|TTC1_MOUSE	Rejected	1695	6.18803e-05
sp|P35123|UBP4_MOUSE	Rejected	1696	6.01526e-05
sp|Q61312|AP2C_MOUSE	Rejected	1697	6.01228e-05
sp|Q80VD1|FA98B_MOUSE	Rejected	1698	7.75033e-05
sp|Q9Z239|PLM_MOUSE	Rejected	1700	6.2124e-05
sp|Q922Q4|P5CR2_MOUSE	Rejected	1700	6.05293e-05
sp|P68037|UB2L3_MOUSE	Rejected	1700	6.03298e-05
sp|P49962|SRP09_MOUSE	Rejected	1702	5.9362e-05
sp|Q91V24|ABCA7_MOUSE	Rejected	1703	6.02735e-05
sp|Q6PEM6|GRM2B_MOUSE	Rejected	1704	6.05488e-05
sp|O08688|CAN5_MOUSE	Rejected	1704	5.95118e-05
sp|Q9QZU9|UB2L6_MOUSE	Rejected	1706	6.0532e-05
sp|B7ZMP1|XPP3_MOUSE	Rejected	1707	5.98254e-05
sp|Q8VC04|T106A_MOUSE	Rejected	1708	5.95773e-05
sp|Q91VW3|SH3L3_MOUSE	Rejected	1709	6.04559e-05
sp|Q9JIL4|NHRF3_MOUSE	Rejected	1710	6.50453e-05
sp|Q9CXT8|MPPB_MOUSE	Rejected	1711	6.01569e-05
sp|Q8R1S0|COQ6_MOUSE	Rejected	1712	5.99231e-05
sp|Q9CQ48|NUDC2_MOUSE	Rejected	1713	6.20911e-05
sp|Q9CZD3|GARS_MOUSE	Rejected	1714	6.00442e-05
sp|Q9CR67|TMM33_MOUSE	Rejected	1715	4.94917e-05
sp|P00848|ATP6_MOUSE	Rejected	1716	6.14177e-05
sp|Q05020|APOC2_MOUSE	Rejected	1717	5.93988e-05
sp|Q3TC33|CC127_MOUSE	Rejected	1718	6.21665e-05
sp|Q8BYM8|SYCM_MOUSE	Rejected	1718	5.9997e-05
sp|Q6DFW0|CI072_MOUSE	Rejected	1720	5.97178e-05
sp|Q0VG49|CO061_MOUSE	Rejected	1721	5.90717e-05
sp|Q3UZ39|LRRF1_MOUSE	Rejected	1722	5.93218e-05
sp|Q9D824|FIP1_MOUSE	Rejected	1723	5.98141e-05
sp|Q06770|CBG_MOUSE	Rejected	1724	5.97877e-05
sp|Q91ZB5|MRGRG_MOUSE	Rejected	1725	5.87736e-05
sp|Q8CHS7|DRS7C_MOUSE	Rejected	1726	6.11367e-05
sp|P51910|APOD_MOUSE	Rejected	1727	5.94558e-05
sp|P50427|STS_MOUSE	Rejected	1728	6.16037e-05
sp|Q9R0C8|VAV3_MOUSE	Rejected	1728	5.9376e-05
sp|Q9EQX4|AIF1L_MOUSE	Rejected	1730	5.85387e-05
sp|Q922Q6|ABHEA_MOUSE	Rejected	1731	5.95897e-05
sp|Q9QYB2|DACH1_MOUSE	Rejected	1733	6.06854e-05
sp|Q9CQU8|IMP1L_MOUSE	Rejected	1733	6.01322e-05
sp|Q8C6E0|CFA36_MOUSE	Rejected	1733	5.90486e-05
sp|Q8C0K5|GDC_MOUSE	Rejected	1735	5.84561e-05
sp|Q5I043|UBP28_MOUSE	Rejected	1736	5.91477e-05
sp|Q8BHD7|PTBP3_MOUSE	Rejected	1737	5.88937e-05
sp|Q810V0|MPP10_MOUSE	Rejected	1738	6.49732e-05
sp|O88783|FA5_MOUSE	Rejected	1738	5.97259e-05
sp|Q9D5V5|CUL5_MOUSE	Rejected	1740	5.88086e-05
sp|P18828|SDC1_MOUSE	Rejected	1741	5.98184e-05
sp|Q9QYJ3|DNJB1_MOUSE	Rejected	1742	5.88553e-05
sp|Q8CFY5|COX10_MOUSE	Rejected	1743	5.84382e-05
sp|P50543|S10AB_MOUSE	Rejected	1744	6.09101e-05
sp|P14429|HA17_MOUSE	Rejected	1745	5.98856e-05
sp|Q6NXI6|RPRD2_MOUSE	Rejected	1746	5.87681e-05
sp|P11157|RIR2_MOUSE	Rejected	1747	5.84265e-05
sp|Q5DTI8|ESYT3_MOUSE	Rejected	1748	5.87691e-05
sp|Q91ZA3|PCCA_MOUSE	Rejected	1749	6.11972e-05
sp|Q5XPT3|LARG2_MOUSE	Rejected	1750	5.96684e-05
sp|Q8K1Z0|COQ9_MOUSE	Rejected	1751	6.0547e-05
sp|Q6P9R4|ARHGI_MOUSE	Rejected	1752	5.97446e-05
sp|Q7SIG6|ASAP2_MOUSE	Rejected	1753	3.5118e-05
sp|Q8BRK9|MA2A2_MOUSE	Rejected	1754	6.2802e-05
sp|P70255|NFIC_MOUSE	Rejected	1755	5.91684e-05
tr|Q9Z1A1|Q9Z1A1_MOUSE	Rejected	1755	5.88696e-05
sp|P59024|FKB14_MOUSE	Rejected	1757	5.86811e-05
sp|Q8K4R4|PITC1_MOUSE	Rejected	1758	5.81021e-05
sp|Q8BIK6|TMPS7_MOUSE	Rejected	1759	5.90987e-05
sp|Q8VEL2|MTMRE_MOUSE	Rejected	1760	6.04303e-05
sp|Q8BMK1|METL2_MOUSE	Rejected	1760	5.84e-05
sp|Q1ERP8|CLM9_MOUSE	Rejected	1762	5.91089e-05
sp|Q8VBZ3|CLPT1_MOUSE	Rejected	1763	5.8217e-05
sp|Q05685|FOLR2_MOUSE	Rejected	1764	5.8577e-05
sp|Q9ERR1|NDEL1_MOUSE	Rejected	1764	5.82661e-05
sp|Q91WE2|PIP30_MOUSE	Rejected	1766	5.8809e-05
sp|P01845|LAC3_MOUSE	Rejected	1767	5.89326e-05
sp|P62881|GNB5_MOUSE	Rejected	1768	5.88169e-05
sp|P08003|PDIA4_MOUSE	Rejected	1769	5.81973e-05
sp|P62814|VATB2_MOUSE	Rejected	1770	5.83969e-05
sp|P41216|ACSL1_MOUSE	Rejected	1770	5.82376e-05
sp|O35448|PPT2_MOUSE	Rejected	1772	7.44544e-05
sp|O88622|PARG_MOUSE	Rejected	1772	6.07384e-05
sp|Q9Z2N8|ACL6A_MOUSE	Rejected	1774	6.87623e-05
sp|Q923D5|WBP11_MOUSE	Rejected	1776	5.85189e-05
sp|Q99LC8|EI2BA_MOUSE	Rejected	1776	5.79638e-05
sp|P08121|CO3A1_MOUSE	Rejected	1776	5.75822e-05
sp|Q6PFD9|NUP98_MOUSE	Rejected	1778	5.80689e-05
sp|Q9CPP0|NPM3_MOUSE	Rejected	1778	5.12891e-05
sp|Q9DC63|FBX3_MOUSE	Rejected	1780	5.79357e-05
sp|Q9WVG9|MS3L1_MOUSE	Rejected	1781	5.82457e-05
sp|Q9WVJ2|PSD13_MOUSE	Rejected	1782	5.92533e-05
sp|Q921Y2|IMP3_MOUSE	Rejected	1783	3.9714e-05
tr|A0A075B5R0|A0A075B5R0_MOUSE	Rejected	1784	5.85274e-05
sp|P12025|MK_MOUSE	Rejected	1784	5.80508e-05
sp|Q8BUP8|FA43A_MOUSE	Rejected	1786	5.80301e-05
sp|Q9R0B7|ZN346_MOUSE	Rejected	1787	5.85294e-05
sp|Q99ME9|GTPB4_MOUSE	Rejected	1788	5.82259e-05
sp|Q9WUZ5|TNNI1_MOUSE	Rejected	1789	6.01754e-05
sp|Q9DBL7|COASY_MOUSE	Rejected	1790	6.08553e-05
tr|Q91WT7|Q91WT7_MOUSE	Rejected	1791	5.85142e-05
sp|P41245|MMP9_MOUSE	Rejected	1791	5.82216e-05
sp|P30681|HMGB2_MOUSE	Rejected	1793	5.75634e-05
tr|A0A140T8N9|A0A140T8N9_MOUSE	Rejected	1794	5.80068e-05
sp|Q78JE5|FBX22_MOUSE	Rejected	1795	5.9262e-05
sp|Q7TMJ8|P3IP1_MOUSE	Rejected	1796	5.78557e-05
sp|O35098|DPYL4_MOUSE	Rejected	1797	5.74116e-05
sp|Q7TSG2|CTDP1_MOUSE	Rejected	1798	5.88821e-05
sp|Q8CG73|FTM_MOUSE	Rejected	1799	5.93892e-05
sp|Q8CD91|SMOC2_MOUSE	Rejected	1800	6.05761e-05
sp|Q8BWA8|ARHGJ_MOUSE	Rejected	1801	5.90097e-05
sp|Q80XP8|FA76B_MOUSE	Rejected	1801	5.72175e-05
sp|Q9DCN2|NB5R3_MOUSE	Rejected	1803	5.79872e-05
sp|Q8CE22|DMTF1_MOUSE	Rejected	1804	5.81887e-05
sp|Q9QZB9|DCTN5_MOUSE	Rejected	1804	5.73078e-05
sp|Q8BTI7|ANR52_MOUSE	Rejected	1806	5.71945e-05
sp|Q3UHH1|ZSWM8_MOUSE	Rejected	1807	5.82711e-05
sp|Q9Z2A0|PDPK1_MOUSE	Rejected	1808	5.73037e-05
sp|P28658|ATX10_MOUSE	Rejected	1809	5.77635e-05
sp|P01027|CO3_MOUSE	Rejected	1810	5.81608e-05
sp|Q9Z2G9|HTAI2_MOUSE	Rejected	1810	5.80397e-05
sp|Q91WM3|U3IP2_MOUSE	Rejected	1812	5.76367e-05
sp|Q8BTS4|NUP54_MOUSE	Rejected	1813	5.8209e-05
sp|Q80U04|PJA2_MOUSE	Rejected	1814	5.88571e-05
sp|Q9R1Q7|PLP2_MOUSE	Rejected	1815	5.86594e-05
sp|Q6P5B0|RRP12_MOUSE	Rejected	1815	5.74176e-05
sp|Q99LH9|3BP5L_MOUSE	Rejected	1817	5.79911e-05
sp|Q99JR5|TINAL_MOUSE	Rejected	1817	5.7533e-05
tr|Q6S9I3|Q6S9I3_MOUSE	Rejected	1819	5.92554e-05
sp|O08553|DPYL2_MOUSE	Rejected	1820	5.86611e-05
sp|P40694|SMBP2_MOUSE	Rejected	1820	5.76369e-05
sp|Q91WK0|LRRF2_MOUSE	Rejected	1822	5.66701e-05
sp|Q9D0T2|DUS12_MOUSE	Rejected	1824	6.01444e-05
sp|Q9ESU6|BRD4_MOUSE	Rejected	1824	5.76244e-05
sp|Q9ET22|DPP2_MOUSE	Rejected	1824	5.68378e-05
sp|Q8R310|TMCC3_MOUSE	Rejected	1826	5.7385e-05
sp|P53612|PGTB2_MOUSE	Rejected	1827	5.77545e-05
tr|F8VQ29|F8VQ29_MOUSE	Rejected	1828	5.77951e-05
sp|Q91W53|GOGA7_MOUSE	Rejected	1828	5.70941e-05
sp|Q8R3Q2|PP6R2_MOUSE	Rejected	1830	5.7943e-05
sp|Q8R5F7|IFIH1_MOUSE	Rejected	1831	5.78545e-05
sp|Q9Z320|K1C27_MOUSE	Rejected	1831	5.68221e-05
sp|O09106|HDAC1_MOUSE	Rejected	1833	6.68764e-05
tr|E9Q1Y9|E9Q1Y9_MOUSE	Rejected	1834	5.8283e-05
sp|Q91YI1|ATG13_MOUSE	Rejected	1835	5.72054e-05
sp|P07934|PHKG1_MOUSE	Rejected	1836	5.69525e-05
sp|Q6GU68|ISLR_MOUSE	Rejected	1837	5.71171e-05
sp|P32067|LA_MOUSE	Rejected	1838	5.72526e-05
sp|Q8BGD6|S38A9_MOUSE	Rejected	1839	5.65889e-05
sp|P01898|HA10_MOUSE	Rejected	1840	5.86594e-05
sp|Q3TWW8|SRSF6_MOUSE	Rejected	1841	5.94291e-05
sp|Q9ERN0|SCAM2_MOUSE	Rejected	1842	5.71867e-05
sp|Q6P5E6|GGA2_MOUSE	Rejected	1843	5.80787e-05
sp|B9EJ80|PDZD8_MOUSE	Rejected	1843	5.70716e-05
sp|Q99KX1|MLF2_MOUSE	Rejected	1845	5.63397e-05
tr|A0A087WPH4|A0A087WPH4_MOUSE	Rejected	1846	5.68728e-05
sp|B2RXA1|PLCX2_MOUSE	Rejected	1847	6.34293e-05
sp|Q5XKE0|MYPC2_MOUSE	Rejected	1848	5.66342e-05
sp|Q8K4L4|POF1B_MOUSE	Rejected	1849	5.7476e-05
sp|Q9DAD6|PROF3_MOUSE	Rejected	1850	5.70155e-05
sp|Q3UC65|RSRP1_MOUSE	Rejected	1850	5.62422e-05
sp|Q3UTZ3|TPC14_MOUSE	Rejected	1852	5.64839e-05
sp|Q06318|UTER_MOUSE	Rejected	1853	5.94144e-05
sp|Q921I1|TRFE_MOUSE	Rejected	1854	6.37762e-05
sp|P34022|RANG_MOUSE	Rejected	1854	5.73267e-05
sp|Q8K382|DEN1A_MOUSE	Rejected	1856	6.59995e-05
sp|P11088|FILA_MOUSE	Rejected	1857	6.08319e-05
sp|Q99PG2|OGFR_MOUSE	Rejected	1858	5.78084e-05
sp|Q9WTR5|CAD13_MOUSE	Rejected	1859	5.67116e-05
sp|Q60961|LAP4A_MOUSE	Rejected	1860	5.64243e-05
sp|O08580|ERR1_MOUSE	Rejected	1861	5.69217e-05
sp|Q8R2U6|NUDT4_MOUSE	Rejected	1861	5.64631e-05
sp|Q0HA38|TT21B_MOUSE	Rejected	1863	5.6833e-05
sp|O54790|MAFG_MOUSE	Rejected	1864	5.68608e-05
sp|Q61749|EI2BD_MOUSE	Rejected	1865	5.70271e-05
sp|Q9D6K9|CERS5_MOUSE	Rejected	1865	5.6427e-05
sp|Q71LX4|TLN2_MOUSE	Rejected	1867	5.90273e-05
sp|Q9DAM5|TPC_MOUSE	Rejected	1868	5.63782e-05
sp|O89084|PDE4A_MOUSE	Rejected	1869	5.65764e-05
sp|Q9CQX0|OTUB2_MOUSE	Rejected	1870	5.6202e-05
sp|P15379|CD44_MOUSE	Rejected	1871	5.81727e-05
sp|Q8R1R3|STAR7_MOUSE	Rejected	1871	5.67843e-05
sp|Q3U0M1|TPPC9_MOUSE	Rejected	1873	5.6502e-05
sp|Q91VX2|UBAP2_MOUSE	Rejected	1874	5.7679e-05
sp|Q8BGX2|TIM29_MOUSE	Rejected	1875	5.68154e-05
sp|Q8C0Q2|ZHX3_MOUSE	Rejected	1875	5.64457e-05
sp|Q8R1Z9|RN121_MOUSE	Rejected	1877	5.70679e-05
sp|Q9JJG9|NOA1_MOUSE	Rejected	1878	5.6766e-05
sp|Q9D9B4|LRMDA_MOUSE	Rejected	1879	5.68507e-05
sp|Q9Z247|FKBP9_MOUSE	Rejected	1880	5.66562e-05
sp|Q8VEA4|MIA40_MOUSE	Rejected	1880	5.62283e-05
sp|Q6NXH9|K2C73_MOUSE	Rejected	1882	5.6201e-05
sp|A2AKB9|DCA10_MOUSE	Rejected	1883	5.64026e-05
sp|Q9D1P4|CHRD1_MOUSE	Rejected	1884	5.65352e-05
sp|O35744|CHIL3_MOUSE	Rejected	1885	5.66341e-05
sp|Q9D1G0|DNSL2_MOUSE	Rejected	1886	5.7827e-05
sp|Q69ZR9|TASOR_MOUSE	Rejected	1887	5.59647e-05
sp|Q07797|LG3BP_MOUSE	Rejected	1888	5.71525e-05
tr|E9Q3D4|E9Q3D4_MOUSE	Rejected	1889	5.67962e-05
sp|Q6GQT9|NOMO1_MOUSE	Rejected	1890	5.5943e-05
sp|Q6P6J9|TXD15_MOUSE	Rejected	1891	5.67112e-05
sp|Q6NVG1|LPCT4_MOUSE	Rejected	1892	5.73748e-05
sp|Q922M7|ASHWN_MOUSE	Rejected	1893	5.72702e-05
sp|Q9JLH8|TMOD4_MOUSE	Rejected	1894	5.52497e-05
sp|O88200|CLC11_MOUSE	Rejected	1895	5.60556e-05
sp|Q3TYS2|CYBC1_MOUSE	Rejected	1896	6.11387e-05
sp|Q32LZ8|PLPL5_MOUSE	Rejected	1897	5.61013e-05
sp|Q8K1G2|LBN_MOUSE	Rejected	1898	5.58756e-05
sp|Q2TBA3|MALT1_MOUSE	Rejected	1899	5.57834e-05
sp|Q8VDK1|NIT1_MOUSE	Rejected	1900	5.55418e-05
sp|Q3TWF6|WDR70_MOUSE	Rejected	1901	5.66371e-05
sp|Q8N7N6|CIKS_MOUSE	Rejected	1902	5.54677e-05
sp|Q505F5|LRC47_MOUSE	Rejected	1903	5.6894e-05
sp|P26039|TLN1_MOUSE	Rejected	1904	5.55153e-05
sp|O88632|SEM3F_MOUSE	Rejected	1905	5.61298e-05
sp|P60603|ROMO1_MOUSE	Rejected	1906	5.60786e-05
sp|Q8K2H6|APC10_MOUSE	Rejected	1907	6.28716e-05
sp|P17426|AP2A1_MOUSE	Rejected	1908	5.6344e-05
sp|P23906|IRF2_MOUSE	Rejected	1908	5.61879e-05
sp|Q6VNB8|WDFY3_MOUSE	Rejected	1910	5.55164e-05
sp|Q80ZJ8|EFC4A_MOUSE	Rejected	1911	5.59878e-05
sp|P54761|EPHB4_MOUSE	Rejected	1912	5.55755e-05
sp|Q61152|PTN18_MOUSE	Rejected	1913	5.61112e-05
sp|Q9EPW0|INP4A_MOUSE	Rejected	1914	5.74075e-05
sp|Q8C6B2|RTKN_MOUSE	Rejected	1914	5.55236e-05
sp|Q6PD31|TRAK1_MOUSE	Rejected	1916	5.56293e-05
sp|Q9QXT0|CNPY2_MOUSE	Rejected	1917	5.5173e-05
sp|O35207|CDKA1_MOUSE	Rejected	1918	5.59411e-05
sp|O08983|HPS1_MOUSE	Rejected	1919	5.61937e-05
sp|Q3UHC0|TNR6C_MOUSE	Rejected	1920	5.96719e-05
sp|P56567|CYTA_MOUSE	Rejected	1920	5.62896e-05
sp|Q3UA06|PCH2_MOUSE	Rejected	1922	5.49506e-05
sp|Q8BIK4|DOCK9_MOUSE	Rejected	1923	5.9108e-05
sp|Q8VCM7|FIBG_MOUSE	Rejected	1924	5.6783e-05
sp|Q9R1Y5|HIC1_MOUSE	Rejected	1925	5.57484e-05
sp|A2A699|F1712_MOUSE	Rejected	1925	5.56376e-05
sp|Q91WG3|TRUB2_MOUSE	Rejected	1927	5.51216e-05
sp|Q5IRJ6|ZNT9_MOUSE	Rejected	1928	5.59172e-05
sp|P56593|CP2AC_MOUSE	Rejected	1929	5.61047e-05
sp|Q61414|K1C15_MOUSE	Rejected	1930	5.54049e-05
sp|Q8VCX1|AK1D1_MOUSE	Rejected	1930	5.51858e-05
sp|P70375|FA7_MOUSE	Rejected	1932	5.5577e-05
sp|Q8VE09|TT39C_MOUSE	Rejected	1933	5.53975e-05
sp|Q9JJP2|P73_MOUSE	Rejected	1934	5.49415e-05
sp|Q62009|POSTN_MOUSE	Rejected	1935	5.55274e-05
sp|Q8CC70|CF300_MOUSE	Rejected	1936	5.54437e-05
sp|Q9CS42|PRPS2_MOUSE	Rejected	1936	5.52426e-05
[truncated: 8,570 more rows]
