# Supplementary material for: A quantitative proteomics dataset for assessment and prediction of low dose X-ray radiation exposure in mice
Source: bioRxiv. 2026 May 22:2026.05.18.725951. Preprint. [Version 3] doi: 10.64898/2026.05.18.725951 (PMC13228472; doi:10.64898/2026.05.18.725951)
Supplement: Supplement 5 [file media-5.xlsx]

## Sheet: volcano_plot_gam_interaction_fe
Supplementary Table S5: Results of generalized additive model (GAM) analysis identifying proteins with radiation-dependent changes in abundance over time in Experiment 2. For each protein, the table reports the effect size of the interaction between irradiation status and time (interaction_effect; average slope of the by-variable smooth), along with corresponding raw and Benjamini–Hochberg–adjust…
protein	interaction_effect	interaction_pvalue	interaction_pvalue_adjusted	time_main_pvalue	time_main_pvalue_adjusted	irradiated_pvalue	irradiated_pvalue_adjusted
sp|Q8BJ63|AP5M1_MOUSE	0.00115502	3.83135e-10	4.04897e-06	0.783288	0.821943	0.00461566	0.638504
sp|Q8K183|PDXK_MOUSE	-0.00206683	7.74053e-10	4.0901e-06	1.28079e-10	5.12704e-09	0.0077012	0.638504
sp|Q8BMD6|TM260_MOUSE	0.00252265	1.50853e-09	5.31404e-06	4.39759e-07	7.66894e-06	0.133486	0.72911
sp|Q640N2|AR13B_MOUSE	0.000181002	2.55677e-09	5.4122e-06	0.00501257	0.0158175	0.00396596	0.638504
sp|Q99JT9|MTND_MOUSE	0.00034579	2.56065e-09	5.4122e-06	0.0592899	0.111968	0.000980492	0.638504
sp|O35261|E2F3_MOUSE	0.00103537	3.69384e-09	5.57664e-06	0.0466985	0.0928477	0.0270512	0.654388
sp|Q9R257|HEBP1_MOUSE	0.00119321	3.32533e-09	5.57664e-06	1.23494e-07	2.5946e-06	0.00180437	0.638504
sp|Q9WV95|PHLA3_MOUSE	-0.00192829	5.40397e-09	7.13864e-06	4.93491e-05	0.000352379	0.114332	0.720922
sp|Q9D7K5|DMAC2_MOUSE	0.000226371	7.06223e-09	8.29263e-06	0.0531769	0.102793	0.00301025	0.638504
sp|Q9WV52|PLEK2_MOUSE	-0.00103053	1.21399e-08	1.28295e-05	4.69144e-10	1.7275e-08	0.00179162	0.638504
sp|P28658|ATX10_MOUSE	8.19995e-05	1.85573e-08	1.78285e-05	0.00406487	0.0133699	0.00157385	0.638504
sp|Q8BGD5|CPT1C_MOUSE	-1.77213e-05	2.07447e-08	1.82691e-05	0.145655	0.223927	0.101365	0.700513
sp|Q5SX19|PIGL_MOUSE	0.00247841	3.05151e-08	2.2565e-05	0.0374837	0.0784257	0.00104253	0.638504
sp|Q99PU7|BAP1_MOUSE	0.00300099	3.20282e-08	2.2565e-05	0.256996	0.34784	0.0103114	0.638504
sp|Q9DB07|IFT46_MOUSE	0.00214114	3.11788e-08	2.2565e-05	0.157442	0.237285	0.00176817	0.638504
sp|Q8K2A6|LIPM_MOUSE	0.00152519	3.66254e-08	2.41911e-05	0.000743289	0.00334543	0.00588274	0.638504
sp|P27786|CP17A_MOUSE	-0.000318251	4.43742e-08	2.75851e-05	0.257455	0.348288	0.00262864	0.638504
sp|O88879|APAF_MOUSE	-0.000706954	5.68019e-08	3.3349e-05	7.53387e-08	1.68682e-06	0.00370414	0.638504
sp|O35704|SPTC1_MOUSE	-5.62189e-05	6.78638e-08	3.41516e-05	0.00975424	0.0269921	0.000842064	0.638504
sp|Q60945|MTCP1_MOUSE	-0.00194902	6.70985e-08	3.41516e-05	0.468164	0.552182	0.00179416	0.638504
sp|Q9JIF7|COPB_MOUSE	0.00128411	6.78042e-08	3.41516e-05	1.11022e-16	8.69099e-15	0.0425409	0.680897
sp|Q3TUH1|TAM41_MOUSE	-7.19932e-05	7.76267e-08	3.63171e-05	0.194496	0.279233	0.034068	0.675825
sp|Q8CI96|CLIP4_MOUSE	-0.00111281	7.904e-08	3.63171e-05	0.000217072	0.00120611	0.00364381	0.638504
sp|Q9JKJ9|CP39A_MOUSE	0.0017193	1.17974e-07	5.19479e-05	0.00277636	0.00984583	0.0324376	0.667847
sp|P23708|NFYA_MOUSE	0.00169356	1.57729e-07	6.43292e-05	0.00958176	0.0266544	0.0500162	0.680897
sp|Q99KK1|REEP3_MOUSE	-0.0044856	1.58266e-07	6.43292e-05	8.56333e-06	8.50538e-05	0.105468	0.708355
sp|Q9QXW2|FBXW5_MOUSE	-0.00156542	1.7559e-07	6.81075e-05	1.95116e-09	6.44372e-08	0.00289895	0.638504
sp|Q9Z0W1|TNR16_MOUSE	-0.00121248	1.80451e-07	6.81075e-05	0.917215	0.9323	0.00078649	0.638504
sp|P47955|RLA1_MOUSE	0.000445648	1.89235e-07	6.89599e-05	0.0392542	0.0813727	0.0351125	0.675825
sp|O70422|TF2H4_MOUSE	0.000649844	2.31249e-07	8.14614e-05	0.0499872	0.0978269	0.014544	0.643805
sp|P31532|SAA4_MOUSE	-0.00345329	2.39155e-07	8.15288e-05	0.00187073	0.00710381	0.00425634	0.638504
sp|Q3TC46|PATL1_MOUSE	-6.73659e-05	3.16814e-07	0.000101457	0.083754	0.146421	0.0180265	0.654388
sp|Q4FK66|PR38A_MOUSE	0.000836483	3.07935e-07	0.000101457	0.00367749	0.0123103	0.00766909	0.638504
sp|Q9JJ06|C1GLT_MOUSE	-0.000201368	5.40796e-07	0.000168092	4.15532e-09	1.29157e-07	0.00161114	0.638504
sp|P97468|CML1_MOUSE	-0.00108388	5.73518e-07	0.00017317	0.000392363	0.00197283	0.00278636	0.638504
sp|P18155|MTDC_MOUSE	0.00237258	6.56164e-07	0.00019262	2.22045e-16	1.70041e-14	0.0283943	0.654388
sp|Q9CWX2|CIA30_MOUSE	-0.00147676	8.13077e-07	0.000232232	0.0016298	0.00636807	0.00468411	0.638504
sp|Q78J03|MSRB2_MOUSE	-0.00128651	9.12995e-07	0.000248432	0.0145053	0.0370181	0.00199636	0.638504
sp|Q9DAK9|PHP14_MOUSE	-0.00256822	9.16809e-07	0.000248432	2.6385e-07	4.95523e-06	0.0235677	0.654388
sp|Q6DFV5|HELZ_MOUSE	0.00100282	9.71134e-07	0.000256574	0.00301833	0.0105238	0.0909402	0.698035
sp|O35215|DOPD_MOUSE	-0.000658895	1.01777e-06	0.000262336	0.00161304	0.00631826	0.0105405	0.638504
sp|Q3U2P1|SC24A_MOUSE	0.00056101	1.20419e-06	0.000295952	5.15319e-08	1.20752e-06	0.0511836	0.680897
sp|Q8BUR9|MZT1_MOUSE	-3.31995e-05	1.20215e-06	0.000295952	0.0512185	0.0998482	0.0270003	0.654388
sp|P46664|PURA2_MOUSE	-0.00178985	1.28434e-06	0.000297183	1.4808e-06	2.08655e-05	0.0213706	0.654388
sp|P70349|HINT1_MOUSE	-0.00208607	1.25113e-06	0.000297183	7.78052e-06	7.86838e-05	0.0153013	0.649414
sp|Q8C1M2|ZN428_MOUSE	0.00283355	1.32047e-06	0.000297183	0.599882	0.667883	0.130471	0.72911
sp|Q91VM9|IPYR2_MOUSE	-0.000609326	1.32169e-06	0.000297183	0.0365226	0.0768865	0.00292931	0.638504
tr|Q9ER67|Q9ER67_MOUSE	0.000110785	1.43117e-06	0.000315097	0.000190787	0.00108283	0.00136014	0.638504
sp|Q91V80|APOF_MOUSE	-0.00491702	1.47967e-06	0.000319126	0.00011055	0.000687076	0.000444724	0.638504
sp|Q99ML0|ZMY10_MOUSE	0.0017726	1.63059e-06	0.000344642	0.0324155	0.0699688	0.0162422	0.654388
tr|Q6PGK3|Q6PGK3_MOUSE	-0.000573537	1.7558e-06	0.000363828	0.0855984	0.148808	0.027603	0.654388
sp|Q9CY21|BUD23_MOUSE	0.00041977	1.92379e-06	0.000390974	0.000486671	0.00235599	0.0166559	0.654388
sp|Q8R5G7|ARAP3_MOUSE	0.000624363	1.96708e-06	0.000392229	0.0667796	0.122906	0.0695838	0.698035
sp|Q9D6K7|TTC33_MOUSE	0.00222024	2.26272e-06	0.000442822	0.112218	0.182787	0.0640859	0.698035
sp|Q9WV68|DECR2_MOUSE	3.8342e-05	2.3854e-06	0.000458344	0.040252	0.0830664	0.00439437	0.638504
sp|Q99PI8|RTN4R_MOUSE	1.27921e-05	2.51956e-06	0.000475477	0.00662347	0.0197008	0.000744015	0.638504
sp|Q8K135|K319L_MOUSE	-0.00131042	2.56709e-06	0.000475948	0.0213893	0.0503996	0.00241161	0.638504
tr|A0A075B5X6|A0A075B5X6_MOUSE	0.000945323	2.6321e-06	0.000479588	1.35177e-05	0.000122728	0.0448284	0.680897
sp|Q9QZX7|SRR_MOUSE	-0.00106904	2.78347e-06	0.000498572	0.00567681	0.0174435	0.00976901	0.638504
sp|Q14AI0|DCC1_MOUSE	0.00140135	2.97827e-06	0.000515973	0.205208	0.291444	0.0441874	0.680897
sp|Q9CWQ2|ZSWM7_MOUSE	0.00141218	2.95449e-06	0.000515973	0.851339	0.877323	0.00258263	0.638504
sp|O70439|STX7_MOUSE	-0.000626279	3.42337e-06	0.000583519	0.289525	0.381033	0.0827649	0.698035
sp|O35316|SC6A6_MOUSE	-0.000344532	3.55685e-06	0.000596647	0.449914	0.534415	0.0301268	0.654388
sp|Q8BIY3|ZC12D_MOUSE	-0.00209365	3.74687e-06	0.000609183	0.0701589	0.127834	0.00270907	0.638504
sp|Q9ET66|PI16_MOUSE	-0.000955594	3.72084e-06	0.000609183	2.45003e-07	4.66703e-06	0.122803	0.727459
sp|Q5NCE8|MRS2_MOUSE	-0.00387352	3.9369e-06	0.000611841	0.424184	0.511615	0.0457011	0.680897
sp|Q8R570|SNP47_MOUSE	0.000449197	3.93375e-06	0.000611841	0.00481627	0.0153078	0.0563076	0.692667
tr|A0A075B697|A0A075B697_MOUSE	0.00146379	3.90303e-06	0.000611841	2.48594e-10	9.76632e-09	0.00656856	0.638504
sp|Q9CQM2|ERD22_MOUSE	0.00119846	4.12678e-06	0.000632055	0.00234658	0.00855422	0.198863	0.746928
sp|B2RXV4|FLVC1_MOUSE	-0.00238058	4.3175e-06	0.000642638	0.0953128	0.161602	0.0840182	0.698035
sp|Q8VDN4|CCD92_MOUSE	0.00140621	4.29152e-06	0.000642638	0.079304	0.140359	0.130984	0.72911
sp|Q4VAE3|TMM65_MOUSE	-0.00139638	4.43448e-06	0.000650884	0.0900823	0.155098	0.0658458	0.698035
sp|O09009|RFNG_MOUSE	-1.64142e-05	4.84432e-06	0.000674143	0.0270178	0.0603389	0.0915653	0.698035
sp|P28843|DPP4_MOUSE	-0.000682889	4.74412e-06	0.000674143	5.62031e-05	0.000388714	0.025032	0.654388
sp|Q8K4Z3|NNRE_MOUSE	-0.000365158	4.65959e-06	0.000674143	0.00838212	0.0239995	0.00263697	0.638504
sp|Q9QZN4|FBX6_MOUSE	-8.38873e-05	4.84811e-06	0.000674143	0.00120488	0.00498951	0.0706977	0.698035
sp|O35286|DHX15_MOUSE	0.00119636	4.93838e-06	0.000675892	0.0282777	0.0624662	0.00562208	0.638504
sp|P54726|RD23A_MOUSE	-0.00157254	4.9886e-06	0.000675892	0.000137907	0.000821997	0.0252859	0.654388
sp|P61620|S61A1_MOUSE	0.0010295	5.10604e-06	0.000676679	4.23242e-08	1.01887e-06	0.0089044	0.638504
sp|P97929|BRCA2_MOUSE	-0.00314886	5.12248e-06	0.000676679	0.00734885	0.0214775	0.0698334	0.698035
sp|Q8R242|DIAC_MOUSE	-0.00135744	5.26752e-06	0.000687249	0.0150465	0.0380593	0.00475675	0.638504
sp|E9Q9A9|OAS2_MOUSE	-0.00332427	5.41621e-06	0.000694384	0.409435	0.497861	0.00341963	0.638504
sp|Q8CG19|LTBP1_MOUSE	0.00032011	5.45362e-06	0.000694384	0.000167606	0.000971085	0.0751833	0.698035
sp|Q8BLY1|SMOC1_MOUSE	-3.27282e-05	5.7253e-06	0.000720297	4.92468e-05	0.000351887	0.0114861	0.638504
sp|Q8BGI7|LRC39_MOUSE	-0.00342156	5.86097e-06	0.000728691	0.000241319	0.00132207	0.0584441	0.695041
sp|Q9QUR7|PIN1_MOUSE	-0.000181355	6.07142e-06	0.000746078	0.00601189	0.018262	0.0133617	0.643805
sp|P0DP26|CALM1_MOUSE	-0.000323765	6.3756e-06	0.000752502	0.00548611	0.0169722	0.0113433	0.638504
sp|P0DP27|CALM2_MOUSE	-0.000323765	6.3756e-06	0.000752502	0.00548611	0.0169722	0.0113433	0.638504
sp|P0DP28|CALM3_MOUSE	-0.000323765	6.3756e-06	0.000752502	0.00548611	0.0169722	0.0113433	0.638504
sp|Q9D4F2|PLPP6_MOUSE	0.000997924	6.40852e-06	0.000752502	0.000373138	0.00189127	0.0930512	0.698035
sp|Q8C1S0|MED19_MOUSE	0.00143173	6.61677e-06	0.000768417	2.30486e-05	0.000189409	0.156591	0.72911
tr|A0A075B5T2|A0A075B5T2_MOUSE	-0.000113777	6.96291e-06	0.000799827	1.11022e-16	8.69099e-15	0.00452185	0.638504
sp|Q61315|APC_MOUSE	0.00112949	7.19842e-06	0.000814747	0.00988135	0.0272796	0.063975	0.698035
sp|Q62283|TSN7_MOUSE	-0.000998563	7.247e-06	0.000814747	0.769975	0.810651	0.0469825	0.680897
sp|Q69ZU6|THS7A_MOUSE	-0.00146414	7.84368e-06	0.000855094	0.820512	0.853042	0.00202758	0.638504
sp|Q6P9S7|GLT10_MOUSE	0.00110791	7.69732e-06	0.000855094	0.00024883	0.00135406	0.131165	0.72911
sp|Q6PR54|RIF1_MOUSE	0.00123803	7.87695e-06	0.000855094	0.166135	0.247563	0.0858253	0.698035
sp|Q9QXX0|JAG1_MOUSE	0.000566188	7.97026e-06	0.000855094	0.0100597	0.0277066	0.0938396	0.698035
sp|Q9R087|GPC6_MOUSE	-0.00175771	8.01044e-06	0.000855094	0.00298726	0.010426	0.0379367	0.677262
sp|Q9JJC9|HERP2_MOUSE	-0.000870978	8.27426e-06	0.000874424	0.250021	0.340474	0.00530052	0.638504
sp|O89026|ROBO1_MOUSE	0.00175539	9.38631e-06	0.000982124	0.00118022	0.00490659	0.241984	0.760081
sp|A6PWY4|WDR76_MOUSE	-0.00190316	1.02042e-05	0.00104697	0.000451783	0.00221861	0.0293331	0.654388
sp|P70296|PEBP1_MOUSE	-0.00141927	1.0137e-05	0.00104697	3.04453e-05	0.000236926	0.0197969	0.654388
sp|Q9D2Q3|PAAT_MOUSE	0.000898521	1.03291e-05	0.00104959	0.128916	0.20325	0.0278983	0.654388
sp|P26883|FKB1A_MOUSE	-0.00119217	1.11044e-05	0.00111763	3.74226e-08	9.19727e-07	0.00837059	0.638504
sp|Q9Z1A9|TBCD8_MOUSE	0.00111719	1.14686e-05	0.0011434	1.30012e-07	2.70897e-06	0.0363497	0.675825
sp|P59941|SIR6_MOUSE	0.00307837	1.15892e-05	0.00114463	0.656562	0.717311	0.279838	0.776872
sp|Q8C1Y8|CCZ1_MOUSE	-0.000820905	1.19275e-05	0.00116713	2.3853e-06	3.03709e-05	0.0264106	0.654388
sp|Q8BNU0|ARMC6_MOUSE	-0.000460192	1.21328e-05	0.00117633	0.0269385	0.0602128	0.0745477	0.698035
sp|P05533|LY6A_MOUSE	-0.000565559	1.24335e-05	0.00119452	0.000395304	0.00198271	0.0447662	0.680897
sp|P09925|SURF1_MOUSE	-0.000770836	1.25677e-05	0.00119653	0.971702	0.977157	0.0216732	0.654388
sp|O08648|M3K4_MOUSE	-0.000727772	1.36271e-05	0.00124967	0.000230481	0.00126984	0.0138155	0.643805
sp|P10649|GSTM1_MOUSE	-0.00114433	1.37861e-05	0.00124967	0.000102876	0.000647373	0.00710927	0.638504
sp|Q60902|EP15R_MOUSE	-0.000406582	1.38353e-05	0.00124967	0.0343567	0.0732906	0.00807055	0.638504
sp|Q8BGD8|COA6_MOUSE	-0.00194703	1.34818e-05	0.00124967	0.00369918	0.0123682	0.0766982	0.698035
tr|A0A1B0GRQ3|A0A1B0GRQ3_MOUSE	0.00149919	1.37627e-05	0.00124967	0.0211409	0.049948	0.315696	0.791627
tr|Q5SXC4|Q5SXC4_MOUSE	4.63294e-05	1.36478e-05	0.00124967	0.103183	0.171939	0.0715427	0.698035
sp|Q9D1I5|MCEE_MOUSE	-0.0020681	1.3992e-05	0.00125311	0.00135759	0.00549906	0.0359157	0.675825
sp|E9Q5G3|KIF23_MOUSE	0.00296339	1.50115e-05	0.00127251	0.753022	0.797388	0.040965	0.680616
sp|Q33DR2|DPS1_MOUSE	-0.00226185	1.47856e-05	0.00127251	6.33502e-07	1.03635e-05	0.00119294	0.638504
sp|Q8CBC7|TRM7_MOUSE	0.0019912	1.46159e-05	0.00127251	0.175115	0.257998	0.0209288	0.654388
sp|Q99J99|THTM_MOUSE	-0.000178357	1.50515e-05	0.00127251	0.188919	0.273343	0.00277576	0.638504
sp|Q9CPU0|LGUL_MOUSE	-0.00123175	1.45226e-05	0.00127251	0.000597652	0.00278728	0.0216784	0.654388
sp|Q9D0J8|PTMS_MOUSE	-0.00122783	1.48729e-05	0.00127251	0.367198	0.457342	0.134495	0.72911
sp|Q9JLZ3|AUHM_MOUSE	-0.000718306	1.44118e-05	0.00127251	0.0530135	0.102628	0.009212	0.638504
sp|Q8CHS8|VP37A_MOUSE	-0.000672661	1.57895e-05	0.00131261	0.0311964	0.067892	0.0375399	0.677262
sp|Q8R3P7|CLUA1_MOUSE	0.00114061	1.58022e-05	0.00131261	0.000553808	0.00261981	0.068264	0.698035
sp|Q8VC28|AK1CD_MOUSE	-0.00423137	1.58984e-05	0.00131261	0.0005957	0.00277941	0.0533464	0.680897
sp|P56671|MAZ_MOUSE	0.000452284	1.63952e-05	0.00132263	0.0129549	0.0339722	0.0609083	0.697377
sp|Q6ZPR6|IBTK_MOUSE	0.00185577	1.62886e-05	0.00132263	5.94433e-06	6.30867e-05	0.0188922	0.654388
tr|M0QWN7|M0QWN7_MOUSE	0.00302043	1.62326e-05	0.00132263	0.400578	0.489627	0.11231	0.72018
sp|Q8K3G9|DP13B_MOUSE	8.66412e-05	1.68086e-05	0.00133509	0.0904892	0.155621	0.000995756	0.638504
sp|Q9CPW9|MAP12_MOUSE	-0.00234395	1.7055e-05	0.00133509	0.00640981	0.019207	0.0102204	0.638504
sp|Q9D358|PPAC_MOUSE	-0.000599708	1.70322e-05	0.00133509	5.24022e-05	0.000368699	0.0113912	0.638504
sp|Q9ER63|TNR23_MOUSE	0.00116526	1.68762e-05	0.00133509	0.0254722	0.0576178	0.00631523	0.638504
sp|Q9WV98|TIM9_MOUSE	-0.00177364	1.7293e-05	0.00134377	1.96372e-08	5.1752e-07	0.0535517	0.680897
sp|O35594|IFT81_MOUSE	0.00152076	1.75614e-05	0.00134484	0.0403551	0.0831817	0.134421	0.72911
sp|Q03137|EPHA4_MOUSE	0.00168963	1.74796e-05	0.00134484	0.00705814	0.0207599	0.0930775	0.698035
sp|P40936|INMT_MOUSE	-0.00321181	1.7691e-05	0.00134503	0.000150873	0.000887766	0.0613878	0.698035
sp|Q9CR70|LAGE3_MOUSE	-0.0020521	1.80403e-05	0.00136179	0.0185409	0.0449714	0.0642575	0.698035
sp|Q60848|HELLS_MOUSE	-0.000319969	1.86122e-05	0.00139499	0.000907786	0.00394631	0.208293	0.746928
sp|P59016|VP33B_MOUSE	0.00127746	1.93565e-05	0.00144056	1.75173e-07	3.50611e-06	0.215655	0.750667
sp|P47750|TSHR_MOUSE	0.00287298	1.9536e-05	0.00144375	0.0060417	0.0183315	0.0752161	0.698035
sp|Q8BMZ5|SEN34_MOUSE	0.000438899	2.00286e-05	0.00146988	2.61167e-05	0.000209251	0.102196	0.700757
sp|Q9EQN3|T22D4_MOUSE	-0.0010294	2.11864e-05	0.00154412	0.148408	0.227236	0.371548	0.818453
sp|P28474|ADHX_MOUSE	-0.00120583	2.25483e-05	0.00160654	0.00283567	0.0100168	0.00859308	0.638504
sp|Q8K1Z0|COQ9_MOUSE	-0.0012707	2.26508e-05	0.00160654	0.00174674	0.00671502	0.0120092	0.638504
sp|Q9DBX6|CP2S1_MOUSE	-0.00052418	2.22005e-05	0.00160654	0.00663462	0.0197228	0.0372418	0.677262
sp|Q9DCW4|ETFB_MOUSE	-0.00176585	2.24054e-05	0.00160654	7.57262e-05	0.000501875	0.0185212	0.654388
tr|E9Q368|E9Q368_MOUSE	0.000467452	2.53323e-05	0.00178474	0.217303	0.304933	0.102149	0.700757
sp|Q8CG70|P3H3_MOUSE	0.00229529	2.55129e-05	0.00178556	4.44089e-16	3.32846e-14	0.547683	0.882003
tr|D3YV94|D3YV94_MOUSE	-0.00100243	2.66281e-05	0.00185135	0.635789	0.700044	0.0239671	0.654388
sp|P49650|P2RY1_MOUSE	-0.000488034	2.7374e-05	0.00189077	0.00982778	0.02716	0.0373446	0.677262
sp|Q9Z0J0|NPC2_MOUSE	-0.000430564	2.8752e-05	0.00197306	0.290111	0.38152	0.176675	0.740621
sp|Q9D071|MMS19_MOUSE	0.000402113	2.9169e-05	0.00198876	0.445089	0.529828	0.0105614	0.638504
sp|Q9EP95|RETNA_MOUSE	0.00119978	3.18882e-05	0.00216022	0.322915	0.413795	0.0129476	0.638782
sp|P56213|ALR_MOUSE	-0.00112954	3.27298e-05	0.00220311	0.0496959	0.0973817	0.028457	0.654388
sp|A2ASZ8|SCMC2_MOUSE	0.00105373	3.29768e-05	0.00220569	0.011488	0.0308056	0.0109247	0.638504
sp|O08601|MTP_MOUSE	-0.000586241	3.33386e-05	0.00221586	0.582906	0.653527	0.250727	0.763605
sp|Q8C7E9|CSTFT_MOUSE	0.000522725	3.3686e-05	0.00222496	0.000115856	0.000711842	0.0838489	0.698035
sp|Q9JJU8|SH3L1_MOUSE	-0.000459557	3.40457e-05	0.00223475	0.0556051	0.10634	0.0277172	0.654388
sp|Q8K2I4|MANBA_MOUSE	0.000406688	3.53203e-05	0.00230411	0.697717	0.751551	0.0187795	0.654388
sp|Q80ZD3|S2611_MOUSE	0.00500417	3.602e-05	0.00230703	4.37095e-05	0.000318787	0.556264	0.882003
sp|Q9D1K7|ADSSP_MOUSE	0.000638389	3.59487e-05	0.00230703	1.21449e-06	1.7826e-05	0.00467136	0.638504
sp|Q9EQM6|DGCR8_MOUSE	-0.000933717	3.56834e-05	0.00230703	6.05577e-06	6.41257e-05	0.230319	0.756263
sp|Q8CG47|SMC4_MOUSE	0.000240262	3.62462e-05	0.00230753	0.128749	0.203127	0.0754966	0.698035
sp|Q7TT23|DAAF9_MOUSE	0.000261202	3.76701e-05	0.00237825	0.0243994	0.0556813	0.0144411	0.643805
sp|Q9ESE1|LRBA_MOUSE	-0.000811336	3.78072e-05	0.00237825	0.000720867	0.00326538	0.0233007	0.654388
sp|Q9ERV1|MKRN2_MOUSE	-0.000297028	3.97989e-05	0.00248872	4.36663e-05	0.000318787	0.00640855	0.638504
sp|Q8VCA8|SCRN2_MOUSE	-0.000956455	4.11807e-05	0.00255998	0.000452302	0.0022201	0.0290742	0.654388
sp|Q9JHI7|EXOS9_MOUSE	0.000387246	4.16766e-05	0.00257566	0.0228071	0.0529029	0.0652897	0.698035
sp|Q3UZ01|RNPC3_MOUSE	-0.000490501	4.22993e-05	0.0025948	0.0321732	0.0695736	0.0582514	0.695041
tr|D4AFX7|D4AFX7_MOUSE	0.00123545	4.24773e-05	0.0025948	0.00059101	0.00276459	0.16027	0.731055
sp|Q62210|BIRC2_MOUSE	7.37167e-05	4.2851e-05	0.00260258	6.9063e-05	0.000466065	0.0103957	0.638504
sp|Q8BWT1|THIM_MOUSE	-0.00142085	4.39482e-05	0.00263889	0.000567727	0.00267589	0.0260275	0.654388
sp|Q9JJ94|SSNA1_MOUSE	-7.90947e-05	4.38638e-05	0.00263889	0.169187	0.251154	0.0079548	0.638504
sp|Q8R2V5|ADAP2_MOUSE	-0.00165179	4.59484e-05	0.00273862	0.00230276	0.00841768	0.0191788	0.654388
sp|Q99PG2|OGFR_MOUSE	4.18665e-05	4.61273e-05	0.00273862	0.168904	0.250876	0.0146485	0.643805
sp|Q9CPT0|B2L14_MOUSE	0.00126016	5.00061e-05	0.00295232	0.151404	0.230745	0.0720512	0.698035
sp|Q8BKE6|CP20A_MOUSE	0.000999209	5.09728e-05	0.00297614	1.70197e-13	9.67013e-12	0.0273411	0.654388
sp|Q9R0A0|PEX14_MOUSE	0.000521187	5.07831e-05	0.00297614	0.525341	0.602605	0.0090197	0.638504
sp|P61082|UBC12_MOUSE	-0.00162095	5.14127e-05	0.00298532	0.00792143	0.0228788	0.433078	0.842553
sp|Q9DCM0|ETHE1_MOUSE	-0.000966745	5.21652e-05	0.00301247	0.0354628	0.0750443	0.221499	0.755877
sp|Q9CXW2|RT22_MOUSE	-0.00083713	5.27787e-05	0.00303133	0.044179	0.0891681	0.139853	0.72911
sp|P46638|RB11B_MOUSE	-0.000560315	5.33817e-05	0.00304939	0.181497	0.265146	0.191397	0.744182
sp|Q3UZW7|EF2KT_MOUSE	-0.0021772	5.37464e-05	0.00305372	0.0155331	0.0389451	0.0177529	0.654388
sp|P62492|RB11A_MOUSE	-0.000572483	5.42221e-05	0.00306427	0.165994	0.247458	0.19868	0.746928
sp|Q8R5H6|WASF1_MOUSE	-0.000637216	5.49352e-05	0.00308806	0.147904	0.226693	0.127002	0.72911
sp|P35235|PTN11_MOUSE	-0.00157757	5.64473e-05	0.00315627	0.0183061	0.0445348	0.0117956	0.638504
sp|Q9D711|PIR_MOUSE	-0.000923399	5.8317e-05	0.00322667	0.0260967	0.0587349	0.0328413	0.670176
sp|Q9QZ23|NFU1_MOUSE	-0.00120505	5.80867e-05	0.00322667	0.0683125	0.125204	0.121061	0.725881
sp|Q8VDP2|STEEP_MOUSE	0.00113753	5.86474e-05	0.00322805	0.0293664	0.0645608	0.0210713	0.654388
sp|Q9R1K9|CETN2_MOUSE	-0.000237489	5.89533e-05	0.00322808	0.0882034	0.152459	0.0143678	0.643805
sp|P70245|EBP_MOUSE	-0.000317023	6.03761e-05	0.00327208	0.000394982	0.00198211	0.0345434	0.675825
sp|Q8BH95|ECHM_MOUSE	-0.000741648	6.01015e-05	0.00327208	0.0528162	0.102359	0.00771168	0.638504
sp|P52850|NDST2_MOUSE	0.00283164	6.16218e-05	0.00332014	0.0118303	0.0315156	0.179151	0.741279
sp|Q9Z2Y8|PLPHP_MOUSE	-0.00162992	6.18914e-05	0.00332014	0.00283456	0.0100168	0.16177	0.732997
sp|E9Q0S6|TENS1_MOUSE	-0.000330938	6.27986e-05	0.00333495	0.204158	0.290187	0.0642197	0.698035
sp|O70496|CLCN7_MOUSE	0.00102572	6.26896e-05	0.00333495	0.127551	0.20191	0.0632074	0.698035
sp|Q61187|TS101_MOUSE	-0.000308322	6.31483e-05	0.00333676	0.000218434	0.00121304	0.339054	0.802618
sp|Q9CR16|PPID_MOUSE	-0.000463087	6.40281e-05	0.00336641	0.000112622	0.000697242	0.22141	0.755877
sp|P19639|GSTM3_MOUSE	-0.000644106	6.46161e-05	0.00338051	0.00567999	0.0174444	0.00965996	0.638504
sp|Q9D2M8|UB2V2_MOUSE	-0.00100831	6.53293e-05	0.00340098	0.000712232	0.00323458	0.0587855	0.695041
sp|P04945|KV6AB_MOUSE	-0.00228226	6.71222e-05	0.00346023	1.11022e-16	8.69099e-15	0.0139469	0.643805
sp|Q9DBS4|ACOXL_MOUSE	0.000794822	6.6964e-05	0.00346023	0.0719999	0.130514	0.0580769	0.695041
sp|Q63810|CANB1_MOUSE	-0.000579208	6.89524e-05	0.00353732	2.24623e-05	0.000185745	0.0194373	0.654388
sp|Q9D123|TM219_MOUSE	-0.00398648	7.03606e-05	0.00359213	0.000173597	0.000998681	0.169261	0.740621
sp|Q9D1I2|CAR19_MOUSE	-0.00133011	7.23619e-05	0.00367654	1.50947e-09	5.08027e-08	0.196091	0.746928
sp|Q9R008|KIME_MOUSE	-0.000884711	7.32082e-05	0.00370174	0.13433	0.210356	0.177923	0.741279
sp|Q8R0L9|TADA3_MOUSE	0.00243658	7.41444e-05	0.00373123	0.000434537	0.00214388	0.0436965	0.680897
sp|O35166|GOSR2_MOUSE	0.000894767	7.60026e-05	0.00378866	5.55112e-16	4.13128e-14	0.152784	0.72911
sp|Q9JIB4|TF2H2_MOUSE	0.000298015	7.58006e-05	0.00378866	2.76105e-05	0.000219554	0.0171488	0.654388
sp|Q61614|EDNRA_MOUSE	0.00101246	7.77056e-05	0.00385537	0.00584395	0.0178597	0.204951	0.746928
sp|O35639|ANXA3_MOUSE	-0.000609813	7.87609e-05	0.00388946	0.000601981	0.00280253	0.0594466	0.696639
sp|Q8BU30|SYIC_MOUSE	0.000276138	8.1268e-05	0.0039946	3.72638e-05	0.000278701	0.0681239	0.698035
sp|Q8C0L8|COG5_MOUSE	0.00169689	8.25699e-05	0.00403981	0.0133491	0.0347557	0.140758	0.72911
sp|Q9CQH8|RPP14_MOUSE	0.00242949	8.32536e-05	0.00405449	0.0489889	0.096252	0.027325	0.654388
sp|B0V2N1|PTPRS_MOUSE	0.000228803	8.57772e-05	0.00415448	1.8194e-06	2.47457e-05	0.457898	0.851043
sp|E9QAM5|HELZ2_MOUSE	-0.000196369	8.60931e-05	0.00415448	0.232654	0.32186	0.00646231	0.638504
sp|Q9ERG2|STRN3_MOUSE	-0.000595418	8.82919e-05	0.00424122	0.000721339	0.00326602	0.170042	0.740621
sp|P46656|ADX_MOUSE	-0.00122155	9.1857e-05	0.00431206	0.0117461	0.0313591	0.0357017	0.675825
sp|Q3UHG7|DEN11_MOUSE	0.00198346	9.17561e-05	0.00431206	2.86954e-06	3.52211e-05	0.51594	0.873446
sp|Q80V86|INT8_MOUSE	0.000860659	9.04947e-05	0.00431206	0.000991975	0.00425035	0.0324433	0.667847
sp|Q8C5L7|RBM34_MOUSE	1.6271e-05	9.22148e-05	0.00431206	0.0376445	0.078653	0.0466454	0.680897
sp|Q8CII2|CD123_MOUSE	3.59187e-05	9.19102e-05	0.00431206	0.0075726	0.0220218	0.056941	0.692891
sp|Q923B0|GGACT_MOUSE	-0.002706	9.15513e-05	0.00431206	0.20989	0.296738	0.010288	0.638504
sp|E9Q6X9|RHG40_MOUSE	0.00395316	9.60588e-05	0.00438195	0.317449	0.408574	0.0197278	0.654388
sp|Q5RL79|KTAP2_MOUSE	0.00177066	9.56569e-05	0.00438195	3.6362e-12	1.81261e-10	0.0266202	0.654388
sp|Q8C854|MYEF2_MOUSE	0.000931237	9.41441e-05	0.00438195	0.000175101	0.0010046	0.512544	0.872926
sp|Q8VE73|CUL7_MOUSE	0.000456696	9.53245e-05	0.00438195	0.0173912	0.0428315	0.0235825	0.654388
sp|Q9EQJ9|MAGI3_MOUSE	0.00328601	9.57955e-05	0.00438195	0.00345196	0.0116999	0.385058	0.824772
sp|Q9Z0P7|SUFU_MOUSE	0.000692508	9.61973e-05	0.00438195	0.0102826	0.028203	0.488028	0.861086
sp|Q91Y57|SIG12_MOUSE	-0.00028477	9.84998e-05	0.00446758	0.801218	0.837349	0.002498	0.638504
sp|Q03517|SCG2_MOUSE	0.00154416	0.000102797	0.00464258	0.00207446	0.00771119	0.0137365	0.643805
sp|Q9QZS0|CO4A3_MOUSE	-0.000162694	0.000103463	0.00465275	0.15659	0.236508	0.115474	0.721498
sp|Q50L42|PA24E_MOUSE	-0.00138562	0.000104322	0.00467151	0.000547417	0.00259771	0.0447467	0.680897
sp|Q9JKB3|YBOX3_MOUSE	-0.00152105	0.000105053	0.0046844	0.0661765	0.122051	0.392441	0.826834
sp|Q99L13|3HIDH_MOUSE	-0.000995243	0.00010739	0.00476846	1.34332e-05	0.000122092	0.0287582	0.654388
sp|P30051|TEAD1_MOUSE	0.00174661	0.000109477	0.00484083	0.00777375	0.0225015	0.00913982	0.638504
sp|Q3TYX2|LRN4L_MOUSE	-0.000111099	0.000113415	0.00497333	4.75333e-07	8.18131e-06	0.115606	0.721498
sp|Q8BXK9|CLIC5_MOUSE	0.000541404	0.00011295	0.00497333	0.272737	0.364372	0.00671061	0.638504
sp|Q62312|TGFR2_MOUSE	-0.000908476	0.000114341	0.00498598	0.00931157	0.0260798	0.0283447	0.654388
sp|Q9CXD6|MCUR1_MOUSE	-0.00040172	0.000114647	0.00498598	0.991209	0.992523	0.174331	0.740621
sp|Q9JI90|RNF14_MOUSE	-0.000476651	0.000115173	0.00498832	3.76986e-11	1.61295e-09	0.0586244	0.695041
sp|P62746|RHOB_MOUSE	-0.000385869	0.000120164	0.00503928	0.274206	0.365701	0.210114	0.746928
sp|Q6NS57|MABP1_MOUSE	0.000974406	0.000117403	0.00503928	0.234798	0.32419	0.0117799	0.638504
sp|Q6ZPJ0|TEX2_MOUSE	0.00102839	0.000117916	0.00503928	0.00229841	0.00840471	0.0211657	0.654388
sp|Q8C3X2|CC90B_MOUSE	-0.000164629	0.000117527	0.00503928	0.176746	0.259965	0.0673953	0.698035
sp|Q8CBQ5|P4K2B_MOUSE	0.00137304	0.000119177	0.00503928	0.0029406	0.0103172	0.0637185	0.698035
sp|Q8VCE4|CI040_MOUSE	0.000901287	0.000119958	0.00503928	0.163507	0.244301	0.115974	0.721498
sp|Q99KP3|CRYL1_MOUSE	0.000221598	0.000118812	0.00503928	0.287212	0.378867	0.00283924	0.638504
sp|Q9WVE8|PACN2_MOUSE	-0.000433045	0.000119815	0.00503928	0.0216784	0.0508607	0.0851991	0.698035
sp|Q8VD58|EVI2B_MOUSE	-0.00120769	0.000121376	0.00506998	0.0583298	0.110511	0.00106248	0.638504
sp|P39429|TRAF2_MOUSE	0.00122526	0.000125061	0.00514258	1.13339e-10	4.6068e-09	0.589187	0.894524
sp|P54071|IDHP_MOUSE	-0.000488567	0.000124975	0.00514258	8.59658e-05	0.000557354	0.00246085	0.638504
sp|P97302|BACH1_MOUSE	0.000563361	0.000123843	0.00514258	0.0987143	0.166117	0.110441	0.716183
sp|Q9QY06|MYO9B_MOUSE	0.000781925	0.000124835	0.00514258	0.000113718	0.000702792	0.0175455	0.654388
sp|Q9CQV7|TIM14_MOUSE	0.000243521	0.000125801	0.00515296	0.17363	0.256167	0.00323888	0.638504
sp|P62082|RS7_MOUSE	-8.92014e-06	0.000127298	0.00519414	0.00109009	0.00459518	0.0547693	0.686874
sp|P48774|GSTM5_MOUSE	-0.00107126	0.000129951	0.00526176	7.48279e-05	0.000497973	0.0103228	0.638504
sp|Q61827|MAFK_MOUSE	-0.000154825	0.000129541	0.00526176	0.0225306	0.0523996	0.28353	0.779892
sp|O89023|TPP1_MOUSE	-0.00127308	0.000132379	0.00529254	0.0879279	0.152082	0.0756554	0.698035
sp|Q62433|NDRG1_MOUSE	-0.000869859	0.000132377	0.00529254	0.00648537	0.0193773	0.0948538	0.698035
sp|Q922Y2|TRI59_MOUSE	0.00154951	0.000132446	0.00529254	0.0396439	0.0820197	0.00730937	0.638504
tr|B2RXT3|B2RXT3_MOUSE	-0.00219476	0.000132714	0.00529254	1.41584e-06	2.0138e-05	0.0458129	0.680897
sp|Q8CF89|TAB1_MOUSE	-0.000467344	0.000134361	0.00533806	0.122919	0.196373	0.00477865	0.638504
sp|Q8CIE6|COPA_MOUSE	0.00136303	0.000136193	0.00535051	9.99201e-16	7.13483e-14	0.241654	0.760081
sp|Q925N0|SFXN5_MOUSE	-0.012438	0.000135771	0.00535051	0.000210947	0.00117702	0.0366935	0.675825
sp|Q9CRC8|LRC40_MOUSE	0.000853578	0.000135692	0.00535051	0.00342516	0.011624	0.247359	0.760836
sp|Q2KHK3|AMPQ_MOUSE	-0.00222721	0.00013718	0.00536933	1.29921e-09	4.42903e-08	0.0805969	0.698035
sp|Q5RJG1|NOL10_MOUSE	-0.00038394	0.000139114	0.00542492	0.00934755	0.0261405	0.163775	0.736499
sp|Q9D172|GAL3A_MOUSE	-0.00227394	0.000143031	0.00555716	4.90304e-05	0.000350578	0.0587914	0.695041
tr|E9Q411|E9Q411_MOUSE	0.00178756	0.000153732	0.00595104	4.61567e-07	7.98338e-06	0.121693	0.726958
tr|A0A0A6YX66|A0A0A6YX66_MOUSE	-0.00326043	0.000158012	0.00607923	1.11022e-16	8.69099e-15	0.451828	0.848369
tr|A0A1B0GS71|A0A1B0GS71_MOUSE	0.00733892	0.000158193	0.00607923	0.0150362	0.0380423	0.190808	0.744038
sp|O89098|CYTF_MOUSE	-0.00130249	0.000159003	0.00608821	3.51195e-07	6.31196e-06	0.0571271	0.693162
sp|Q9EQ21|HEPC_MOUSE	0.00127362	0.000159637	0.0060904	0.00569663	0.0174835	0.0428393	0.680897
sp|Q8VEN2|PLET1_MOUSE	-0.00328013	0.00016061	0.00610547	2.34265e-11	1.02727e-09	0.101738	0.700757
sp|Q9D8X1|CUTC_MOUSE	-0.000609324	0.000163343	0.00618714	0.000100389	0.000635522	0.03132	0.667318
sp|O35874|SATT_MOUSE	0.00119948	0.000164309	0.00620148	0.710764	0.761415	0.149666	0.72911
sp|Q9QZR0|RNF25_MOUSE	0.000609715	0.000165624	0.00622888	0.015862	0.0396508	0.0837908	0.698035
sp|Q3UMW8|CLN5_MOUSE	-0.000596341	0.000166801	0.00623765	0.0840058	0.146812	0.141319	0.72911
sp|Q9CR60|GOT1B_MOUSE	0.00143103	0.000167038	0.00623765	1.88738e-15	1.32972e-13	0.375262	0.821035
sp|Q3TC72|FAH2A_MOUSE	-0.00199457	0.000169307	0.00627868	0.000120825	0.000735956	0.0215135	0.654388
tr|A0A075B696|A0A075B696_MOUSE	-0.00193406	0.000169325	0.00627868	9.2886e-09	2.63876e-07	0.0295318	0.654388
sp|Q9EPN1|NBEA_MOUSE	0.00176659	0.000172999	0.00639249	0.00105928	0.00448675	0.486334	0.860876
sp|P70210|TEAD3_MOUSE	0.00195579	0.000173887	0.00640052	0.0387046	0.0803755	0.0163398	0.654388
tr|A0A075B5S1|A0A075B5S1_MOUSE	-0.000201243	0.000174428	0.00640052	1.06182e-12	5.55509e-11	0.0830731	0.698035
tr|Q3TMP1|Q3TMP1_MOUSE	0.00104077	0.000176037	0.00643721	0.06946	0.126779	0.118967	0.725881
sp|O89106|FHIT_MOUSE	-0.00111898	0.000179538	0.00654263	0.041255	0.0846405	0.00226356	0.638504
sp|P97493|THIOM_MOUSE	-0.000949813	0.000180357	0.00654988	0.0068788	0.02034	0.0583504	0.695041
sp|Q8BK30|NDUV3_MOUSE	-0.00360553	0.000181395	0.00656502	6.72572e-08	1.522e-06	0.156885	0.72911
sp|Q8VEB6|RNZ1_MOUSE	-0.000581681	0.00018368	0.00662503	0.141322	0.21873	0.0116633	0.638504
sp|Q9D3D9|ATPD_MOUSE	-0.00293672	0.000185358	0.00664037	7.01506e-07	1.13417e-05	0.0989836	0.698035
sp|Q9Z0S1|BPNT1_MOUSE	-0.000772404	0.000185362	0.00664037	0.00442927	0.0143365	0.00678181	0.638504
sp|Q9DAC7|TTC32_MOUSE	-0.00589609	0.00018636	0.00665355	0.00391221	0.0129443	0.0192999	0.654388
sp|P97445|CAC1A_MOUSE	-0.0017816	0.000190576	0.00675843	0.00872053	0.0247671	0.147134	0.72911
sp|Q61290|CAC1E_MOUSE	-0.0017816	0.000190576	0.00675843	0.00872053	0.0247671	0.147134	0.72911
sp|A2APY7|NDUF5_MOUSE	-0.0015359	0.000194433	0.00677379	6.5547e-10	2.34021e-08	0.0911061	0.698035
sp|P46978|STT3A_MOUSE	0.00136785	0.000192253	0.00677379	8.31812e-11	3.44729e-09	0.186688	0.743914
sp|P48453|PP2BB_MOUSE	-0.00157233	0.000193734	0.00677379	4.19893e-08	1.01543e-06	0.0926508	0.698035
sp|Q3TLS3|GDPP1_MOUSE	-0.00066313	0.000195917	0.00677379	0.114156	0.185092	0.030128	0.654388
sp|Q61037|TSC2_MOUSE	0.000914966	0.000195658	0.00677379	0.0011087	0.00465873	0.0488149	0.680897
sp|Q8C0X8|SMKX_MOUSE	-0.0026074	0.000195339	0.00677379	0.188134	0.272504	0.189529	0.744038
tr|A2AQX6|A2AQX6_MOUSE	-0.0026074	0.000195339	0.00677379	0.188134	0.272504	0.189529	0.744038
tr|E9Q9B7|E9Q9B7_MOUSE	0.000335848	0.000196137	0.00677379	0.102711	0.171368	0.0329606	0.671151
sp|Q8BGG7|UBS3B_MOUSE	0.000179069	0.000197883	0.0068118	0.0731923	0.132109	0.00527504	0.638504
sp|P63321|RALA_MOUSE	-0.000447236	0.000199366	0.00682686	0.987057	0.989142	0.0198936	0.654388
sp|Q7TMB8|CYFP1_MOUSE	0.00122054	0.000200501	0.00682686	2.09262e-05	0.000175794	0.29103	0.783195
sp|Q8CHT0|AL4A1_MOUSE	-0.00169919	0.000201074	0.00682686	0.000411695	0.00204797	0.0240921	0.654388
sp|Q9D099|ACER3_MOUSE	0.000242015	0.00020155	0.00682686	0.0339837	0.0726269	0.0505464	0.680897
sp|Q9D8V7|SC11C_MOUSE	0.000240311	0.000199977	0.00682686	0.893474	0.912205	0.0284023	0.654388
sp|Q8VDN2|AT1A1_MOUSE	-0.00106773	0.000203772	0.00688007	1.58503e-05	0.000139821	0.0380999	0.677262
sp|Q8BSE0|RMD2_MOUSE	0.000163938	0.00020742	0.00695879	0.0529338	0.102549	0.0886297	0.698035
sp|Q91ZA3|PCCA_MOUSE	-0.000212743	0.000206763	0.00695879	0.00166453	0.00647068	0.00601792	0.638504
sp|Q8K479|C1QT5_MOUSE	0.00325579	0.00020902	0.00699026	0.10281	0.171479	0.193732	0.744465
sp|P52760|RIDA_MOUSE	-0.000256832	0.000220406	0.00733313	0.000752959	0.00337888	0.000915616	0.638504
sp|Q9D0M2|CDCA7_MOUSE	0.000169869	0.00022066	0.00733313	0.0921622	0.157744	0.084393	0.698035
sp|Q8BYI8|F234B_MOUSE	0.0026563	0.000222502	0.00737117	0.000711465	0.00323388	0.0818922	0.698035
sp|O55023|IMPA1_MOUSE	-0.000503161	0.000224361	0.00738644	0.117423	0.189338	0.00456595	0.638504
sp|Q64010|CRK_MOUSE	-0.00121353	0.000223847	0.00738644	0.00160711	0.00629967	0.118829	0.725881
sp|Q9JIW9|RALB_MOUSE	2.69896e-05	0.000225459	0.00739954	0.783135	0.821943	0.0352953	0.675825
sp|P23506|PIMT_MOUSE	-0.00144222	0.000227477	0.00741968	1.91624e-05	0.000162396	0.0461879	0.680897
sp|Q00322|CEBPD_MOUSE	0.000245506	0.000226967	0.00741968	0.000545826	0.00259133	0.390359	0.826585
sp|Q9JLM4|ZMYM3_MOUSE	0.000123095	0.000229732	0.0074662	0.00227755	0.00834233	0.126183	0.72911
sp|Q9WVA2|TIM8A_MOUSE	-0.00190908	0.000230316	0.0074662	0.000249081	0.00135406	0.230919	0.756263
sp|Q8BGY7|F210A_MOUSE	-0.00353749	0.000232414	0.00751116	0.00119074	0.00494257	0.153178	0.72911
sp|Q9Z2P8|VAMP5_MOUSE	-0.00237091	0.000233272	0.0075159	0.00805849	0.0232176	0.0223737	0.654388
sp|Q08639|TFDP1_MOUSE	-8.74771e-05	0.000236716	0.00760276	0.000591464	0.00276459	0.138055	0.72911
sp|Q80UM7|MOGS_MOUSE	0.00172855	0.000237407	0.00760276	1.89773e-11	8.49795e-10	0.55138	0.882003
sp|B1AVZ0|UPP_MOUSE	-0.000537478	0.000240162	0.00766776	0.115068	0.186366	0.226169	0.756263
sp|Q8R1T1|CHMP7_MOUSE	-0.000506367	0.000241734	0.00769471	0.00101463	0.00433056	0.212332	0.750667
sp|P63325|RS10_MOUSE	0.000402197	0.00024631	0.00778475	0.11349	0.184405	0.0638126	0.698035
sp|Q3UMM4|CDK10_MOUSE	-0.012901	0.000245509	0.00778475	0.0342697	0.0731641	0.0495862	0.680897
sp|Q8CCF0|PRP31_MOUSE	0.000639668	0.00024746	0.00778475	0.00206709	0.00768918	0.0375043	0.677262
sp|Q9JKR6|HYOU1_MOUSE	-0.000140151	0.000247509	0.00778475	0.000171447	0.000989543	0.119815	0.725881
sp|Q9D8S3|ARFG3_MOUSE	0.000870363	0.00025375	0.00795735	1.11022e-16	8.69099e-15	0.354055	0.809039
sp|P62322|LSM5_MOUSE	0.00110975	0.000255838	0.00799909	0.261333	0.352266	0.112913	0.720842
sp|Q60644|NR1H2_MOUSE	0.0035729	0.000258314	0.0080527	0.204023	0.290034	0.011862	0.638504
sp|A2AVZ9|S43A3_MOUSE	-0.000875706	0.000261287	0.00811874	1.60643e-05	0.000141355	0.0664819	0.698035
sp|Q68SA9|ATS7_MOUSE	-3.04703e-05	0.000261969	0.00811874	0.530919	0.607356	0.035883	0.675825
sp|Q8BJY1|PSMD5_MOUSE	0.000541127	0.000263518	0.00814287	0.138756	0.21577	0.0620364	0.698035
sp|P42208|SEPT2_MOUSE	0.000367898	0.000269987	0.00815335	1.63457e-05	0.000142968	0.259499	0.764621
sp|Q3TFD2|PCAT1_MOUSE	0.000128107	0.000269495	0.00815335	0.356516	0.447147	0.0738538	0.698035
sp|Q3U5Q7|CMPK2_MOUSE	-0.000854333	0.00026788	0.00815335	0.0012542	0.00514333	0.0807546	0.698035
sp|Q61881|MCM7_MOUSE	0.00116966	0.000270801	0.00815335	0.047298	0.0936566	0.0689837	0.698035
sp|Q8CBE3|WDR37_MOUSE	-3.79872e-05	0.00026929	0.00815335	0.101445	0.169525	0.0690953	0.698035
sp|Q9D8X5|CNOT8_MOUSE	-0.000154941	0.000266389	0.00815335	0.0140356	0.0361072	0.0380288	0.677262
sp|Q9D9A7|PTG3L_MOUSE	-0.00402449	0.000268424	0.00815335	0.000745372	0.0033491	0.034422	0.675825
sp|Q9JHI5|IVD_MOUSE	-0.00116763	0.000270501	0.00815335	0.000429506	0.00212203	0.0261018	0.654388
sp|Q9Z1Z0|USO1_MOUSE	0.00102088	0.000268012	0.00815335	1.2064e-05	0.000111737	0.175143	0.740621
sp|Q61937|NPM_MOUSE	0.000850418	0.000272093	0.00816898	0.196448	0.2815	0.0534839	0.680897
sp|P45376|ALDR_MOUSE	-0.00194575	0.000274458	0.00821664	1.89534e-06	2.54833e-05	0.040666	0.680616
sp|P13439|UMPS_MOUSE	-0.000263375	0.000275777	0.00823281	0.0623868	0.116567	0.133155	0.72911
sp|Q8C2E7|WASC5_MOUSE	0.00118853	0.000279248	0.00831293	0.000508118	0.00244303	0.148106	0.72911
sp|O70172|PI42A_MOUSE	0.000249581	0.000283105	0.00840301	2.28958e-05	0.000188592	0.025464	0.654388
sp|Q99MR3|S12A9_MOUSE	-0.000893989	0.000283864	0.00840301	0.000196536	0.00110773	0.587188	0.893993
sp|Q8K1Y2|KPCD3_MOUSE	6.30984e-05	0.000284748	0.00840563	0.0148176	0.0375702	0.0191675	0.654388
sp|B2RY04|DOCK5_MOUSE	0.000539784	0.000287325	0.00842918	0.0241548	0.0552636	0.184278	0.743914
sp|P05202|AATM_MOUSE	-0.00263859	0.000288736	0.00842918	3.60898e-05	0.000271651	0.0671228	0.698035
sp|P80316|TCPE_MOUSE	-3.5163e-05	0.000288227	0.00842918	0.005863	0.0179128	0.0649493	0.698035
sp|Q8BIJ6|SYIM_MOUSE	-0.000551546	0.00028785	0.00842918	0.000243827	0.00133166	0.0125558	0.638504
sp|Q8K2C6|SIR5_MOUSE	-0.00147015	0.000290154	0.00844723	1.82615e-06	2.47836e-05	0.0508594	0.680897
sp|Q8VHX2|EDAD_MOUSE	0.001718	0.00029105	0.00845004	0.654873	0.716132	0.0833284	0.698035
sp|O55101|SNG2_MOUSE	-0.000807498	0.000293823	0.00846529	0.0370743	0.0777757	0.318296	0.79236
sp|P70275|SEM3E_MOUSE	0.00212533	0.000295374	0.00846529	0.0466024	0.0927211	0.140149	0.72911
sp|Q8BYB9|PGLT1_MOUSE	-7.86048e-05	0.000294767	0.00846529	0.0634761	0.118192	0.0283412	0.654388
sp|Q8R2Q4|RRF2M_MOUSE	-0.00130991	0.00029558	0.00846529	3.03182e-06	3.69128e-05	0.0832236	0.698035
sp|Q9EPK8|TRPV4_MOUSE	0.00145393	0.000293043	0.00846529	0.000524736	0.00250747	0.236774	0.759063
sp|O54940|BNIP2_MOUSE	-0.000413156	0.000298962	0.00848632	0.501945	0.58242	0.00230471	0.638504
sp|Q91UZ5|IMPA2_MOUSE	-0.000737307	0.000297792	0.00848632	0.00168438	0.0065275	0.0301335	0.654388
sp|Q9Z2I8|SUCB2_MOUSE	-0.000880962	0.000299527	0.00848632	0.100982	0.168965	0.0265728	0.654388
sp|Q9Z2M7|PMM2_MOUSE	-0.000470419	0.000298286	0.00848632	0.0660469	0.121876	0.0210623	0.654388
sp|P99028|QCR6_MOUSE	-0.00334875	0.000300611	0.00849428	5.08605e-05	0.000360453	0.227171	0.756263
sp|Q9JIY5|HTRA2_MOUSE	-0.000221723	0.000301422	0.00849448	2.93295e-09	9.4211e-08	0.272339	0.770085
sp|P15920|VPP2_MOUSE	0.00106857	0.000303518	0.0085308	0.0121431	0.0322515	0.038549	0.677262
sp|Q9ESJ1|CABL1_MOUSE	0.00137653	0.000304496	0.00853557	0.175894	0.258928	0.00486501	0.638504
sp|Q61371|IFT88_MOUSE	0.00346843	0.000305573	0.00854312	0.0846577	0.147707	0.206608	0.746928
tr|A0A075B5S2|A0A075B5S2_MOUSE	0.000115342	0.000309416	0.00862774	0.0986091	0.166001	0.0533857	0.680897
sp|Q9D7V9|NAAA_MOUSE	-0.00142593	0.000312385	0.00868759	5.28295e-05	0.000370718	0.549665	0.882003
sp|P97765|WBP2_MOUSE	0.000243971	0.000313559	0.00869736	0.0300362	0.0658007	0.0365647	0.675825
sp|P47880|IBP6_MOUSE	-0.000755321	0.000317561	0.00876236	0.00799578	0.0230558	0.312809	0.790853
sp|Q3UFB2|BCD1_MOUSE	0.00332968	0.000317445	0.00876236	9.19929e-05	0.000589558	0.101851	0.700757
sp|Q8CI70|LRC20_MOUSE	-0.00162672	0.000319533	0.00879382	7.93403e-05	0.000521111	0.0248424	0.654388
sp|Q9JI39|ABCBA_MOUSE	-0.00102227	0.00032501	0.00892131	0.00519329	0.0162448	0.120106	0.725881
sp|Q8BYN3|ITPK1_MOUSE	-0.000213732	0.000325956	0.00892409	0.0800794	0.141447	0.345392	0.804833
sp|P15626|GSTM2_MOUSE	-0.000600511	0.000326873	0.00892609	0.0111989	0.0301451	0.00530159	0.638504
sp|Q9WVG6|CARM1_MOUSE	-0.00010819	0.000328602	0.00895016	1.32859e-06	1.91549e-05	0.294079	0.784583
sp|Q8CGU1|CACO1_MOUSE	-0.000959231	0.000331008	0.00899252	0.0168858	0.0417426	0.070543	0.698035
sp|Q8R349|CDC16_MOUSE	-0.00166047	0.000333703	0.00902563	1.80205e-06	2.45413e-05	0.0105286	0.638504
sp|Q8VE95|CH082_MOUSE	-0.00243898	0.000335643	0.00902563	0.000529689	0.0025272	0.0599737	0.69703
sp|Q91WA6|SHRPN_MOUSE	0.000444037	0.000335096	0.00902563	0.838651	0.866953	0.0157066	0.654388
sp|Q99KI3|EMC3_MOUSE	-0.000832897	0.000335076	0.00902563	0.000736259	0.00332228	0.0440562	0.680897
sp|O55003|BNIP3_MOUSE	-0.00225873	0.000338697	0.00903877	0.000407029	0.00202996	0.101987	0.700757
sp|Q80W21|GSTM7_MOUSE	-0.000998462	0.000337425	0.00903877	0.00069162	0.00316683	0.0110173	0.638504
sp|Q9CQE5|RGS10_MOUSE	0.000228031	0.00033806	0.00903877	0.00463491	0.014852	0.0344226	0.675825
sp|Q64324|STXB2_MOUSE	0.000752629	0.000344072	0.00915908	0.0966007	0.163314	0.263942	0.766876
sp|P45952|ACADM_MOUSE	-0.00148135	0.00034691	0.00921143	0.00120152	0.00497949	0.0261766	0.654388
sp|Q68FD5|CLH1_MOUSE	0.00109445	0.000347977	0.00921661	0.000166443	0.000964878	0.36769	0.816847
sp|P80315|TCPD_MOUSE	0.000132102	0.000353589	0.00923031	0.00235065	0.00856608	0.0126583	0.638504
sp|Q80XN0|BDH_MOUSE	-0.000968198	0.000353735	0.00923031	1.07275e-07	2.30422e-06	0.129877	0.72911
sp|Q80Y86|MK15_MOUSE	-1.9278e-05	0.00034972	0.00923031	5.21193e-10	1.8993e-08	0.304162	0.789355
sp|Q8BUV6|LSM11_MOUSE	0.000932222	0.00035107	0.00923031	0.080453	0.14206	0.191392	0.744182
sp|Q921G7|ETFD_MOUSE	-0.00164487	0.000351921	0.00923031	0.0107796	0.0292888	0.0401179	0.677262
sp|Q9JME7|TPC2L_MOUSE	-0.000428864	0.000352783	0.00923031	0.0517001	0.100527	0.13579	0.72911
sp|P10820|PERF_MOUSE	0.00136276	0.000357245	0.00923757	0.0217929	0.0510546	0.648821	0.9147
sp|Q8BGP6|S2540_MOUSE	0.00146002	0.000355835	0.00923757	0.000486342	0.00235548	0.107553	0.713506
sp|Q9CXF7|CHD1L_MOUSE	0.000254749	0.000355284	0.00923757	0.891918	0.910968	0.0386094	0.677262
sp|Q9DCM2|GSTK1_MOUSE	-0.00023481	0.00035751	0.00923757	0.0205652	0.0488279	0.00856284	0.638504
sp|Q8BW70|UBP38_MOUSE	0.000443901	0.000360565	0.00929377	0.123673	0.197339	0.0851151	0.698035
sp|P17182|ENOA_MOUSE	-0.00208859	0.000362431	0.00930979	1.77937e-06	2.43265e-05	0.139383	0.72911
sp|Q9JMG7|HDGR3_MOUSE	-0.00152685	0.000362948	0.00930979	0.551761	0.626407	0.121808	0.726958
sp|Q6P5G3|MBTD1_MOUSE	-0.000724531	0.000365251	0.00932362	0.401179	0.490068	0.232889	0.757666
sp|Q8BTT6|UTP25_MOUSE	0.000216163	0.000364673	0.00932362	0.0219873	0.0514188	0.00932483	0.638504
sp|Q60670|SIK1_MOUSE	0.00473798	0.000368237	0.00937718	0.000903978	0.00393461	0.0498441	0.680897
sp|Q8BW00|PTH_MOUSE	0.000809562	0.000372019	0.00945071	0.209441	0.296222	0.00789233	0.638504
sp|Q8BJL1|FBX30_MOUSE	-0.000279578	0.000376106	0.00953163	0.125313	0.199221	0.00164039	0.638504
sp|P09671|SODM_MOUSE	-0.00200573	0.000378333	0.00956512	0.000315788	0.00165227	0.0605999	0.69703
sp|Q9JKV5|SCAM4_MOUSE	7.46749e-05	0.000380916	0.00960744	0.0420689	0.0859764	0.0358266	0.675825
sp|Q07079|IBP5_MOUSE	0.000354471	0.000382034	0.0096127	0.00143834	0.00576427	0.00313463	0.638504
sp|Q61699|HS105_MOUSE	-0.000633556	0.000383599	0.00962915	0.05681	0.108116	0.0515123	0.680897
sp|O54836|ZMAT3_MOUSE	0.00095059	0.000391647	0.00979992	0.00865142	0.0246504	0.0483984	0.680897
sp|P05366|SAA1_MOUSE	-0.00453591	0.000392257	0.00979992	0.0045471	0.0146193	0.0371308	0.676549
sp|Q9D2V7|CORO7_MOUSE	-8.81421e-05	0.000393346	0.00980396	0.0603491	0.113471	0.0536311	0.680897
sp|Q8BGQ6|EFC14_MOUSE	0.00279623	0.000394884	0.00981913	8.42427e-07	1.32088e-05	0.972176	0.993989
sp|O89051|ITM2B_MOUSE	0.000501564	0.000395885	0.00982093	0.0130044	0.0340491	0.231136	0.756278
sp|Q8BIZ6|SNIP1_MOUSE	0.000836965	0.000399863	0.00989639	0.205401	0.29168	0.270402	0.769912
sp|Q9R1S3|PIGN_MOUSE	-0.00017155	0.000402033	0.00992683	0.211204	0.298197	0.089453	0.698035
sp|Q60636|PRDM1_MOUSE	-0.00280992	0.000404372	0.00994876	0.0146237	0.0372482	0.0656741	0.698035
sp|Q8BFU3|RN214_MOUSE	-0.000321201	0.000404804	0.00994876	0.651874	0.713517	0.37107	0.818453
sp|Q08943|SSRP1_MOUSE	0.00094546	0.000406976	0.00995583	0.00046456	0.00226765	0.0893003	0.698035
sp|Q9R1Z8|VINEX_MOUSE	0.000512331	0.000406234	0.00995583	0.0150572	0.0380681	0.129353	0.72911
sp|A0A7N9VSG0|AFG2B_MOUSE	0.000393885	0.000410473	0.0100112	0.475104	0.557816	0.0470765	0.680897
sp|P99029|PRDX5_MOUSE	-0.000110064	0.000411132	0.0100112	0.216745	0.304353	0.0144439	0.643805
sp|Q9CQA3|SDHB_MOUSE	-0.00239329	0.000413288	0.0100405	0.000581789	0.00273381	0.0871185	0.698035
sp|P21952|PO3F1_MOUSE	0.00232795	0.000417759	0.0101188	0.0269802	0.0602805	0.0308845	0.663388
sp|Q8CD10|MICU2_MOUSE	0.000337586	0.000418423	0.0101188	0.00022837	0.00126159	0.441608	0.84608
sp|O08911|MK12_MOUSE	-0.00228138	0.000420433	0.0101441	2.62526e-06	3.27167e-05	0.0448043	0.680897
sp|Q99LD8|DDAH2_MOUSE	-0.000261199	0.000432026	0.0103765	0.0458965	0.0917477	0.0100527	0.638504
sp|Q99N05|M4A4D_MOUSE	-0.000917679	0.000431832	0.0103765	0.121535	0.194575	0.172268	0.740621
sp|Q9Z160|COG1_MOUSE	0.00151249	0.000433611	0.0103909	0.000586615	0.0027516	0.0915951	0.698035
sp|A2TJV2|PALM3_MOUSE	0.00184216	0.000434598	0.010391	0.951681	0.960773	0.114537	0.720922
sp|Q8C033|ARHGA_MOUSE	-0.000755026	0.000435916	0.010399	0.0209285	0.0495673	0.0295753	0.654388
sp|Q3TB82|PKHF1_MOUSE	-0.000288376	0.000438387	0.0104169	0.00308665	0.0107161	0.349669	0.805955
sp|Q9CR86|CHSP1_MOUSE	-6.67682e-06	0.000438639	0.0104169	4.87131e-05	0.00034878	0.0971575	0.698035
sp|Q8BYI6|PCAT2_MOUSE	0.00132136	0.000441593	0.0104544	0.0255552	0.0577683	0.0297199	0.654388
sp|Q8JZQ9|EIF3B_MOUSE	-5.92271e-05	0.000442193	0.0104544	0.000117346	0.000718904	0.141647	0.72911
sp|Q99J62|RFC4_MOUSE	0.000317323	0.000444428	0.0104837	0.0560685	0.10711	0.412193	0.834497
sp|Q5EG47|AAPK1_MOUSE	-0.000397776	0.000450701	0.010546	0.0818142	0.144002	0.0274121	0.654388
sp|Q91VR2|ATPG_MOUSE	-0.00241824	0.000451058	0.010546	4.29596e-05	0.00031462	0.0914402	0.698035
sp|Q91W96|APC4_MOUSE	0.000761055	0.000450675	0.010546	0.0627112	0.117008	0.1925	0.744465
sp|Q9D404|OXSM_MOUSE	-0.000520367	0.000448424	0.010546	0.00011059	0.000687076	0.00663498	0.638504
sp|Q8R1K1|UBAC2_MOUSE	-0.000867521	0.000456609	0.0106522	0.408476	0.49698	0.343947	0.80436
sp|Q8VCR7|ABHEB_MOUSE	0.00063851	0.000457663	0.0106533	0.0775124	0.137869	0.00648153	0.638504
sp|Q91WL6|SNX11_MOUSE	0.00108856	0.000460866	0.0107043	0.718109	0.767649	0.0153709	0.64976
sp|Q64436|ATP4A_MOUSE	-0.00207977	0.000465896	0.0107973	1.19873e-05	0.000111124	0.0493836	0.680897
sp|P33610|PRI2_MOUSE	0.000149555	0.000467518	0.0108112	0.425332	0.512495	0.0653413	0.698035
sp|Q8C0J2|A16L1_MOUSE	-0.000427309	0.000471083	0.0108699	0.00121918	0.00503097	0.0607967	0.69703
tr|J3QMC5|J3QMC5_MOUSE	0.000831963	0.000472551	0.01088	0.0640325	0.118885	0.0998154	0.698501
sp|Q8CHP8|PGP_MOUSE	-0.00264596	0.000475708	0.0109289	1.17219e-06	1.73254e-05	0.0820254	0.698035
sp|Q64471|GSTT1_MOUSE	-0.000585229	0.000480411	0.011013	3.65034e-09	1.14471e-07	0.120711	0.725881
sp|P63276|RS17_MOUSE	0.000160016	0.000485995	0.0111169	0.00209028	0.00775362	0.0493002	0.680897
sp|Q9D0R2|SYTC_MOUSE	1.61173e-05	0.000487688	0.0111315	1.52884e-05	0.000135771	0.0813228	0.698035
sp|Q3U4G3|XXLT1_MOUSE	0.000941154	0.000494882	0.0112568	0.0133376	0.0347429	0.0489881	0.680897
sp|Q8CI51|PDLI5_MOUSE	-0.00298055	0.000495582	0.0112568	2.45086e-06	3.10187e-05	0.0898498	0.698035
sp|Q8K2B0|SC65_MOUSE	0.00198046	0.000496373	0.0112568	1.3231e-10	5.27643e-09	0.24523	0.760836
sp|Q922R8|PDIA6_MOUSE	0.000460135	0.000504522	0.0114171	2.22441e-06	2.88437e-05	0.0762897	0.698035
sp|Q61211|EIF2D_MOUSE	0.000795912	0.000513316	0.0114446	0.0970499	0.163864	0.0249051	0.654388
sp|Q9CY16|RT28_MOUSE	-0.00178859	0.000512542	0.0114446	0.0255817	0.0578159	0.214013	0.750667
tr|A0A1Y7VJ58|A0A1Y7VJ58_MOUSE	0.0193391	0.000512604	0.0114446	0.0531626	0.102793	0.362527	0.815032
tr|A0A1Y7VJH8|A0A1Y7VJH8_MOUSE	0.0193391	0.000512604	0.0114446	0.0531626	0.102793	0.362527	0.815032
tr|A0A1Y7VLE6|A0A1Y7VLE6_MOUSE	0.0193391	0.000512604	0.0114446	0.0531626	0.102793	0.362527	0.815032
tr|A0A1Y7VNY1|A0A1Y7VNY1_MOUSE	0.0193391	0.000512604	0.0114446	0.0531626	0.102793	0.362527	0.815032
tr|A0A1Y7VP58|A0A1Y7VP58_MOUSE	0.0193391	0.000512604	0.0114446	0.0531626	0.102793	0.362527	0.815032
sp|Q60854|SPB6_MOUSE	-0.00355409	0.000520043	0.011561	5.26271e-07	8.91287e-06	0.418927	0.835687
sp|Q80U19|DAAM2_MOUSE	0.00200357	0.000521297	0.011561	0.0025412	0.00913327	0.200475	0.746928
sp|Q99J31|OPHN1_MOUSE	0.00094922	0.000522915	0.011561	0.00023056	0.00126984	0.416816	0.83508
tr|Q9CQ11|Q9CQ11_MOUSE	-0.000339461	0.000522848	0.011561	0.0551475	0.105681	0.110084	0.71592
sp|Q2MHN3|ZFHX2_MOUSE	-0.0104142	0.000525657	0.0115965	6.53476e-06	6.81731e-05	0.0386357	0.677262
sp|Q6P5F7|TTYH3_MOUSE	0.000375153	0.000526716	0.0115965	0.257114	0.347956	0.0106455	0.638504
sp|P42227|STAT3_MOUSE	-5.46809e-05	0.000528693	0.0116159	0.0698451	0.127372	0.00131284	0.638504
sp|P48302|EDNRB_MOUSE	-0.000693913	0.000532949	0.0116767	0.00176969	0.00679088	0.136404	0.72911
sp|Q8CI11|GNL3_MOUSE	0.000270529	0.000533671	0.0116767	0.000370507	0.00188246	0.0052226	0.638504
sp|Q71RI9|KAT3_MOUSE	-0.000824778	0.000537222	0.0116818	0.000609524	0.0028339	0.0136118	0.643805
sp|Q9CPV5|PMF1_MOUSE	-0.00108777	0.000535727	0.0116818	0.00155427	0.00614266	0.0970453	0.698035
sp|Q9R1S0|B9D1_MOUSE	-0.000237919	0.00053692	0.0116818	0.00321328	0.0110612	0.305999	0.789355
sp|Q9R0E2|PLOD1_MOUSE	0.00131062	0.000540938	0.0117385	2.01505e-13	1.12079e-11	0.143984	0.72911
tr|O88325|O88325_MOUSE	0.00143494	0.000542772	0.0117541	1.04898e-07	2.26238e-06	0.479373	0.858386
sp|P20108|PRDX3_MOUSE	-0.00205818	0.000546308	0.011781	2.08218e-05	0.000175055	0.0979464	0.698035
sp|P47911|RL6_MOUSE	0.000795695	0.000547357	0.011781	0.000638429	0.00294883	0.142553	0.72911
sp|Q9D1M4|MCA3_MOUSE	2.5476e-05	0.000546959	0.011781	0.832836	0.862455	0.0314194	0.667847
sp|Q9D8T4|TV23B_MOUSE	0.00226444	0.000555359	0.0119289	0.0001742	0.00100106	0.205133	0.746928
sp|Q6NSR8|PEPL1_MOUSE	-0.000499701	0.000563203	0.0120223	0.0379647	0.0791499	0.013373	0.643805
sp|Q99JB2|STML2_MOUSE	-0.000169064	0.000562586	0.0120223	0.303308	0.394651	0.0827694	0.698035
sp|Q9CZ42|NNRD_MOUSE	-9.77742e-05	0.000564258	0.0120223	0.302483	0.393871	0.00282248	0.638504
sp|Q9D7N3|RT09_MOUSE	-0.00146436	0.00056095	0.0120223	0.00157144	0.00618739	0.118365	0.725881
sp|Q5NBX1|COBL_MOUSE	-0.000869759	0.00056844	0.0120871	0.000129179	0.000779649	0.0702308	0.698035
sp|Q8C8T8|TSR2_MOUSE	-0.001248	0.000574266	0.0121864	0.00985366	0.0272244	0.100492	0.69876
sp|Q99LI7|CSTF3_MOUSE	0.00147476	0.000577343	0.0122028	0.00298732	0.010426	0.113645	0.720922
sp|Q9CRB2|NHP2_MOUSE	0.00104081	0.000577345	0.0122028	0.0529691	0.102598	0.198594	0.746928
sp|Q99N96|RM01_MOUSE	-0.000980768	0.000582495	0.012287	0.0925125	0.158174	0.0814428	0.698035
sp|Q8CJF7|ELYS_MOUSE	0.00105489	0.000584356	0.0123017	0.000172062	0.000992551	0.062631	0.698035
sp|P08556|RASN_MOUSE	0.000127202	0.00058696	0.0123075	0.327669	0.418668	0.0368654	0.676378
sp|Q8K4R4|PITC1_MOUSE	-0.00125981	0.000586205	0.0123075	0.079772	0.141046	0.00575122	0.638504
sp|Q9WTX7|FHL5_MOUSE	-0.0034359	0.000590166	0.0123503	0.0113913	0.030593	0.265218	0.767167
sp|P46737|BRCC3_MOUSE	0.000847251	0.00059846	0.0124964	3.61496e-05	0.000271907	0.08969	0.698035
sp|Q5SVD0|RFLB_MOUSE	0.00186553	0.000599515	0.0124964	1.42427e-06	2.02307e-05	0.839972	0.970803
sp|Q9WV96|T10B_MOUSE	-0.000757121	0.000601731	0.0125179	0.020551	0.0488166	0.043719	0.680897
sp|A2AG58|BCLA3_MOUSE	-0.000695372	0.000605566	0.0125643	0.422148	0.50962	0.121825	0.726958
sp|Q8K368|FANCI_MOUSE	-0.000537527	0.000606337	0.0125643	0.335236	0.426378	0.052948	0.680897
sp|P28656|NP1L1_MOUSE	-0.000426465	0.000608688	0.0125883	0.0300362	0.0658007	0.0786619	0.698035
sp|Q8R5I6|GSTM4_MOUSE	-0.0011684	0.000611309	0.0126178	0.000509015	0.00244623	0.0152357	0.649237
sp|Q505B7|ARCH_MOUSE	-0.00103165	0.000615289	0.0126679	0.00919227	0.0258087	0.078717	0.698035
tr|A0AAQ4VMW9|A0AAQ4VMW9_MOUSE	4.4018e-05	0.000616134	0.0126679	0.000168321	0.000974696	0.217854	0.751887
sp|Q5DTX6|JCAD_MOUSE	-0.0019066	0.000623739	0.0127994	0.11346	0.184384	0.0129724	0.638782
sp|Q80XE1|RIC8B_MOUSE	0.00150767	0.000625328	0.0128071	0.0147976	0.0375374	0.0393892	0.677262
sp|P50171|DHB8_MOUSE	-0.00124073	0.000630473	0.0128875	0.00118128	0.00490713	0.10728	0.712385
sp|O08749|DLDH_MOUSE	-0.00178639	0.000635068	0.0129065	0.000332075	0.00172078	0.0503449	0.680897
sp|P35486|ODPA_MOUSE	-0.00259265	0.000633764	0.0129065	1.50253e-05	0.000133885	0.100224	0.69876
sp|Q3U1F9|PHAG1_MOUSE	0.000911027	0.000634622	0.0129065	0.0497045	0.0973817	0.0147427	0.643805
sp|Q9DC71|RT15_MOUSE	-0.00133769	0.000637945	0.0129401	0.189384	0.273827	0.424704	0.83799
tr|Q99N17|Q99N17_MOUSE	0.00200965	0.000641291	0.0129831	6.40498e-05	0.000437826	0.488485	0.861534
tr|Q3TE80|Q3TE80_MOUSE	0.000589282	0.000644453	0.0130221	0.139102	0.21618	0.0681708	0.698035
sp|P00329|ADH1_MOUSE	0.000264838	0.000647919	0.0130672	0.460123	0.544583	0.029469	0.654388
sp|Q5S003|SPG17_MOUSE	0.00432638	0.000650687	0.013098	0.0438997	0.0887738	0.0505909	0.680897
sp|P49718|MCM5_MOUSE	0.000979228	0.000658846	0.0131913	0.0300863	0.0658695	0.0975502	0.698035
sp|Q9CQW0|EMC6_MOUSE	0.00297461	0.00065787	0.0131913	9.6787e-12	4.56627e-10	0.430087	0.841228
tr|A0A2I3BRN2|A0A2I3BRN2_MOUSE	0.000210895	0.000659068	0.0131913	0.0348831	0.0740844	0.354044	0.809039
sp|P48771|CX7A2_MOUSE	-0.00113198	0.000663749	0.0132414	3.58425e-07	6.43096e-06	0.0784824	0.698035
sp|P97946|VEGFD_MOUSE	-0.00460553	0.000664076	0.0132414	0.460773	0.545136	0.0357861	0.675825
sp|Q70E20|SNED1_MOUSE	-0.00282172	0.000665939	0.0132536	0.247169	0.33774	0.00854579	0.638504
sp|P15535|B4GT1_MOUSE	0.000390849	0.000673206	0.013373	2.62189e-08	6.75809e-07	0.0247894	0.654388
sp|Q9EPB4|ASC_MOUSE	4.15028e-05	0.000678788	0.0134586	0.0446432	0.0898988	0.0565465	0.692667
sp|Q9QXE2|DPOLL_MOUSE	-0.000855298	0.000691884	0.0136926	0.0215624	0.0506944	0.0170532	0.654388
sp|Q9CZY3|UB2V1_MOUSE	-0.00101151	0.000698716	0.0138019	0.00022785	0.00126003	0.15064	0.72911
sp|Q91W53|GOGA7_MOUSE	0.000320043	0.000706028	0.0139203	1.98632e-07	3.91632e-06	0.00565785	0.638504
sp|O54791|MAFF_MOUSE	-0.00330981	0.000710626	0.0139589	0.0848537	0.147878	0.131662	0.72911
sp|Q8VEH3|ARL8A_MOUSE	0.000355708	0.000709465	0.0139589	0.0252032	0.0571315	0.296086	0.786306
sp|Q8C006|TRI35_MOUSE	-0.00105696	0.000715636	0.0140053	3.88379e-05	0.000288838	0.0890348	0.698035
sp|Q8R2R6|MTG1_MOUSE	-0.000258326	0.000715206	0.0140053	0.0764819	0.136577	0.029243	0.654388
sp|Q8R1F1|NIBA2_MOUSE	0.00119942	0.000719357	0.0140324	5.57525e-06	6.01217e-05	0.138381	0.72911
sp|Q91VV4|DEN2D_MOUSE	0.00236019	0.000719681	0.0140324	0.0010476	0.00444506	0.0418543	0.680897
sp|Q3UMU9|HDGR2_MOUSE	-0.000925413	0.000724793	0.0141061	0.00787649	0.0227677	0.232723	0.757666
sp|Q923D2|BLVRB_MOUSE	-0.000575209	0.000729655	0.0141746	0.0634799	0.118192	0.0252563	0.654388
sp|A6H5Z3|EXC6B_MOUSE	0.000915845	0.000740942	0.0142888	0.0134446	0.0349194	0.0349487	0.675825
sp|P32883|RASK_MOUSE	8.10296e-05	0.000737312	0.0142888	0.31616	0.407998	0.0174691	0.654388
sp|Q91ZV7|PLDX1_MOUSE	0.000153998	0.000740141	0.0142888	0.000752288	0.00337731	0.123624	0.72911
sp|Q9JIA7|SPHK2_MOUSE	0.000498135	0.000738429	0.0142888	0.273531	0.364984	0.276969	0.773523
sp|Q3UQA7|SELH_MOUSE	0.00229643	0.000744169	0.0143024	0.10548	0.174994	0.371527	0.818453
tr|A0A140T8N9|A0A140T8N9_MOUSE	-0.00251384	0.000745708	0.0143024	1.11022e-16	8.69099e-15	0.352377	0.807442
tr|D3Z623|D3Z623_MOUSE	-0.00205137	0.000745275	0.0143024	1.13323e-05	0.000106764	0.193639	0.744465
sp|Q91VU6|DCA11_MOUSE	-0.000497433	0.000753961	0.0144084	7.70837e-09	2.22574e-07	0.0640336	0.698035
sp|Q9JM76|ARPC3_MOUSE	0.000156369	0.000752623	0.0144084	0.00612667	0.0185414	0.00503177	0.638504
sp|Q6ZQ38|CAND1_MOUSE	0.000916639	0.000755829	0.0144181	0.255924	0.34673	0.166084	0.737909
sp|O55047|TLK2_MOUSE	0.00271693	0.000772094	0.0146906	0.062173	0.116332	0.196126	0.746928
sp|P23738|DCHS_MOUSE	-0.000279602	0.000774968	0.0146906	0.126676	0.200767	0.1992	0.746928
sp|Q8BZT2|SH3R2_MOUSE	0.00222882	0.00077568	0.0146906	0.0704875	0.128345	0.366314	0.816489
sp|Q8C5R2|PRSR2_MOUSE	0.000371365	0.00077391	0.0146906	2.87392e-05	0.000226956	0.708837	0.937819
sp|O70325|GPX4_MOUSE	-0.000801687	0.000786416	0.0148673	0.00029291	0.00155084	0.0189422	0.654388
sp|Q61982|NOTC3_MOUSE	0.00090394	0.000791562	0.0149379	0.000925524	0.0040077	0.230188	0.756263
sp|Q9CR61|NDUB7_MOUSE	-0.00241667	0.000797727	0.0150274	2.84037e-05	0.000224679	0.0934757	0.698035
sp|P11352|GPX1_MOUSE	-5.71711e-05	0.000800165	0.0150332	0.311454	0.403068	0.155279	0.72911
sp|P11499|HS90B_MOUSE	-0.000393403	0.00080088	0.0150332	0.0312882	0.0680358	0.0930359	0.698035
sp|P01638|KV5A6_MOUSE	-0.00324166	0.000806153	0.015052	1.11022e-16	8.69099e-15	0.716487	0.940313
sp|Q8C886|PKHN1_MOUSE	0.00226242	0.000804314	0.015052	0.00116162	0.00483878	0.155724	0.72911
tr|A0A140T8P9|A0A140T8P9_MOUSE	-0.00324166	0.000806153	0.015052	1.11022e-16	8.69099e-15	0.716487	0.940313
sp|Q9CXF4|TBC15_MOUSE	-3.69849e-05	0.000809187	0.015082	0.0248135	0.0564055	0.160583	0.731537
sp|O35943|FRDA_MOUSE	-0.00209713	0.000812353	0.015098	1.02191e-05	9.82674e-05	0.0797106	0.698035
sp|P98086|C1QA_MOUSE	0.000875443	0.000812906	0.015098	2.3327e-05	0.000191397	0.0230238	0.654388
sp|Q9Z148|EHMT2_MOUSE	0.00136215	0.00081551	0.0151198	0.00219918	0.0080979	0.177412	0.740621
sp|Q4VAA7|SNX33_MOUSE	0.000858835	0.000822513	0.0151448	0.00710726	0.020882	0.734674	0.943316
sp|Q8BUP8|FA43A_MOUSE	0.00136827	0.000822587	0.0151448	0.0140074	0.0360698	0.289129	0.782844
sp|Q8K201|KCT2_MOUSE	0.000121489	0.000818611	0.0151448	0.0777218	0.138137	0.124928	0.72911
sp|Q91WK1|SPRY4_MOUSE	-0.00141488	0.000819722	0.0151448	5.26005e-05	0.000369357	0.109354	0.714545
sp|O35927|CTND2_MOUSE	0.00271035	0.000838089	0.0153537	0.0185157	0.0449383	0.0706981	0.698035
sp|P47757|CAPZB_MOUSE	-0.00163522	0.000839744	0.0153537	4.99346e-10	1.82598e-08	0.173373	0.740621
sp|Q3TUF7|YETS2_MOUSE	0.00212219	0.000837526	0.0153537	0.00113201	0.0047416	0.156136	0.72911
sp|Q6ZWV3|RL10_MOUSE	0.000665602	0.000838941	0.0153537	0.000526895	0.00251614	0.109138	0.714545
sp|Q9WVF7|DPOE1_MOUSE	0.00147329	0.000846286	0.0154466	0.0593332	0.11201	0.104043	0.702574
sp|Q8BVU5|NUDT9_MOUSE	-0.00237903	0.00084938	0.0154496	0.100455	0.168322	0.0513095	0.680897
sp|Q91WT4|DJC17_MOUSE	0.00066262	0.000849104	0.0154496	0.19714	0.282224	0.0613895	0.698035
sp|Q04887|SOX9_MOUSE	0.00159671	0.000866064	0.0157261	0.000205575	0.0011507	0.965121	0.991003
sp|P52792|HXK4_MOUSE	-0.00171461	0.000872757	0.0157672	0.00182078	0.00695158	0.0676631	0.698035
sp|P62869|ELOB_MOUSE	-0.0013805	0.000874296	0.0157672	5.83562e-05	0.000401764	0.129289	0.72911
sp|Q3UZA1|CPZIP_MOUSE	-0.000912796	0.00087099	0.0157672	0.000103587	0.000650066	0.150488	0.72911
sp|Q9QYC7|VKGC_MOUSE	0.000885049	0.000873832	0.0157672	0.112094	0.182782	0.164417	0.737909
sp|Q9JHW9|AL1A3_MOUSE	-0.000402236	0.000882697	0.0158916	0.0216209	0.0507755	0.00338239	0.638504
sp|Q9CQ33|LZTR1_MOUSE	-0.00182527	0.00088522	0.0159099	0.0174271	0.0428601	0.580527	0.891246
sp|Q6IE82|JADE3_MOUSE	0.00115607	0.00088942	0.0159582	0.546848	0.621808	0.0374925	0.677262
sp|Q9CQQ7|AT5F1_MOUSE	-0.00251945	0.0008916	0.0159702	3.40328e-05	0.000259494	0.118811	0.725881
sp|O35427|RPC9_MOUSE	-0.00043729	0.000905208	0.0160025	0.113364	0.184312	0.160087	0.731008
sp|P11152|LIPL_MOUSE	-0.000870014	0.000905604	0.0160025	0.0186956	0.0452325	0.358565	0.812889
sp|P55271|CDN2B_MOUSE	0.00168137	0.000910057	0.0160025	0.246519	0.336982	0.236951	0.759063
sp|Q66T02|PKHG5_MOUSE	0.00216343	0.000896168	0.0160025	5.75451e-12	2.78962e-10	0.792605	0.959369
sp|Q6PDY2|AEDO_MOUSE	-0.00056915	0.000905268	0.0160025	0.0116898	0.0312518	0.0564421	0.692667
sp|Q78IK4|MIC27_MOUSE	-0.00104763	0.000909038	0.0160025	0.00402091	0.0132418	0.23727	0.759063
sp|Q91YE3|EGLN1_MOUSE	-0.00107494	0.000899756	0.0160025	0.0276341	0.0613395	0.226315	0.756263
sp|Q9JHI9|S40A1_MOUSE	-0.00102082	0.000909274	0.0160025	2.74621e-07	5.13336e-06	0.0360716	0.675825
sp|Q9JI75|NQO2_MOUSE	-0.00268264	0.000907738	0.0160025	3.86205e-06	4.48014e-05	0.177121	0.740621
sp|Q9R078|AAKB1_MOUSE	-0.00026994	0.000901327	0.0160025	0.0256488	0.0579181	0.0423057	0.680897
tr|F8VQK3|F8VQK3_MOUSE	0.00273207	0.00089808	0.0160025	0.209225	0.296035	0.0249404	0.654388
sp|B1AVD1|XPP2_MOUSE	-0.00148682	0.000914751	0.0160107	0.000184368	0.00105433	0.230815	0.756263
sp|O08709|PRDX6_MOUSE	0.000358118	0.000916362	0.0160107	0.00312014	0.0108146	0.0209343	0.654388
sp|Q61025|IFT20_MOUSE	0.00142937	0.00091545	0.0160107	3.01451e-08	7.62639e-07	0.0809267	0.698035
sp|Q8C0M9|ASGL1_MOUSE	-0.00115978	0.000916582	0.0160107	3.45857e-06	4.07926e-05	0.0146911	0.643805
sp|P35821|PTN1_MOUSE	-0.00173028	0.000921949	0.0160513	4.45837e-08	1.06839e-06	0.27864	0.775548
sp|Q9DCS2|MTL26_MOUSE	-0.00167471	0.000921182	0.0160513	1.18752e-05	0.000110304	0.0220407	0.654388
sp|Q99KB8|GLO2_MOUSE	-0.00165849	0.000932415	0.0162069	8.89026e-06	8.78059e-05	0.127443	0.72911
sp|Q64310|SURF4_MOUSE	0.00141338	0.000934088	0.0162093	2.00162e-12	1.01698e-10	0.387107	0.825597
sp|Q8K3I9|GLCI1_MOUSE	0.00123542	0.000935718	0.0162109	0.348369	0.43938	0.188796	0.744038
sp|Q9WTQ8|TIM23_MOUSE	-0.000883791	0.000938179	0.016227	0.842533	0.869827	0.148795	0.72911
sp|Q8CFA2|GCST_MOUSE	-0.000454669	0.00094378	0.0162972	0.0855861	0.148808	0.145309	0.72911
sp|P06683|CO9_MOUSE	-0.00114095	0.000949983	0.0163775	0.0040789	0.0134077	0.00613588	0.638504
sp|P01139|NGF_MOUSE	0.00162296	0.000953046	0.0164036	0.000875239	0.00383957	0.00609325	0.638504
sp|Q8BM13|NOE2_MOUSE	0.00129941	0.000957585	0.0164282	0.112092	0.182782	0.358081	0.812889
tr|A0A6I8MWX0|A0A6I8MWX0_MOUSE	0.00123616	0.000956034	0.0164282	0.491045	0.572443	0.006337	0.638504
sp|Q05895|TSP3_MOUSE	-0.00141803	0.000962715	0.0164627	0.00559561	0.0172461	0.549236	0.882003
sp|Q9Z280|PLD1_MOUSE	-0.00176186	0.000962062	0.0164627	0.225647	0.314347	0.052003	0.680897
sp|O70318|E41L2_MOUSE	-0.00072016	0.000970668	0.016492	0.0189561	0.0457491	0.0926393	0.698035
sp|Q3KNJ2|NHEJ1_MOUSE	-0.0037071	0.000967551	0.016492	0.0532317	0.102806	0.014159	0.643805
sp|Q8R4N0|CLYBL_MOUSE	-0.00161625	0.000970127	0.016492	0.000878461	0.00385211	0.0764543	0.698035
tr|A0A0B4J1K5|A0A0B4J1K5_MOUSE	-0.003888	0.000967594	0.016492	0.206171	0.292616	0.074549	0.698035
sp|Q9DBZ5|EIF3K_MOUSE	-0.000296271	0.000987098	0.0167442	0.0188979	0.0456279	0.0745676	0.698035
sp|P01592|IGJ_MOUSE	-0.00159513	0.000997887	0.0168731	1.11022e-16	8.69099e-15	0.0324458	0.667847
sp|P07901|HS90A_MOUSE	-0.00018583	0.000997334	0.0168731	0.0102922	0.0282074	0.0918066	0.698035
sp|P52912|TIA1_MOUSE	-9.6677e-05	0.0010068	0.0169966	0.00163492	0.00638266	0.0759544	0.698035
sp|A8C756|THADA_MOUSE	0.000685428	0.00104565	0.0175963	0.0423204	0.0863736	0.165947	0.737909
sp|P70318|TIAR_MOUSE	-9.79028e-05	0.00104419	0.0175963	0.000709815	0.00323194	0.0499628	0.680897
sp|Q6PIC6|AT1A3_MOUSE	-0.0022273	0.00104883	0.0176217	8.38456e-07	1.31661e-05	0.0732263	0.698035
sp|Q6NZC7|S23IP_MOUSE	0.000750931	0.00105704	0.0177314	2.38476e-13	1.31948e-11	0.343941	0.80436
sp|Q9DBJ1|PGAM1_MOUSE	-0.00232049	0.00107275	0.0179664	1.31474e-05	0.000120296	0.0799917	0.698035
sp|Q8JZY2|COMDA_MOUSE	0.00108363	0.00107675	0.0180048	0.0122505	0.0324479	0.0471019	0.680897
sp|Q80WC1|UBN2_MOUSE	-0.000260316	0.00108631	0.0181138	0.398983	0.488357	0.190512	0.744038
sp|Q8R2K1|FUCM_MOUSE	0.000746434	0.00108669	0.0181138	0.00176831	0.00678806	0.32364	0.795626
sp|Q8CJ53|CIP4_MOUSE	-0.00155453	0.00109354	0.0181993	0.000148904	0.000877644	0.0858113	0.698035
sp|E9PY46|IF140_MOUSE	0.00155593	0.00109967	0.0182163	0.0130614	0.034158	0.116272	0.721971
sp|O88425|NDK6_MOUSE	0.00192092	0.00110146	0.0182163	0.000216551	0.00120448	0.0609801	0.697443
sp|Q8R5A0|SMYD2_MOUSE	-0.00266062	0.00109641	0.0182163	0.000119691	0.000730546	0.103871	0.702306
sp|Q9CRC3|CO040_MOUSE	-0.00239358	0.00110032	0.0182163	0.0203986	0.0485414	0.44295	0.846096
sp|P51942|MATN1_MOUSE	0.00103859	0.00111507	0.0184126	0.657862	0.718508	0.0580423	0.695041
sp|P60710|ACTB_MOUSE	-0.00335704	0.00111858	0.018413	1.30628e-06	1.89626e-05	0.0846066	0.698035
sp|P63260|ACTG_MOUSE	-0.00335704	0.00111858	0.018413	1.30628e-06	1.89626e-05	0.0846066	0.698035
sp|P53569|CEBPZ_MOUSE	-0.000446599	0.00112495	0.0184604	0.0666159	0.122648	0.087815	0.698035
sp|P62743|AP2S1_MOUSE	0.000177035	0.00112327	0.0184604	0.0632426	0.117877	0.0383747	0.677262
sp|Q62147|SSPN_MOUSE	-0.00275829	0.00113025	0.0185185	5.79891e-08	1.33805e-06	0.133487	0.72911
sp|Q9QXN0|SHRM3_MOUSE	0.00438362	0.00113502	0.018568	0.00218583	0.00805433	0.397832	0.830166
sp|P59242|CING_MOUSE	0.00207309	0.00114044	0.0186278	0.0127067	0.0334291	0.0742961	0.698035
sp|P24472|GSTA4_MOUSE	-0.00354344	0.00115414	0.0186405	0.000454494	0.00222675	0.404651	0.831483
sp|P35831|PTN12_MOUSE	-6.88138e-06	0.00114894	0.0186405	0.000392668	0.00197283	0.0643498	0.698035
sp|Q06185|ATP5I_MOUSE	-0.00213027	0.00114975	0.0186405	1.26518e-05	0.000116163	0.129126	0.72911
sp|Q5F2F2|ABH15_MOUSE	0.0035696	0.00114298	0.0186405	0.0563781	0.107507	0.311648	0.790537
sp|Q61160|FADD_MOUSE	-0.00166465	0.0011512	0.0186405	0.000549364	0.00260461	0.293004	0.784583
sp|Q62384|ZPR1_MOUSE	-0.00128274	0.00115634	0.0186405	0.0161494	0.0402326	0.0355808	0.675825
sp|Q8R164|BPHL_MOUSE	-0.000306972	0.00115709	0.0186405	5.48356e-05	0.000381001	0.01834	0.654388
sp|Q9DBN5|LONP2_MOUSE	0.00104902	0.00114654	0.0186405	2.53432e-05	0.000204761	0.195005	0.745589
tr|A0A7N9VR94|A0A7N9VR94_MOUSE	0.00080373	0.0011529	0.0186405	0.066375	0.12231	0.287137	0.781072
sp|Q8CHQ0|FBX4_MOUSE	0.000126224	0.00116207	0.0186922	0.0998273	0.16751	0.0323486	0.667847
sp|Q03146|DDR1_MOUSE	0.000295926	0.00116526	0.018715	0.0156405	0.0391773	0.0121831	0.638504
sp|Q8C3X8|LMF2_MOUSE	0.00154649	0.00116973	0.0187299	1.77491e-07	3.54579e-06	0.252009	0.764084
sp|Q9CZ69|CKLF6_MOUSE	-0.000516645	0.00116909	0.0187299	3.42362e-07	6.18475e-06	0.291458	0.783548
sp|D3YXG0|HMCN1_MOUSE	0.000680005	0.00117668	0.0188021	0.0364616	0.0767735	0.0796761	0.698035
sp|P46935|NEDD4_MOUSE	0.000605168	0.00118557	0.0188021	0.269064	0.360225	0.214085	0.750667
sp|P49586|PCY1A_MOUSE	-0.000873853	0.00118614	0.0188021	0.192248	0.27687	0.160281	0.731055
sp|P83940|ELOC_MOUSE	-0.00117617	0.00118669	0.0188021	3.32247e-06	3.95389e-05	0.148401	0.72911
sp|Q6A098|SBP2L_MOUSE	0.000630894	0.00118581	0.0188021	0.0460152	0.0918566	0.127537	0.72911
sp|Q6PIX5|RHDF1_MOUSE	0.000290325	0.00118065	0.0188021	0.269795	0.361002	0.0128397	0.638782
sp|Q9D882|F241B_MOUSE	0.000321734	0.0011779	0.0188021	0.0319967	0.0692345	0.191605	0.744443
sp|P55264|ADK_MOUSE	-0.000856925	0.00119107	0.0188336	0.0888266	0.153235	0.0188176	0.654388
sp|Q91V24|ABCA7_MOUSE	-0.000226196	0.00119225	0.0188336	0.00370962	0.0123904	0.600336	0.897616
sp|Q9Z1W8|AT12A_MOUSE	-0.0022672	0.00119667	0.0188752	6.92812e-06	7.12407e-05	0.0617126	0.698035
sp|E9PVA8|GCN1_MOUSE	0.00111145	0.00120148	0.0189193	0.0565426	0.107724	0.191149	0.744038
sp|Q8BHN3|GANAB_MOUSE	0.000947299	0.00120484	0.0189193	6.71387e-10	2.38896e-08	0.396433	0.828603
sp|Q91XE4|ACY3_MOUSE	-0.000553689	0.00120339	0.0189193	0.146877	0.225445	0.0215333	0.654388
sp|Q5BL07|PEX1_MOUSE	0.00209766	0.00120695	0.0189245	0.000190659	0.00108269	0.481851	0.859155
sp|Q9R112|SQOR_MOUSE	0.000271593	0.00121312	0.018993	5.40993e-06	5.87586e-05	0.0297981	0.654388
sp|Q8BQ47|CNPY4_MOUSE	-0.000976707	0.00121807	0.0190422	6.0272e-05	0.000414144	0.416444	0.83508
sp|Q9WUV0|ORC5_MOUSE	-0.000562691	0.00122985	0.019198	0.216274	0.303934	0.260072	0.764621
sp|P80313|TCPH_MOUSE	3.5104e-05	0.00123598	0.0192095	0.0238075	0.0546121	0.0368136	0.676378
sp|Q63829|COMD3_MOUSE	0.000211436	0.00123604	0.0192095	0.253649	0.344508	0.0300839	0.654388
sp|Q7TMY7|IPO8_MOUSE	0.0015447	0.00123304	0.0192095	0.429232	0.515644	0.0981571	0.698035
sp|O35929|REM1_MOUSE	-0.0012165	0.00125391	0.0193786	0.0688768	0.126042	0.0118785	0.638504
sp|P03899|NU3M_MOUSE	-0.00583539	0.001251	0.0193786	5.78823e-09	1.71826e-07	0.210551	0.748186
sp|Q80U35|ARHGH_MOUSE	2.56436e-05	0.00125101	0.0193786	2.69397e-05	0.000215029	0.0113768	0.638504
sp|Q9CXS4|CENPV_MOUSE	0.000101357	0.00125425	0.0193786	0.778412	0.817801	0.0117663	0.638504
tr|A0A140T8M2|A0A140T8M2_MOUSE	-0.00182425	0.00127228	0.0196284	1.11022e-16	8.69099e-15	0.167544	0.740285
sp|Q99L27|GMPR2_MOUSE	-0.00120534	0.00127727	0.0196766	0.0370082	0.0777076	0.484808	0.860362
sp|Q91X52|DCXR_MOUSE	-0.00086919	0.00128512	0.0197687	0.255554	0.346365	0.0396955	0.677262
sp|Q9D7S7|RL22L_MOUSE	-0.000139692	0.00128742	0.0197754	0.0746743	0.134119	0.101332	0.700513
sp|P11881|ITPR1_MOUSE	0.00188144	0.001292	0.019817	0.0231771	0.0535145	0.620854	0.904118
sp|P51174|ACADL_MOUSE	-0.00188792	0.00129982	0.0198256	0.000162879	0.000948376	0.0955255	0.698035
sp|Q3V1M1|IGS10_MOUSE	0.000210359	0.00129547	0.0198256	0.00456416	0.0146495	0.0828959	0.698035
sp|Q9CQ62|DECR_MOUSE	-0.000834408	0.00129856	0.0198256	0.212243	0.299421	0.0277099	0.654388
sp|Q9CQX8|KGD4_MOUSE	-0.0010673	0.00130007	0.0198256	0.000114095	0.000703884	0.0636191	0.698035
tr|W4VSP4|W4VSP4_MOUSE	-0.000694617	0.00130938	0.0199389	0.0140545	0.0361274	0.022928	0.654388
sp|O35435|PYRD_MOUSE	-0.000689013	0.00131691	0.0200246	1.26216e-06	1.84744e-05	0.148242	0.72911
sp|O08672|KIFC2_MOUSE	-0.000709926	0.00132378	0.0200714	5.15737e-06	5.64214e-05	0.0927369	0.698035
sp|Q8BKZ9|ODPX_MOUSE	-0.0023997	0.00132264	0.0200714	3.05878e-05	0.000237398	0.104121	0.70265
sp|Q9WUM5|SUCA_MOUSE	-0.00278105	0.00132811	0.0201081	1.83575e-05	0.000157214	0.108715	0.714545
sp|Q9D968|HCFC2_MOUSE	0.000105697	0.00133746	0.0202207	0.199834	0.285268	0.279623	0.776829
sp|P17183|ENOG_MOUSE	-0.00259817	0.001347	0.0203358	1.93747e-06	2.59837e-05	0.0769397	0.698035
sp|P33609|DPOLA_MOUSE	0.00127039	0.00135017	0.0203546	0.0950806	0.161371	0.264378	0.766876
sp|Q8VCM5|MUL1_MOUSE	-0.00291039	0.00136269	0.020514	0.000211457	0.001178	0.176898	0.740621
sp|P19157|GSTP1_MOUSE	-0.0008798	0.00136592	0.0205198	2.28467e-05	0.000188334	0.0388006	0.677262
sp|Q8CBW3|ABI1_MOUSE	0.00128116	0.00136695	0.0205198	5.94554e-06	6.30867e-05	0.868594	0.975181
sp|Q78XF5|OSTC_MOUSE	0.00244229	0.00137216	0.0205688	1.11022e-16	8.69099e-15	0.376878	0.821431
sp|B2RX14|TUT4_MOUSE	-0.000567727	0.00138566	0.0206553	0.018383	0.0447012	0.0133994	0.643805
sp|P07724|ALBU_MOUSE	-0.000772766	0.00138396	0.0206553	0.440763	0.525673	0.117821	0.725881
sp|P48193|EPB41_MOUSE	-0.000541553	0.0013864	0.0206553	0.00365521	0.0122552	0.00387457	0.638504
sp|Q5SUF2|LC7L3_MOUSE	4.09274e-05	0.00138896	0.0206553	0.238699	0.328283	0.0474183	0.680897
sp|Q8BK67|RCC2_MOUSE	0.00118532	0.00139161	0.0206553	0.000128801	0.000777813	0.309043	0.789355
sp|Q8VCJ6|MRGRF_MOUSE	-0.000945783	0.00139119	0.0206553	0.00508218	0.0159771	0.0922579	0.698035
sp|Q8VCP8|KAD6_MOUSE	-0.00442529	0.00138168	0.0206553	0.00124739	0.00511741	0.212002	0.750667
sp|Q6PAT0|ADAT3_MOUSE	0.00029459	0.00139927	0.0207398	0.157427	0.237285	0.0555733	0.69094
tr|Q3V1F1|Q3V1F1_MOUSE	0.00301627	0.00140435	0.0207859	8.67399e-05	0.000562028	0.2613	0.765785
sp|Q9DBC0|SELO_MOUSE	0.000242564	0.00141565	0.0209239	0.38848	0.478213	0.0809067	0.698035
sp|Q9D2R6|COA3_MOUSE	-0.000809751	0.00142003	0.0209593	0.0032915	0.0112864	0.137031	0.72911
sp|Q8K190|SAYS1_MOUSE	-0.002506	0.00142289	0.0209722	4.2494e-05	0.000311859	0.0321706	0.667847
sp|P14152|MDHC_MOUSE	-0.00207409	0.00143159	0.0210711	2.74932e-07	5.13336e-06	0.0601894	0.69703
sp|Q9DCU9|HOGA1_MOUSE	0.000606657	0.00143365	0.0210721	0.17976	0.26319	0.0534002	0.680897
sp|Q8CG72|ADPRS_MOUSE	-0.000131469	0.00144022	0.0211392	0.0590744	0.111621	0.00401706	0.638504
sp|Q3U821|WDR75_MOUSE	0.00103144	0.00144283	0.0211482	0.00288133	0.0101538	0.0995752	0.698501
sp|Q920R0|ALS2_MOUSE	-0.00191843	0.00146028	0.0213743	0.0015382	0.00608828	0.117556	0.725366
sp|Q9Z2Y3|HOME1_MOUSE	-0.0020625	0.00146497	0.0214132	5.87876e-06	6.26278e-05	0.0232929	0.654388
sp|Q62009|POSTN_MOUSE	0.00145135	0.00147271	0.0214503	0.305291	0.39645	0.0649396	0.698035
sp|Q62186|SSRD_MOUSE	0.00108701	0.00147152	0.0214503	1.11022e-16	8.69099e-15	0.286362	0.780702
sp|Q9QUK4|BIR1B_MOUSE	-0.000159582	0.00147359	0.0214503	0.00572358	0.0175477	0.0531384	0.680897
sp|G3UZ78|ADGB_MOUSE	0.00120854	0.00149283	0.0216409	0.458905	0.543446	0.13249	0.72911
sp|Q8VEL0|MSPD1_MOUSE	-0.00142317	0.00148963	0.0216409	1.52667e-08	4.08451e-07	0.258807	0.764621
sp|Q9WU28|PFD5_MOUSE	-0.00023232	0.00149178	0.0216409	0.508465	0.588291	0.071729	0.698035
sp|Q9JJ78|TOPK_MOUSE	0.000278226	0.00150134	0.0217344	0.0817441	0.143907	0.258036	0.764621
sp|Q9ER56|CAN12_MOUSE	0.000932271	0.00150419	0.021746	0.0143322	0.0366826	0.162893	0.735236
sp|P54320|ELN_MOUSE	0.00159071	0.00151661	0.0218879	1.14477e-05	0.000107471	0.160052	0.731008
sp|Q8K2B3|SDHA_MOUSE	-0.00255308	0.00151815	0.0218879	2.97038e-05	0.000232354	0.139012	0.72911
sp|Q8CG76|ARK72_MOUSE	-0.00133606	0.00152663	0.0219801	2.8181e-06	3.47511e-05	0.0342462	0.675825
sp|P62897|CYC_MOUSE	-0.00395392	0.00152983	0.0219962	6.25846e-06	6.57449e-05	0.257914	0.764621
sp|Q99L88|SNTB1_MOUSE	-0.000545782	0.00153711	0.022071	0.0622429	0.116401	0.0287055	0.654388
sp|Q9D1R2|KTI12_MOUSE	-0.00109278	0.00154706	0.0221836	0.362363	0.452387	0.0337569	0.675825
sp|Q9QYJ3|DNJB1_MOUSE	0.000139171	0.00154963	0.0221903	5.09054e-06	5.59219e-05	0.0227475	0.654388
sp|Q99LJ7|RCBT2_MOUSE	-0.00154515	0.00155615	0.0222536	0.016806	0.0416426	0.0523578	0.680897
sp|Q9CQU3|RER1_MOUSE	0.000584107	0.0015615	0.0222999	0.099461	0.167001	0.0057246	0.638504
sp|Q3UGY8|BIG3_MOUSE	0.00124383	0.00156752	0.0223481	2.73163e-08	6.97292e-07	0.421241	0.835838
sp|Q91WQ5|TAF5L_MOUSE	-0.000689725	0.0015691	0.0223481	0.28888	0.380375	0.038884	0.677262
sp|Q3U0B3|DHR11_MOUSE	-0.00216002	0.0015773	0.0224032	7.01883e-07	1.13417e-05	0.178336	0.741279
sp|Q80WB5|NTAQ1_MOUSE	-0.00597137	0.00157876	0.0224032	0.00729146	0.0213393	0.886233	0.977496
sp|Q9JJT9|PHAX_MOUSE	-0.000712016	0.00157933	0.0224032	0.0133975	0.0348646	0.237319	0.759063
sp|Q9CPP6|NDUA5_MOUSE	-0.00225251	0.00158173	0.0224072	5.64226e-09	1.68439e-07	0.119441	0.725881
sp|P11589|MUP2_MOUSE	-0.00221578	0.0015863	0.0224216	7.42969e-05	0.000495375	0.910715	0.984161
sp|P34884|MIF_MOUSE	-0.000883625	0.00158911	0.0224216	0.00371842	0.012408	0.0884267	0.698035
sp|Q9WUB0|HOIL1_MOUSE	-0.00137199	0.00158731	0.0224216	1.03229e-07	2.23094e-06	0.216906	0.751316
sp|O89090|SP1_MOUSE	0.000985543	0.00160671	0.0225194	0.00170278	0.00657953	0.0103499	0.638504
sp|Q69ZZ6|TMCC1_MOUSE	0.00282241	0.00160505	0.0225194	0.00273422	0.00972575	0.139706	0.72911
sp|Q9CQK7|RWDD1_MOUSE	-0.000148508	0.00160321	0.0225194	0.00636968	0.0191235	0.122505	0.727459
tr|A2ACQ1|A2ACQ1_MOUSE	1.41575e-05	0.00160436	0.0225194	0.000328456	0.00170487	0.0923958	0.698035
tr|E9PVW0|E9PVW0_MOUSE	-0.002376	0.00160356	0.0225194	0.000350869	0.00179999	0.790496	0.958683
sp|Q80TL7|MON2_MOUSE	0.00087329	0.00161065	0.0225449	0.000165246	0.000960044	0.205016	0.746928
sp|Q9DC22|DCAF6_MOUSE	-0.00154972	0.00161865	0.0226268	2.15233e-08	5.61627e-07	0.0423478	0.680897
sp|O70281|TPST1_MOUSE	0.00244512	0.00162327	0.0226315	1.26454e-13	7.5077e-12	0.20252	0.746928
sp|Q4FZH1|EREP1_MOUSE	0.00244951	0.00162128	0.0226315	3.91954e-05	0.000291087	0.261799	0.766704
sp|P97379|G3BP2_MOUSE	-0.000309793	0.00162612	0.0226414	0.000419676	0.00207638	0.0842385	0.698035
sp|Q3UIL6|PKHA7_MOUSE	0.00158059	0.00163323	0.0227105	0.140683	0.218051	0.00355846	0.638504
sp|P12246|SAMP_MOUSE	-0.00359472	0.00166046	0.0229144	0.364203	0.454309	0.00248915	0.638504
sp|Q03267|IKZF1_MOUSE	-0.00060159	0.00166157	0.0229144	0.027965	0.0619049	0.994473	0.999295
sp|Q64669|NQO1_MOUSE	-0.00154157	0.00166307	0.0229144	0.00113108	0.00473959	0.0360802	0.675825
sp|Q6ZPY2|SMG5_MOUSE	0.000380581	0.00166262	0.0229144	0.028093	0.0621518	0.070764	0.698035
sp|Q8R1L4|ERD23_MOUSE	0.00293151	0.00165345	0.0229144	3.65168e-06	4.25948e-05	0.821813	0.968359
tr|A2BIN1|A2BIN1_MOUSE	-0.00216705	0.00165809	0.0229144	8.4228e-05	0.000548104	0.933566	0.987406
tr|Q4FZE8|Q4FZE8_MOUSE	-0.00216705	0.00165809	0.0229144	8.4228e-05	0.000548104	0.933566	0.987406
sp|Q6Q2Z6|ACOT5_MOUSE	-0.000754304	0.00168148	0.0230777	0.0109143	0.0295598	0.00879651	0.638504
sp|Q8R2N2|UTP4_MOUSE	-0.000623312	0.00167965	0.0230777	0.715484	0.765384	0.0557069	0.691786
sp|Q9CQR4|ACO13_MOUSE	-0.00114395	0.00167903	0.0230777	0.0011788	0.00490263	0.0289464	0.654388
sp|O35613|DAXX_MOUSE	0.000542026	0.00171756	0.0231249	0.609079	0.676627	0.0351157	0.675825
sp|O88307|SORL_MOUSE	-0.000883045	0.00170687	0.0231249	0.000260835	0.00140854	0.136405	0.72911
sp|O88536|FPR2_MOUSE	-0.00218394	0.00173242	0.0231249	0.420873	0.508377	0.0142015	0.643805
sp|O88662|EMP2_MOUSE	0.00929887	0.00169093	0.0231249	0.174239	0.256993	0.290537	0.782997
sp|P20801|TNNC2_MOUSE	-0.00365272	0.00172287	0.0231249	9.17634e-07	1.4157e-05	0.129491	0.72911
sp|P21981|TGM2_MOUSE	-0.00396223	0.00176173	0.0231249	0.00113607	0.0047492	0.330083	0.797023
sp|P22777|PAI1_MOUSE	-0.00304697	0.00176226	0.0231249	0.0621929	0.116349	0.191067	0.744038
sp|P35290|RAB24_MOUSE	-6.9518e-05	0.00176299	0.0231249	0.179316	0.262703	0.264044	0.766876
sp|P97328|KHK_MOUSE	-0.00213066	0.00176672	0.0231249	0.0120567	0.0320542	0.101137	0.700403
sp|P97868|RBBP6_MOUSE	0.000798702	0.00170344	0.0231249	0.552318	0.626726	0.85693	0.973873
sp|Q3U3C9|GSE1_MOUSE	0.000880165	0.00173808	0.0231249	0.748502	0.793556	0.0497887	0.680897
sp|Q3UH06|RREB1_MOUSE	0.00173762	0.00176188	0.0231249	0.0674404	0.123885	0.383335	0.823869
sp|Q3UHF7|ZEP2_MOUSE	0.00230751	0.00173467	0.0231249	2.04549e-06	2.72595e-05	0.0936731	0.698035
sp|Q6PEM6|GRM2B_MOUSE	0.00151906	0.00172129	0.0231249	0.260183	0.351151	0.0427984	0.680897
sp|Q80WG5|LRC8A_MOUSE	0.000957211	0.00171255	0.0231249	0.00316346	0.010936	0.0946064	0.698035
sp|Q8BQM4|HEAT3_MOUSE	-0.000131771	0.00172798	0.0231249	0.0556231	0.106355	0.241148	0.760081
sp|Q8C0E2|VP26B_MOUSE	-0.00196448	0.00175887	0.0231249	0.00145415	0.0058122	0.0649743	0.698035
sp|Q8C863|ITCH_MOUSE	5.75408e-05	0.00170596	0.0231249	0.0374095	0.0782858	0.0876491	0.698035
sp|Q8CA71|SHSA4_MOUSE	-0.00293186	0.0017319	0.0231249	1.08004e-08	3.02756e-07	0.0526766	0.680897
sp|Q924C1|XPO5_MOUSE	0.0011405	0.00174397	0.0231249	0.0328245	0.0706639	0.0990024	0.698035
sp|Q9DCT5|SDF2_MOUSE	-1.9624e-05	0.00170281	0.0231249	2.66134e-10	1.04167e-08	0.117287	0.724427
sp|Q9EQQ9|OGA_MOUSE	0.000214055	0.00174633	0.0231249	0.256582	0.347413	0.138569	0.72911
sp|Q9JJ11|TACC3_MOUSE	0.000914706	0.0017119	0.0231249	0.537009	0.612797	0.0872433	0.698035
sp|Q9QZE5|COPG1_MOUSE	0.00106217	0.00173949	0.0231249	1.11022e-16	8.69099e-15	0.524919	0.876909
tr|A0A1W2P728|A0A1W2P728_MOUSE	0.0206189	0.00177244	0.0231249	0.438959	0.524054	0.156254	0.72911
tr|A0A1W2P739|A0A1W2P739_MOUSE	0.0206189	0.00177244	0.0231249	0.438959	0.524054	0.156254	0.72911
tr|A0A1W2P7N1|A0A1W2P7N1_MOUSE	0.0206189	0.00177244	0.0231249	0.438959	0.524054	0.156254	0.72911
tr|A0A1W2P7T6|A0A1W2P7T6_MOUSE	0.0206189	0.00177244	0.0231249	0.438959	0.524054	0.156254	0.72911
tr|A0A1W2P7U0|A0A1W2P7U0_MOUSE	0.0206189	0.00177244	0.0231249	0.438959	0.524054	0.156254	0.72911
tr|A0A1W2P860|A0A1W2P860_MOUSE	0.0206189	0.00177244	0.0231249	0.438959	0.524054	0.156254	0.72911
tr|E9Q1M3|E9Q1M3_MOUSE	0.0206189	0.00177244	0.0231249	0.438959	0.524054	0.156254	0.72911
tr|E9Q2H5|E9Q2H5_MOUSE	0.0206189	0.00177244	0.0231249	0.438959	0.524054	0.156254	0.72911
tr|J3QJV4|J3QJV4_MOUSE	0.0206189	0.00177244	0.0231249	0.438959	0.524054	0.156254	0.72911
tr|J3QMD1|J3QMD1_MOUSE	0.0206189	0.00177244	0.0231249	0.438959	0.524054	0.156254	0.72911
tr|J3QMW1|J3QMW1_MOUSE	0.0206189	0.00177244	0.0231249	0.438959	0.524054	0.156254	0.72911
tr|L7N2C3|L7N2C3_MOUSE	0.0206189	0.00177244	0.0231249	0.438959	0.524054	0.156254	0.72911
tr|Q08EG8|Q08EG8_MOUSE	0.0206189	0.00177244	0.0231249	0.438959	0.524054	0.156254	0.72911
tr|Q6NZI9|Q6NZI9_MOUSE	0.00280124	0.00170546	0.0231249	0.757508	0.801095	0.0408148	0.680616
tr|Q9CPN9|Q9CPN9_MOUSE	0.00100599	0.00169284	0.0231249	0.0992165	0.16667	0.149219	0.72911
tr|W4VSP7|W4VSP7_MOUSE	0.0206189	0.00177244	0.0231249	0.438959	0.524054	0.156254	0.72911
sp|Q91VF2|HNMT_MOUSE	-0.00014375	0.00180392	0.0234826	0.0390504	0.0810298	0.0403332	0.677649
sp|Q9DC33|HM20A_MOUSE	0.000992683	0.0018043	0.0234826	0.000271836	0.0014553	0.271815	0.769912
sp|Q9DCB8|ISCA2_MOUSE	-0.00142275	0.00180761	0.0234967	3.5884e-06	4.19743e-05	0.12244	0.727459
sp|P31230|AIMP1_MOUSE	-0.00051716	0.00181468	0.0235376	0.00913481	0.0256883	0.0702998	0.698035
sp|P55194|3BP1_MOUSE	0.000723226	0.00181521	0.0235376	0.000343364	0.00177094	0.0269039	0.654388
sp|Q06180|PTN2_MOUSE	-0.00164602	0.00181851	0.0235392	0.0884486	0.152733	0.096266	0.698035
sp|Q9R0P3|ESTD_MOUSE	-0.00124723	0.00181979	0.0235392	0.000179668	0.00102857	0.38433	0.824523
sp|Q99JY0|ECHB_MOUSE	-0.00169173	0.00182356	0.0235591	0.0015579	0.00615244	0.111991	0.72018
sp|Q62059|CSPG2_MOUSE	0.000613581	0.00182954	0.0235844	0.188065	0.27249	0.309503	0.789355
tr|A0A1B0GR10|A0A1B0GR10_MOUSE	0.00439119	0.00182998	0.0235844	0.44326	0.528055	0.386533	0.825506
sp|Q80YV3|TRRAP_MOUSE	0.00137376	0.0018342	0.02361	0.0063137	0.0189986	0.226126	0.756263
sp|A2A8U2|TM201_MOUSE	-0.000389046	0.00184167	0.0236511	0.00475773	0.0151673	0.0123673	0.638504
sp|Q8K298|ANLN_MOUSE	0.00130387	0.00184187	0.0236511	0.860558	0.884409	0.0485604	0.680897
sp|Q14BA6|MEDAG_MOUSE	0.00143991	0.00185535	0.0236803	0.0221132	0.0516447	0.860117	0.974033
sp|Q8BU85|MSRB3_MOUSE	-0.00156997	0.00185402	0.0236803	0.000547922	0.00259894	0.0426	0.680897
sp|Q8R060|ZWILC_MOUSE	0.00232106	0.00185437	0.0236803	0.688326	0.744319	0.268978	0.76963
sp|Q9CX00|IST1_MOUSE	-0.00100279	0.00184814	0.0236803	0.0623221	0.116508	0.411182	0.834497
tr|A0A075B5V7|A0A075B5V7_MOUSE	-0.00365224	0.00184892	0.0236803	1.11022e-16	8.69099e-15	0.717476	0.940313
sp|Q3UR97|SNX21_MOUSE	0.000883059	0.00186175	0.0237334	0.00114113	0.00476848	0.918284	0.985121
sp|Q9QY33|TSN3_MOUSE	0.000714514	0.00186574	0.0237556	0.737493	0.784561	0.265215	0.767167
tr|Q9D9G4|Q9D9G4_MOUSE	0.00387969	0.00186917	0.0237706	0.012816	0.0336664	0.57942	0.89081
sp|D3YXK1|SAMD1_MOUSE	0.00261161	0.00187394	0.0237979	0.00152973	0.00605927	0.122749	0.727459
sp|Q9EP53|TSC1_MOUSE	-0.000375911	0.00187582	0.0237979	1.56221e-06	2.18465e-05	0.106551	0.709536
sp|Q8CBC4|CNST_MOUSE	-8.96999e-06	0.00188828	0.0239272	0.473261	0.556146	0.133463	0.72911
sp|Q2VPU4|MLXIP_MOUSE	0.00175719	0.00189498	0.0239566	0.28292	0.37505	0.0566393	0.692667
sp|Q61477|NBL1_MOUSE	-0.00111902	0.00189529	0.0239566	0.376107	0.465803	0.102647	0.700757
sp|Q9JLR1|S61A2_MOUSE	0.000957628	0.00189739	0.0239566	6.09194e-08	1.39448e-06	0.102953	0.701939
sp|P01867|IGG2B_MOUSE	-0.00136635	0.00190016	0.0239628	1.11022e-16	8.69099e-15	0.386214	0.825506
sp|Q8C5L6|INP5K_MOUSE	0.000963175	0.00190475	0.0239921	0.167029	0.248617	0.281665	0.778061
sp|Q91X96|MSS4_MOUSE	-0.000490604	0.00191172	0.0240512	0.0415968	0.0852589	0.0280659	0.654388
sp|P81183|IKZF2_MOUSE	0.00059336	0.00191444	0.0240568	0.0373555	0.0782257	0.908039	0.984073
sp|Q8CD92|TTC27_MOUSE	0.000710294	0.00192743	0.0241912	8.75913e-09	2.5018e-07	0.181782	0.741279
sp|Q9JIM1|S29A1_MOUSE	-0.000340816	0.00194744	0.0244134	3.85066e-06	4.47184e-05	0.184779	0.743914
sp|P39098|MA1A2_MOUSE	0.000947769	0.00195389	0.0244333	2.34565e-06	3.00107e-05	0.178488	0.741279
sp|Q9D924|ISCA1_MOUSE	-0.00274198	0.00195596	0.0244333	0.000121041	0.000736417	0.326515	0.795992
tr|I3ITR1|I3ITR1_MOUSE	-0.00274198	0.00195596	0.0244333	0.000121041	0.000736417	0.326515	0.795992
sp|Q60932|VDAC1_MOUSE	-0.00263664	0.00196495	0.0245167	0.000189723	0.00107795	0.0841021	0.698035
sp|Q6IRU2|TPM4_MOUSE	-0.00393395	0.00196798	0.0245255	1.3206e-06	1.90912e-05	0.267527	0.76816
sp|Q7TPM9|MTMRA_MOUSE	0.00136429	0.00198335	0.0246298	0.0108048	0.029331	0.152417	0.72911
sp|Q91YP0|L2HDH_MOUSE	-0.00207884	0.00198263	0.0246298	6.7988e-05	0.000460575	0.0776677	0.698035
sp|Q9D0M5|DYL2_MOUSE	0.000166441	0.00197914	0.0246298	0.00198309	0.00744242	0.0901013	0.698035
tr|Q8C6B0|Q8C6B0_MOUSE	0.000806895	0.00198715	0.0246481	0.0687225	0.125808	0.165906	0.737909
sp|P80318|TCPG_MOUSE	0.000487969	0.00199799	0.0247535	0.0318598	0.0690088	0.0424681	0.680897
sp|G5E870|TRIPC_MOUSE	0.00034501	0.00200177	0.0247713	0.710475	0.761336	0.034139	0.675825
sp|Q4PJX1|ODR4_MOUSE	-3.58461e-05	0.00201805	0.0248925	0.132758	0.208375	0.0859007	0.698035
sp|Q9JHS9|CWC15_MOUSE	0.00103922	0.00201771	0.0248925	0.000240541	0.00131917	0.0442187	0.680897
sp|Q9JKS5|HABP4_MOUSE	0.00541863	0.00201863	0.0248925	0.00186701	0.00709733	0.375681	0.821185
sp|Q69ZS0|PZRN3_MOUSE	0.00153572	0.00202976	0.0250006	0.0134483	0.0349194	0.651568	0.915348
sp|P10648|GSTA2_MOUSE	-0.000687485	0.00203539	0.0250408	0.539705	0.615142	0.0953559	0.698035
sp|Q6PDH0|PHLB1_MOUSE	0.000249594	0.00205813	0.0252911	2.01496e-07	3.95801e-06	0.14502	0.72911
tr|Q6P9N8|Q6P9N8_MOUSE	0.00283134	0.00207283	0.0254421	0.0176238	0.0432533	0.383919	0.82419
sp|Q80V53|CHSTE_MOUSE	0.00105867	0.00207886	0.0254866	3.52945e-08	8.71478e-07	0.679648	0.927375
sp|Q9QZJ6|MFAP5_MOUSE	-0.00202836	0.00209838	0.025696	3.82368e-07	6.80741e-06	0.0830713	0.698035
sp|O09160|FUT1_MOUSE	0.00197678	0.00211513	0.0258412	0.00149877	0.00595898	0.209765	0.746928
sp|P52503|NDUS6_MOUSE	-0.00311904	0.00211481	0.0258412	2.55617e-05	0.000205583	0.188347	0.743914
sp|Q9JHU4|DYHC1_MOUSE	0.00149073	0.00211942	0.0258504	0.00244738	0.00885145	0.573872	0.889379
tr|A0A0A6YXQ0|A0A0A6YXQ0_MOUSE	0.00078291	0.00212077	0.0258504	2.31453e-11	1.02343e-09	0.577355	0.890119
sp|Q64105|SPRE_MOUSE	-0.00070892	0.00212692	0.0258956	0.000560585	0.00264594	0.00940303	0.638504
sp|Q9JI46|NUDT3_MOUSE	-0.000547977	0.00213491	0.0259628	0.0115688	0.0309721	0.0193463	0.654388
sp|P0C872|JMJD7_MOUSE	0.000493706	0.00214029	0.0259984	0.0986425	0.166022	0.086042	0.698035
sp|O55106|STRN_MOUSE	-0.000166394	0.00215418	0.026137	0.367039	0.457198	0.17108	0.740621
sp|Q8VED9|LEGL_MOUSE	0.000725213	0.00217153	0.0263174	0.119354	0.191722	0.208517	0.746928
sp|Q91ZE0|TMLH_MOUSE	0.000569923	0.00218145	0.0263469	0.152443	0.231968	0.11976	0.725881
sp|Q9CZD5|IF3M_MOUSE	-0.000234755	0.00217869	0.0263469	0.372024	0.461938	0.17052	0.740621
sp|Q9Z2B2|UCP5_MOUSE	-0.000686564	0.00218058	0.0263469	0.572522	0.644278	0.139783	0.72911
sp|Q67FY2|BCL9L_MOUSE	0.00185341	0.00218882	0.0263987	0.000196169	0.00110625	0.0721627	0.698035
sp|Q8BZ00|SL9A9_MOUSE	0.000375193	0.0021916	0.0263987	0.0876676	0.15172	0.373832	0.819579
sp|Q9ERL7|GMFG_MOUSE	-0.00100909	0.00219323	0.0263987	0.040462	0.0833371	0.368768	0.817609
sp|Q6P1I6|PSD2_MOUSE	-0.00375394	0.00220286	0.0264844	9.70985e-06	9.44008e-05	0.0619606	0.698035
sp|Q8BMJ2|SYLC_MOUSE	0.000181924	0.00220847	0.0265218	0.006299	0.0189706	0.253015	0.764269
sp|Q61418|CLCN4_MOUSE	0.00149919	0.0022114	0.0265268	1.72722e-05	0.000149617	0.349491	0.805954
sp|P04184|KITH_MOUSE	0.00199655	0.00221806	0.0265764	0.246563	0.337	0.156245	0.72911
sp|P17918|PCNA_MOUSE	-0.000686646	0.00223129	0.0267047	0.0243912	0.0556813	0.322125	0.79487
sp|Q3UMW7|MAPK3_MOUSE	-0.000904951	0.0022342	0.0267093	0.0204263	0.0485965	0.595147	0.89632
sp|Q04736|YES_MOUSE	7.0892e-05	0.00223823	0.0267272	0.479094	0.561538	0.0266133	0.654388
sp|O35604|NPC1_MOUSE	0.000918733	0.00225455	0.0267837	0.694191	0.748975	0.0305417	0.66005
sp|P97311|MCM6_MOUSE	0.000929181	0.0022503	0.0267837	0.128211	0.202561	0.23007	0.756263
sp|Q3UGR5|HDHD2_MOUSE	-0.00117688	0.00225563	0.0267837	0.000248802	0.00135406	0.0575409	0.69483
sp|Q925I1|ATD3A_MOUSE	6.93425e-05	0.00224817	0.0267837	0.67631	0.734027	0.227998	0.756263
sp|Q99PN3|TRI26_MOUSE	0.000862536	0.00225547	0.0267837	3.37032e-07	6.11072e-06	0.131422	0.72911
sp|P61971|NTF2_MOUSE	-0.00151278	0.00226445	0.0268037	8.22463e-08	1.81837e-06	0.141451	0.72911
sp|Q9D7D1|RN225_MOUSE	0.00291235	0.00226493	0.0268037	0.021833	0.0511373	0.765156	0.953705
tr|A0A0G2JEU3|A0A0G2JEU3_MOUSE	0.00239978	0.00226484	0.0268037	0.00850707	0.0243046	0.0678047	0.698035
sp|P57096|PSCA_MOUSE	-0.00212003	0.00228841	0.0270211	3.27924e-10	1.23768e-08	0.0751244	0.698035
sp|Q9CRB9|MIC19_MOUSE	-0.00259889	0.00228818	0.0270211	2.91763e-05	0.000229416	0.227962	0.756263
sp|Q61490|CD166_MOUSE	0.00467591	0.00229313	0.0270323	0.00354625	0.0119503	0.979258	0.995516
sp|Q9JJZ2|TBA8_MOUSE	0.000352207	0.00229447	0.0270323	0.193113	0.2777	0.167873	0.740285
sp|Q61335|BAP31_MOUSE	0.000101327	0.00230321	0.027105	0.0561535	0.107175	0.0178766	0.654388
sp|Q9CQ75|NDUA2_MOUSE	-0.00291456	0.00230708	0.0271204	4.52253e-06	5.09532e-05	0.140786	0.72911
sp|Q9CY34|UB2FA_MOUSE	-0.00184149	0.00231628	0.0271983	1.12689e-10	4.59807e-09	0.132701	0.72911
sp|Q60749|KHDR1_MOUSE	0.000448394	0.00232487	0.0272688	1.04296e-05	9.97469e-05	0.141667	0.72911
sp|E9Q7F2|RN169_MOUSE	0.00362919	0.00235004	0.0273596	8.43769e-15	5.716e-13	0.426805	0.83947
sp|P47199|QOR_MOUSE	-0.00102217	0.00233902	0.0273596	0.00139573	0.00563578	0.0227843	0.654388
sp|P58802|TB10A_MOUSE	0.000715559	0.00235073	0.0273596	0.0482705	0.0951545	0.0948666	0.698035
sp|Q8BGS7|CEPT1_MOUSE	0.000738191	0.00234451	0.0273596	0.00180894	0.00691166	0.0327496	0.670176
sp|Q8BRH0|TMTC3_MOUSE	0.000746248	0.00234819	0.0273596	0.107145	0.176841	0.131761	0.72911
sp|Q8R104|SIR3_MOUSE	0.000311787	0.00234098	0.0273596	4.18022e-05	0.000307851	0.601962	0.89801
sp|Q99MJ6|NHRF4_MOUSE	0.00577505	0.00234228	0.0273596	0.576663	0.648247	0.0210353	0.654388
sp|P06344|HB2U_MOUSE	0.00230547	0.00235625	0.0273636	0.519377	0.597515	0.100444	0.69876
sp|Q99M87|DNJA3_MOUSE	-0.00125389	0.00235441	0.0273636	0.00507435	0.0159601	0.338411	0.802588
sp|Q8VCB1|NDC1_MOUSE	0.00108065	0.00236415	0.0274252	0.000615719	0.00285893	0.525081	0.876909
sp|P49135|ERCC3_MOUSE	0.00110866	0.00238396	0.0275976	0.0224858	0.0523298	0.318504	0.79236
sp|Q6ZQ08|CNOT1_MOUSE	0.00138435	0.00238423	0.0275976	0.0842268	0.147125	0.297028	0.787504
sp|Q62172|RBP1_MOUSE	-0.000326341	0.0023948	0.0276593	0.278675	0.370398	0.200015	0.746928
sp|Q9QZQ8|H2AY_MOUSE	0.000486814	0.00239285	0.0276593	0.141403	0.218791	0.0615918	0.698035
sp|P22437|PGH1_MOUSE	0.00164934	0.00240663	0.0277656	0.00161793	0.00633152	0.911999	0.984161
sp|Q6Y5D8|RHG10_MOUSE	-0.000225923	0.00241049	0.0277798	0.370744	0.460727	0.028903	0.654388
tr|E9Q1A5|E9Q1A5_MOUSE	-0.000903919	0.00242149	0.0278762	3.0985e-07	5.68488e-06	0.309161	0.789355
sp|P01746|HVM02_MOUSE	-0.00219159	0.00243557	0.0279469	1.11022e-16	8.69099e-15	0.736449	0.943316
sp|P01747|HVM03_MOUSE	-0.00219159	0.00243557	0.0279469	1.11022e-16	8.69099e-15	0.736449	0.943316
sp|Q3THF9|CQ10B_MOUSE	-0.00162969	0.00243382	0.0279469	0.000479642	0.00233158	0.0453806	0.680897
tr|Q3V1B8|Q3V1B8_MOUSE	0.00176022	0.00245323	0.028119	0.00141126	0.00567313	0.271016	0.769912
sp|Q7TSG5|SH321_MOUSE	0.00360959	0.00247599	0.0283491	0.00518664	0.0162407	0.808091	0.96371
sp|Q9CY58|SERB1_MOUSE	-0.0005387	0.00250447	0.0286132	0.00536192	0.0166759	0.0494291	0.680897
sp|Q9EQH3|VPS35_MOUSE	0.000672402	0.00250251	0.0286132	0.000306838	0.00161241	0.180416	0.741279
sp|Q3UI43|BABA1_MOUSE	-0.0010473	0.00251046	0.0286507	0.0531434	0.102793	0.216716	0.751235
sp|B1AR13|CISD3_MOUSE	-0.00207019	0.00251459	0.0286668	1.80846e-05	0.000155887	0.106028	0.709181
sp|P10639|THIO_MOUSE	-0.000519868	0.00252113	0.0287104	0.0107671	0.0292737	0.355159	0.810653
sp|P63328|PP2BA_MOUSE	-0.00132151	0.00252828	0.0287608	9.10874e-08	2.00544e-06	0.083964	0.698035
sp|Q6GYP7|RGPA1_MOUSE	0.00109636	0.0025341	0.028796	0.000308214	0.00161648	0.127653	0.72911
sp|Q9CRB6|TPPP3_MOUSE	-0.00200927	0.00253744	0.0288031	6.35309e-06	6.66066e-05	0.0915993	0.698035
sp|Q9QXH4|ITAX_MOUSE	0.00241546	0.00254144	0.0288175	0.28499	0.376755	0.446055	0.846579
sp|Q63870|CO7A1_MOUSE	0.00265263	0.00254808	0.0288398	0.0329603	0.0708986	0.304903	0.789355
sp|Q8BTZ5|ANR46_MOUSE	6.89668e-06	0.00255159	0.0288398	0.000496565	0.0023973	0.176172	0.740621
sp|Q8R3G9|TSN8_MOUSE	-0.000703042	0.00254924	0.0288398	0.00147991	0.00589953	0.0576172	0.69483
sp|Q3U4H6|HEXD_MOUSE	-0.00384698	0.00257527	0.0290763	0.000281927	0.00149945	0.00573928	0.638504
sp|Q9JL56|GDE1_MOUSE	-0.0014066	0.0025828	0.0291303	0.25385	0.344641	0.0986192	0.698035
sp|O88507|CNTFR_MOUSE	-0.000970828	0.00261561	0.0291884	0.111234	0.181829	0.0821631	0.698035
sp|P0CG14|DERPC_MOUSE	0.000188395	0.00261616	0.0291884	0.0160097	0.0399694	0.0787352	0.698035
sp|P0DJF2|PT117_MOUSE	-0.000944174	0.00261183	0.0291884	0.00423282	0.0138189	0.227674	0.756263
sp|P29268|CCN2_MOUSE	-0.0028468	0.0026284	0.0291884	0.0327132	0.0704674	0.0174115	0.654388
sp|Q61475|DAF1_MOUSE	-0.00515827	0.00259741	0.0291884	7.00561e-09	2.05654e-07	0.628312	0.906656
sp|Q64437|ADH7_MOUSE	0.000239267	0.00262939	0.0291884	0.337628	0.428646	0.0383543	0.677262
sp|Q7TSH3|ZN516_MOUSE	-0.000848684	0.00260713	0.0291884	0.0383833	0.0798965	0.0261179	0.654388
sp|Q8CG48|SMC2_MOUSE	0.000632307	0.00260593	0.0291884	0.00134178	0.00544336	0.10932	0.714545
sp|Q8R2M2|TDIF2_MOUSE	0.00111775	0.00262369	0.0291884	0.112116	0.182787	0.200547	0.746928
sp|Q8R3V6|CUED1_MOUSE	-0.00157614	0.0026118	0.0291884	0.322051	0.412988	0.420646	0.835838
sp|Q99JX7|NXF1_MOUSE	0.00107587	0.00260776	0.0291884	2.58881e-05	0.000207734	0.795478	0.960442
sp|Q99MN1|SYK_MOUSE	-0.000509474	0.00262556	0.0291884	0.215627	0.303221	0.0941228	0.698035
sp|Q9JMH3|NEUR2_MOUSE	-0.00466139	0.00260905	0.0291884	5.54608e-06	5.99294e-05	0.146075	0.72911
sp|Q9WVD5|ORNT1_MOUSE	-0.000107793	0.00262379	0.0291884	0.0639381	0.118809	0.0384282	0.677262
tr|A0AAQ4VMW3|A0AAQ4VMW3_MOUSE	-0.000796656	0.00261694	0.0291884	9.24996e-08	2.0323e-06	0.151647	0.72911
tr|Q80X68|Q80X68_MOUSE	-0.00216626	0.00263261	0.0291936	1.24239e-05	0.000114472	0.139738	0.72911
sp|Q60866|PTER_MOUSE	-0.0010442	0.00263601	0.0292006	4.5504e-05	0.00032945	0.0621519	0.698035
sp|Q91XE8|TM205_MOUSE	0.000687152	0.00264735	0.0292342	0.000203729	0.00114218	0.0496998	0.680897
tr|A0A0G2JG36|A0A0G2JG36_MOUSE	-0.000896573	0.00264475	0.0292342	1.37668e-14	9.03647e-13	0.128192	0.72911
tr|A0A1B0GRG8|A0A1B0GRG8_MOUSE	-0.000283795	0.00264277	0.0292342	0.927957	0.940596	0.00471117	0.638504
sp|P23116|EIF3A_MOUSE	0.000484777	0.00265212	0.0292564	0.00955793	0.0266021	0.12126	0.725881
sp|Q9CRB0|SNX24_MOUSE	0.000627875	0.00266827	0.0294038	0.96163	0.968965	0.114056	0.720922
sp|P26516|PSMD7_MOUSE	-0.000447568	0.00267853	0.0294862	0.187701	0.272064	0.0365882	0.675825
sp|P51859|HDGF_MOUSE	-0.000512426	0.00270115	0.0295906	0.604342	0.672142	0.323957	0.795626
sp|Q8BLI4|DSE_MOUSE	1.66779e-05	0.00269808	0.0295906	0.256782	0.347595	0.0946895	0.698035
sp|Q8JZL3|THTPA_MOUSE	-0.00326933	0.00269949	0.0295906	6.21599e-06	6.55594e-05	0.125469	0.72911
sp|Q8R3P0|ACY2_MOUSE	-0.00103879	0.00269656	0.0295906	0.00169915	0.00657029	0.0434808	0.680897
sp|Q9EPU4|CPSF1_MOUSE	0.00060871	0.00270201	0.0295906	0.000188323	0.00107231	0.316877	0.79236
sp|Q9CXY6|ILF2_MOUSE	0.000308419	0.00271029	0.0296504	0.0152417	0.0384058	0.363724	0.815032
sp|P63037|DNJA1_MOUSE	0.000134172	0.0027449	0.0299671	0.000267738	0.001437	0.248967	0.761748
sp|Q68FL6|SYMC_MOUSE	0.000393229	0.00274243	0.0299671	0.0137086	0.0354472	0.0773581	0.698035
sp|Q8K2X3|STN1_MOUSE	0.000381211	0.00275449	0.0300407	1.77604e-06	2.43124e-05	0.218149	0.752077
sp|Q76N33|STALP_MOUSE	-0.000584969	0.00276002	0.0300668	0.0194498	0.0466513	0.0672316	0.698035
sp|Q8R105|VP37C_MOUSE	-0.000878278	0.00276257	0.0300668	0.00869662	0.0247258	0.0309891	0.664152
sp|P61982|1433G_MOUSE	-0.00114253	0.00276697	0.0300836	7.99203e-08	1.77436e-06	0.17735	0.740621
sp|P28575|IPP_MOUSE	0.000538514	0.00277979	0.03013	0.0686845	0.125799	0.221638	0.755877
sp|Q3UMQ8|NAF1_MOUSE	0.00087068	0.00277525	0.03013	0.0740922	0.133244	0.209899	0.746928
sp|Q9JJV2|PROF2_MOUSE	-0.00176254	0.00277713	0.03013	2.95816e-07	5.48454e-06	0.0467936	0.680897
sp|Q8VCE1|DJC28_MOUSE	-0.00280082	0.00279031	0.0302131	0.0180333	0.0440172	0.206736	0.746928
sp|P39689|CDN1A_MOUSE	-0.00347843	0.00279955	0.0302822	0.210816	0.297818	0.172036	0.740621
sp|P97426|ECP1_MOUSE	0.000995994	0.00280801	0.0303314	0.000880077	0.00385599	0.413383	0.834497
sp|Q80W22|THNS2_MOUSE	-0.000838394	0.00281233	0.0303314	0.000140863	0.000836784	0.0242493	0.654388
sp|Q8BPM0|DAAM1_MOUSE	0.000622999	0.00281368	0.0303314	0.06249	0.116701	0.248444	0.761472
tr|E9Q7C4|E9Q7C4_MOUSE	-0.00216987	0.00281559	0.0303314	0.225224	0.313882	0.322145	0.79487
sp|O88895|HDAC3_MOUSE	-0.000728056	0.00283499	0.0303984	1.73219e-05	0.000149897	0.657175	0.917805
sp|P59222|SREC2_MOUSE	-0.00019085	0.00285057	0.0303984	0.813755	0.847684	0.0283746	0.654388
sp|P63017|HSP7C_MOUSE	-0.0010686	0.00284254	0.0303984	2.78565e-05	0.000220681	0.713302	0.939805
sp|P63030|MPC1_MOUSE	-0.00158841	0.00283377	0.0303984	3.21391e-06	3.85962e-05	0.460713	0.851043
sp|Q80W71|PKHA8_MOUSE	0.00302543	0.00284798	0.0303984	4.22899e-05	0.000310836	0.684504	0.928341
sp|Q91Z96|BMP2K_MOUSE	-0.00063675	0.00284928	0.0303984	0.550376	0.625148	0.303724	0.788952
sp|Q91ZV8|AGRA2_MOUSE	0.00164531	0.00284155	0.0303984	0.0244665	0.0557726	0.285322	0.780702
sp|Q921G8|GCP2_MOUSE	0.000482482	0.00283916	0.0303984	0.498409	0.579194	0.00964477	0.638504
sp|Q99KR3|LACB2_MOUSE	-0.000983539	0.00283786	0.0303984	0.0243709	0.0556749	0.0378623	0.677262
sp|Q9D7B6|ACAD8_MOUSE	-0.00047821	0.00283172	0.0303984	0.00148596	0.00591249	0.0357436	0.675825
sp|Q9DBS2|TPRGL_MOUSE	-0.000429602	0.00286032	0.0304716	0.964246	0.971045	0.0801892	0.698035
sp|O54965|RNF13_MOUSE	-0.000273445	0.00288674	0.0305957	0.368826	0.459011	0.0392234	0.677262
sp|P46061|RAGP1_MOUSE	-0.000742154	0.00288934	0.0305957	0.00571311	0.0175246	0.449354	0.848203
sp|Q62421|SH3G3_MOUSE	0.000111484	0.0028883	0.0305957	0.365364	0.455434	0.0480831	0.680897
sp|Q9CXU0|MED10_MOUSE	0.000133042	0.00288887	0.0305957	7.66892e-05	0.000506532	0.0254292	0.654388
sp|Q9CZ15|PSF1_MOUSE	0.000852576	0.00288832	0.0305957	0.100652	0.168531	0.0962217	0.698035
sp|Q9Z104|HM20B_MOUSE	-4.35171e-05	0.00287803	0.0305957	5.02231e-07	8.60224e-06	0.0902528	0.698035
sp|Q8CEE6|PASK_MOUSE	0.000263831	0.00291267	0.0308119	0.095448	0.161805	0.136387	0.72911
sp|P70224|GIMA1_MOUSE	0.00117487	0.00291909	0.0308489	0.200985	0.286649	0.142981	0.72911
sp|P16125|LDHB_MOUSE	-0.00341076	0.00292387	0.0308686	1.57353e-07	3.19789e-06	0.142166	0.72911
sp|P61804|DAD1_MOUSE	0.000881597	0.00293098	0.0309128	0.106981	0.176708	0.724238	0.941083
sp|E9PVX6|KI67_MOUSE	8.4552e-05	0.00293454	0.0309171	0.606074	0.673713	0.159045	0.730253
sp|O70624|MYOC_MOUSE	-0.00229517	0.00293724	0.0309171	1.8459e-05	0.0001577	0.111384	0.718268
sp|Q99NH8|TREM2_MOUSE	-0.00605131	0.0029417	0.0309332	0.143442	0.221234	0.0667556	0.698035
tr|A0A1B0GSA0|A0A1B0GSA0_MOUSE	0.0056298	0.00294997	0.0309893	0.10757	0.177347	0.371297	0.818453
sp|Q8C1D8|IWS1_MOUSE	0.000397343	0.0029536	0.0309967	6.25099e-06	6.57449e-05	0.212395	0.750667
sp|Q8BXV2|BRI3B_MOUSE	-0.000559262	0.00296205	0.0310545	6.74167e-06	6.99175e-05	0.22855	0.756263
sp|Q8BJF9|CHM2B_MOUSE	-0.000210396	0.0029681	0.0310572	0.0565999	0.107794	0.21449	0.750667
sp|Q91YL2|RN126_MOUSE	7.9364e-06	0.00296819	0.0310572	0.175863	0.258919	0.414354	0.834497
sp|P38060|HMGCL_MOUSE	-0.000665575	0.00297427	0.0310594	7.69165e-06	7.78596e-05	0.192256	0.744465
sp|Q9D1L9|LTOR5_MOUSE	0.000256129	0.00297144	0.0310594	0.117616	0.189448	0.146793	0.72911
sp|P01921|HB2D_MOUSE	0.00235666	0.00298323	0.0310855	0.456695	0.541314	0.122638	0.727459
sp|Q69Z61|PWP2A_MOUSE	0.000401506	0.00298559	0.0310855	0.0412213	0.0846016	0.0307431	0.663046
sp|Q9EPL2|CSTN1_MOUSE	-0.000732416	0.00298104	0.0310855	0.627157	0.692673	0.112376	0.72018
sp|O54784|DAPK3_MOUSE	0.00106874	0.00299777	0.0311509	0.00122862	0.00506006	0.97078	0.993415
sp|Q91Z67|SRGP2_MOUSE	9.50307e-05	0.00299666	0.0311509	0.216814	0.304369	0.276697	0.773466
sp|Q80W14|PR40B_MOUSE	0.000863323	0.00300932	0.0312402	0.262169	0.353258	0.0184517	0.654388
sp|P46412|GPX3_MOUSE	-0.00021769	0.00303396	0.0314651	0.0033543	0.0114608	0.0939402	0.698035
sp|P42703|LIFR_MOUSE	-0.00128974	0.003052	0.0315902	0.000165558	0.00096133	0.133633	0.72911
sp|Q6PGH0|UBTD2_MOUSE	0.000168375	0.00305037	0.0315902	0.0152498	0.0384172	0.0184874	0.654388
sp|Q8BG73|SH3L2_MOUSE	0.000129721	0.00306192	0.0316564	0.0719427	0.130477	0.0654612	0.698035
sp|Q8C9X6|EPC1_MOUSE	0.00263731	0.00306638	0.0316564	0.00706016	0.0207601	0.00516179	0.638504
tr|Q6NV99|Q6NV99_MOUSE	0.000882202	0.00306739	0.0316564	0.411403	0.499507	0.0234175	0.654388
sp|Q9CQI3|GMFB_MOUSE	-0.000303566	0.00307416	0.0316953	0.134211	0.21028	0.102714	0.700764
sp|Q7TSE6|ST38L_MOUSE	-0.000162515	0.00308485	0.0317436	0.103596	0.172437	0.125189	0.72911
sp|Q9CZ13|QCR1_MOUSE	-0.00267918	0.00308216	0.0317436	0.000122944	0.00074628	0.164798	0.737909
sp|Q62086|PON2_MOUSE	0.000577296	0.00309419	0.0318088	0.0138295	0.0356811	0.0727897	0.698035
sp|Q99K43|PRC1_MOUSE	0.00136394	0.00310993	0.0319085	0.910057	0.926094	0.0351548	0.675825
sp|Q9R059|FHL3_MOUSE	-0.00513216	0.00310914	0.0319085	3.01477e-07	5.55054e-06	0.157195	0.72911
sp|E9Q238|KANK1_MOUSE	0.00183963	0.00312239	0.0320052	0.0966436	0.16336	0.0117814	0.638504
sp|Q6A037|N4BP1_MOUSE	-0.00237489	0.00315258	0.0322541	3.15415e-06	3.80081e-05	0.673188	0.925658
sp|Q9D051|ODPB_MOUSE	-0.0024375	0.00315277	0.0322541	3.68877e-05	0.000276279	0.134336	0.72911
sp|O08917|FLOT1_MOUSE	-0.000863312	0.00315723	0.0322685	0.370002	0.460021	0.143391	0.72911
sp|Q8CD91|SMOC2_MOUSE	0.000163061	0.00316868	0.0323119	0.0205376	0.0488166	0.132303	0.72911
sp|Q8QZR3|EST2A_MOUSE	3.82062e-05	0.00317065	0.0323119	0.0147817	0.0375242	0.0955039	0.698035
sp|Q8VCW8|ACSF2_MOUSE	0.000788352	0.00316492	0.0323119	0.000145328	0.000858483	0.0848005	0.698035
sp|Q9DBY0|FOXP4_MOUSE	0.00360092	0.00318344	0.0324109	0.00549221	0.0169861	0.0441662	0.680897
sp|O55176|PJA1_MOUSE	0.00246509	0.00319111	0.0324122	0.0575707	0.109327	0.187456	0.743914
sp|P59108|CPNE2_MOUSE	0.000109469	0.00319533	0.0324122	0.00351936	0.0118826	0.0122552	0.638504
tr|A0A075B5Y9|A0A075B5Y9_MOUSE	0.00357617	0.00319583	0.0324122	0.000799332	0.00355378	0.984601	0.996987
tr|Q8BVY4|Q8BVY4_MOUSE	0.00138898	0.00318896	0.0324122	0.000191918	0.0010875	0.0442986	0.680897
sp|Q80X90|FLNB_MOUSE	-0.000320301	0.00320355	0.0324594	0.350725	0.441508	0.105677	0.708355
sp|P20060|HEXB_MOUSE	-0.000213356	0.00322158	0.0325796	0.233285	0.322564	0.0993045	0.69844
sp|Q8CE47|S49A3_MOUSE	0.00160048	0.00322004	0.0325796	0.412133	0.500164	0.248165	0.761279
sp|P80317|TCPZ_MOUSE	0.000137404	0.00325614	0.0328231	0.00721645	0.0211725	0.0696546	0.698035
sp|Q60823|AKT2_MOUSE	0.000173383	0.00325723	0.0328231	0.00121697	0.00502699	0.912454	0.984161
sp|Q9D2C2|SAAL1_MOUSE	-0.00169805	0.00325124	0.0328231	0.0541828	0.104214	0.17647	0.740621
tr|A0A075B5Y3|A0A075B5Y3_MOUSE	-0.00302167	0.00325809	0.0328231	1.11022e-16	8.69099e-15	0.176474	0.740621
sp|Q8R086|SUOX_MOUSE	-0.000739379	0.00326157	0.032827	5.43209e-05	0.000378031	0.0877071	0.698035
sp|P50544|ACADV_MOUSE	-0.00225967	0.00327648	0.0328951	5.08354e-05	0.000360453	0.139943	0.72911
sp|P82347|SGCD_MOUSE	-0.00225131	0.00328079	0.0328951	1.19812e-05	0.000111124	0.183716	0.743018
sp|Q8R0P4|AAMDC_MOUSE	-0.00211364	0.0032791	0.0328951	4.80604e-07	8.24517e-06	0.140308	0.72911
sp|Q9DCV4|RMD1_MOUSE	-0.000866684	0.00327634	0.0328951	0.00447204	0.0144483	0.035379	0.675825
sp|Q8BGS3|ZKSC1_MOUSE	0.00213958	0.00329543	0.032951	0.181004	0.264775	0.796642	0.960991
sp|Q8VCR8|MYLK2_MOUSE	-0.00428931	0.00329572	0.032951	1.53389e-06	2.15561e-05	0.0672917	0.698035
sp|Q9CWU9|NUP37_MOUSE	4.04236e-05	0.00329392	0.032951	0.000108727	0.000677471	0.373051	0.819285
tr|A2CEK7|A2CEK7_MOUSE	-0.00240117	0.00330792	0.0330417	0.000359809	0.00183783	0.716765	0.940313
sp|Q99P69|NUF2_MOUSE	0.00221825	0.00331326	0.0330638	0.718507	0.767764	0.0298811	0.654388
sp|P50516|VATA_MOUSE	5.54097e-06	0.00333356	0.0332036	0.000884153	0.00386904	0.157699	0.72911
sp|Q6VNB8|WDFY3_MOUSE	0.000750399	0.00333145	0.0332036	0.0429979	0.0874523	0.320574	0.793031
sp|Q80V31|CE104_MOUSE	-0.00191	0.00335019	0.0333065	0.185571	0.269644	0.0736688	0.698035
sp|Q9D902|T2EB_MOUSE	0.00102549	0.00334787	0.0333065	0.0556025	0.10634	0.0667531	0.698035
sp|Q8R2H9|PHOP1_MOUSE	-0.00215054	0.00336386	0.0334109	0.0016686	0.00648062	0.172497	0.740621
sp|P67778|PHB1_MOUSE	-0.00080831	0.00337159	0.0334489	0.0926427	0.158345	0.171842	0.740621
sp|Q3TIU4|PDE12_MOUSE	-0.000192341	0.00337401	0.0334489	0.013715	0.0354549	0.431553	0.842502
sp|Q9CZS1|AL1B1_MOUSE	-0.000292932	0.00337979	0.0334748	0.167841	0.249542	0.0151966	0.649237
sp|Q9R1P3|PSB2_MOUSE	0.00037586	0.00341073	0.0337497	0.216242	0.303929	0.10539	0.708355
sp|Q91YS8|KCC1A_MOUSE	-3.1151e-05	0.0034297	0.0339056	0.0463579	0.0923487	0.100635	0.69876
sp|Q9D855|QCR7_MOUSE	-0.00271461	0.00344288	0.034004	7.87275e-06	7.92937e-05	0.237746	0.759063
sp|Q9CX97|WDR55_MOUSE	-0.000262151	0.0034518	0.0340603	0.0373571	0.0782257	0.0720372	0.698035
sp|P18911|RARG_MOUSE	0.00114692	0.00345936	0.0340873	0.128605	0.20298	0.0829601	0.698035
sp|P61080|UB2D1_MOUSE	-0.00134704	0.00346098	0.0340873	2.2334e-05	0.00018486	0.0637582	0.698035
sp|Q99KE1|MAOM_MOUSE	0.000592242	0.00348763	0.0343177	0.00319374	0.0110119	0.145657	0.72911
sp|Q9CQA6|CHCH1_MOUSE	-0.00414362	0.00349321	0.0343406	2.22045e-16	1.70041e-14	0.748314	0.947541
sp|Q99LC5|ETFA_MOUSE	-0.00146311	0.00351092	0.0344827	0.00297805	0.0104109	0.0842258	0.698035
sp|P70168|IMB1_MOUSE	0.000295806	0.0035224	0.0345036	0.592359	0.661879	0.0886855	0.698035
sp|Q64152|BTF3_MOUSE	-0.000312031	0.0035202	0.0345036	0.0263226	0.0590987	0.138702	0.72911
sp|Q8QZS1|HIBCH_MOUSE	-0.00106764	0.00352607	0.0345036	0.00146149	0.00583711	0.0362656	0.675825
tr|D3YUP5|D3YUP5_MOUSE	0.00113806	0.0035261	0.0345036	2.05376e-05	0.000172941	0.226736	0.756263
tr|A0A1B0GRL1|A0A1B0GRL1_MOUSE	0.00606083	0.0035332	0.0345092	0.0331167	0.0711337	0.498133	0.865834
tr|A0A1B0GSA9|A0A1B0GSA9_MOUSE	0.00606083	0.0035332	0.0345092	0.0331167	0.0711337	0.498133	0.865834
sp|Q9Z2I9|SUCB1_MOUSE	-0.00297699	0.0035477	0.0346188	6.09018e-06	6.4361e-05	0.173101	0.740621
sp|O70311|NMT2_MOUSE	0.000462138	0.00355411	0.0346441	0.359884	0.450142	0.155234	0.72911
sp|Q07076|ANXA7_MOUSE	0.000155227	0.00355686	0.0346441	0.00658964	0.0196167	0.55265	0.882003
sp|B2RQC6|PYR1_MOUSE	0.000845649	0.00358471	0.0348833	0.389158	0.478769	0.189801	0.744038
sp|O70126|AURKB_MOUSE	-0.000367212	0.00359855	0.0349536	0.803871	0.839291	0.0461476	0.680897
sp|P49717|MCM4_MOUSE	0.000194385	0.00359629	0.0349536	0.0756001	0.135414	0.177077	0.740621
sp|Q9QZB7|ARP10_MOUSE	0.000232648	0.00360352	0.0349697	0.000358139	0.00183195	0.250802	0.763605
sp|Q8CAQ8|MIC60_MOUSE	-0.000785237	0.00361874	0.0350852	0.0152108	0.0383528	0.152622	0.72911
sp|Q8BJM7|TYW1_MOUSE	0.00121675	0.00363268	0.035138	0.00710755	0.020882	0.29436	0.784583
sp|Q8BP27|SFR1_MOUSE	-0.00131427	0.00363576	0.035138	0.380846	0.470404	0.0738285	0.698035
sp|Q91VT4|CBR4_MOUSE	-0.00113287	0.00363407	0.035138	0.00339983	0.0115677	0.0282098	0.654388
sp|Q9JJL8|SYSM_MOUSE	-0.00173128	0.00363749	0.035138	1.55886e-05	0.000137973	0.0743854	0.698035
sp|Q9JK30|ORC3_MOUSE	0.00358247	0.00364622	0.0351902	0.00345364	0.0117018	0.143546	0.72911
tr|Q3V1N5|Q3V1N5_MOUSE	0.00371782	0.00364978	0.0351924	7.90684e-06	7.94291e-05	0.422421	0.837627
sp|Q7TQ95|LNP_MOUSE	-0.00172676	0.00365734	0.0352332	4.51754e-05	0.000327445	0.25834	0.764621
sp|Q8BZ32|ASXL2_MOUSE	0.000435623	0.00366417	0.0352347	0.959037	0.96709	0.074833	0.698035
sp|Q8BZ52|FSD2_MOUSE	-0.0038389	0.00366153	0.0352347	2.42601e-06	3.0778e-05	0.0842933	0.698035
sp|Q9QUN9|DKK3_MOUSE	-0.00112753	0.00368135	0.0353677	0.823618	0.855513	0.0747509	0.698035
sp|B9EJR8|DAAF5_MOUSE	-0.000325491	0.00369295	0.035447	0.40618	0.494814	0.2765	0.773466
sp|Q91W50|CSDE1_MOUSE	-0.000774496	0.00369856	0.0354686	0.0806048	0.142262	0.750793	0.948532
sp|Q91VN6|DDX41_MOUSE	-0.00057147	0.00370333	0.0354822	0.288188	0.3797	0.139531	0.72911
sp|P70444|BID_MOUSE	0.000408097	0.00371523	0.0354996	0.0325127	0.0701219	0.0611825	0.698035
sp|Q9JIP6|FZD2_MOUSE	-0.000243805	0.00371328	0.0354996	0.0296048	0.0650174	0.819209	0.96784
sp|Q9QYJ0|DNJA2_MOUSE	-0.0010003	0.00370999	0.0354996	0.00206372	0.0076801	0.789799	0.958277
sp|P47754|CAZA2_MOUSE	-0.000973146	0.00372101	0.0355227	5.48747e-07	9.20501e-06	0.0486379	0.680897
tr|A0A0A6YW32|A0A0A6YW32_MOUSE	-0.00208344	0.00372786	0.035556	1.28786e-14	8.55981e-13	0.609697	0.898303
sp|P51949|MAT1_MOUSE	0.000141182	0.00374218	0.0356604	0.000113295	0.000700994	0.312122	0.790537
sp|Q9D7H4|AVPI1_MOUSE	-0.000597676	0.00374892	0.0356924	0.355569	0.446224	0.043735	0.680897
sp|P70261|PALD_MOUSE	-0.000462433	0.00375882	0.0357223	0.298797	0.390175	0.514241	0.87337
sp|Q61550|RAD21_MOUSE	0.00117101	0.00375559	0.0357223	3.63465e-07	6.51033e-06	0.227069	0.756263
sp|Q4G0F8|UBN1_MOUSE	0.00350999	0.00378636	0.0358551	0.867239	0.890237	0.056976	0.692891
sp|Q99KI0|ACON_MOUSE	-0.00338875	0.00378551	0.0358551	1.08923e-05	0.000103145	0.144722	0.72911
sp|Q9EST3|4ET_MOUSE	-0.000149139	0.00378082	0.0358551	0.0158671	0.0396508	0.285252	0.780702
tr|A0A0G2JDE1|A0A0G2JDE1_MOUSE	-0.00565225	0.00378577	0.0358551	0.00896485	0.0253249	0.0793718	0.698035
sp|P05201|AATC_MOUSE	-0.00341876	0.00379585	0.0359128	5.0855e-06	5.59219e-05	0.146425	0.72911
sp|P14148|RL7_MOUSE	0.000521578	0.00381014	0.0359545	0.199433	0.285005	0.0771835	0.698035
sp|P63254|CRIP1_MOUSE	-0.00124593	0.00381553	0.0359545	0.0283787	0.0626223	0.208681	0.746928
sp|Q7TPD2|F185A_MOUSE	-0.0100713	0.00382067	0.0359545	0.0606885	0.113978	0.929633	0.98658
sp|Q8BTY2|S4A7_MOUSE	-0.000722799	0.00381791	0.0359545	0.00663869	0.0197294	0.18036	0.741279
sp|Q8BWW4|LARP4_MOUSE	-0.000483517	0.00381233	0.0359545	0.00284031	0.0100255	0.48489	0.860362
sp|Q8R0N6|HOT_MOUSE	0.000810919	0.00380577	0.0359545	0.0380913	0.0793825	0.0749964	0.698035
sp|Q8BL65|ABLM2_MOUSE	-0.00280271	0.0038354	0.0360609	2.47249e-06	3.11805e-05	0.131273	0.72911
sp|Q8BG19|TMTC4_MOUSE	0.00129631	0.00384943	0.0361607	4.42583e-09	1.36315e-07	0.140348	0.72911
sp|O88343|S4A4_MOUSE	0.00027611	0.0038535	0.0361667	0.0969358	0.163697	0.0999015	0.698501
sp|D3Z2R5|SELN_MOUSE	0.00134573	0.00386735	0.0362344	3.26851e-06	3.90715e-05	0.0925612	0.698035
sp|P55041|GEM_MOUSE	-0.00144116	0.00386948	0.0362344	0.0029415	0.0103172	0.0210891	0.654388
sp|P62627|DLRB1_MOUSE	0.000962389	0.00387442	0.0362344	0.011425	0.0306481	0.449273	0.848203
sp|P62806|H4_MOUSE	0.00110862	0.00387386	0.0362344	0.0782511	0.138821	0.14224	0.72911
sp|P41317|MBL2_MOUSE	-0.00124852	0.00389068	0.0363543	0.0016825	0.00652495	0.0452277	0.680897
sp|Q8CIT9|SBSN_MOUSE	0.000185886	0.00389756	0.0363864	0.0422767	0.0863188	0.59583	0.896779
sp|Q6P5E8|DGKQ_MOUSE	0.000874396	0.00391029	0.0364486	0.0273919	0.0609427	0.133265	0.72911
sp|Q9QZ03|S39A1_MOUSE	0.00928022	0.00391112	0.0364486	0.293697	0.385223	0.0866848	0.698035
sp|Q9CWI3|BCCIP_MOUSE	-0.000361326	0.00392235	0.036521	0.00764407	0.0221869	0.528112	0.877116
sp|E9PVB5|TTC17_MOUSE	0.00133175	0.00394395	0.0366898	6.76582e-05	0.000458929	0.256089	0.764621
sp|Q3UHH8|GXLT1_MOUSE	0.00115541	0.0039505	0.0367184	0.000146386	0.000863768	0.157705	0.72911
sp|P99024|TBB5_MOUSE	0.00056894	0.00397964	0.0368116	0.0819448	0.144137	0.255089	0.764621
sp|Q61316|HSP74_MOUSE	-0.000493309	0.00398222	0.0368116	0.0270449	0.0603867	0.763518	0.952977
sp|Q62148|AL1A2_MOUSE	-0.00035804	0.00396632	0.0368116	0.141709	0.219137	0.0135077	0.643805
sp|Q76KJ5|RPA34_MOUSE	0.000925982	0.00396929	0.0368116	0.00249943	0.0090058	0.0817971	0.698035
sp|Q8K297|GT251_MOUSE	0.00071381	0.00398003	0.0368116	5.74701e-09	1.71083e-07	0.0693955	0.698035
sp|Q9R1C7|PR40A_MOUSE	-4.96482e-05	0.00397868	0.0368116	0.25327	0.344144	0.976031	0.994955
tr|A0A571BE98|A0A571BE98_MOUSE	-0.00298783	0.00398491	0.0368116	2.2801e-06	2.94214e-05	0.0988623	0.698035
sp|P49443|PPM1A_MOUSE	-0.000663091	0.00399009	0.0368273	0.00361994	0.0121523	0.0184161	0.654388
sp|Q8R1K4|AT2L2_MOUSE	-0.000667226	0.00399462	0.0368294	0.00142556	0.00572508	0.0316577	0.667847
sp|Q9D4H1|EXOC2_MOUSE	0.00067662	0.00399728	0.0368294	0.0622289	0.116396	0.273931	0.770947
sp|P11588|MUP1_MOUSE	-0.00240974	0.00400652	0.0368502	0.000373315	0.00189127	0.565224	0.885587
tr|A9R9W0|A9R9W0_MOUSE	-0.00240974	0.00400652	0.0368502	0.000373315	0.00189127	0.565224	0.885587
sp|P06330|HVM51_MOUSE	-0.00287116	0.00402345	0.0369416	1.11022e-16	8.69099e-15	0.77901	0.9555
sp|Q9QZM2|DPOG2_MOUSE	0.000841946	0.00402339	0.0369416	0.0689247	0.126107	0.0350257	0.675825
sp|Q8BXA5|CLP1L_MOUSE	0.000565214	0.00403572	0.03699	0.005367	0.0166819	0.339312	0.802618
sp|Q9JKC0|CCL24_MOUSE	-0.000460039	0.00403289	0.03699	0.125858	0.199799	0.0254192	0.654388
sp|Q8BH44|COR2B_MOUSE	0.000326829	0.00404273	0.0370221	0.0671145	0.123437	0.00337639	0.638504
sp|Q9D0K0|TBCD7_MOUSE	-0.000521081	0.00404727	0.0370316	0.126334	0.200403	0.159842	0.731008
sp|O35242|FAN_MOUSE	0.000703784	0.00405448	0.0370655	0.0930684	0.158842	0.419799	0.835803
sp|F6VAN0|ATF6A_MOUSE	0.000524208	0.00407139	0.0371559	0.643664	0.706475	0.974146	0.994538
sp|Q99LX0|PARK7_MOUSE	-0.00173479	0.00407139	0.0371559	3.54039e-06	4.15259e-05	0.0846491	0.698035
sp|Q8N7N5|DCAF8_MOUSE	-0.000198931	0.00407964	0.037199	0.235618	0.325152	0.08609	0.698035
sp|B1ARD6|SLFN9_MOUSE	0.000409745	0.00409304	0.0372654	0.000852864	0.00374919	0.14561	0.72911
sp|Q9WTL8|BMAL1_MOUSE	0.00240331	0.00409398	0.0372654	9.54361e-06	9.31273e-05	0.146299	0.72911
sp|P49722|PSA2_MOUSE	0.000375517	0.00410214	0.0372992	0.137934	0.214776	0.527232	0.876909
sp|Q9DCV3|DGAT2_MOUSE	0.00246823	0.00410827	0.0372992	0.00655361	0.019537	0.573208	0.889379
sp|Q9QZ57|HSPB3_MOUSE	-0.00305358	0.00410483	0.0372992	1.96831e-07	3.89168e-06	0.165367	0.737909
sp|Q0P5W1|VPS8_MOUSE	0.00214984	0.0041124	0.0373046	0.0795271	0.14066	0.719964	0.940313
sp|P03980|HVM48_MOUSE	-0.000917056	0.00412119	0.0373336	0.00124319	0.00510412	0.79843	0.961664
sp|P35951|LDLR_MOUSE	0.000395991	0.00412266	0.0373336	0.417444	0.505332	0.176302	0.740621
sp|Q9D6Y7|MSRA_MOUSE	-0.000395152	0.00412696	0.0373405	0.736226	0.783292	0.0604296	0.69703
sp|Q61024|ASNS_MOUSE	-0.000285542	0.00413829	0.037411	0.00342162	0.0116194	0.756057	0.950584
sp|Q8BHK9|ERC6L_MOUSE	0.00127607	0.00415553	0.0375347	0.00162998	0.00636807	0.0667344	0.698035
sp|Q91WK7|ANR54_MOUSE	0.00141583	0.00417337	0.0375995	0.708149	0.759827	0.433587	0.842553
sp|Q91YI4|ARRB2_MOUSE	-0.000324778	0.00416974	0.0375995	0.59607	0.66483	0.0235432	0.654388
sp|Q9CWQ8|CAST1_MOUSE	0.00144843	0.00417196	0.0375995	0.0417752	0.085492	0.179445	0.741279
sp|Q8BGV8|MID51_MOUSE	7.79811e-05	0.00418806	0.0376997	0.0243895	0.0556813	0.207086	0.746928
sp|Q8BHE1|GEMI8_MOUSE	0.0020708	0.0041975	0.0377525	0.0520628	0.101065	0.445233	0.846579
sp|Q8C5Q4|GRSF1_MOUSE	-7.83794e-05	0.00422964	0.0379769	0.18769	0.272064	0.305552	0.789355
sp|Q9CQR6|PPP6_MOUSE	-0.000973001	0.00422755	0.0379769	0.00127163	0.00520069	0.124051	0.72911
sp|A2A6A1|GPTC8_MOUSE	0.00205668	0.00424624	0.0380886	0.0129313	0.0339186	0.845313	0.972594
sp|Q9CZM2|RL15_MOUSE	0.00076021	0.00424929	0.0380886	0.405267	0.4941	0.221628	0.755877
sp|Q9QYR9|ACOT2_MOUSE	-0.000658675	0.00425973	0.0381498	0.0251672	0.0570623	0.0123598	0.638504
sp|Q922K7|NOP2_MOUSE	0.000139754	0.00427392	0.0382445	0.495501	0.576511	0.309678	0.789355
sp|O54825|BYST_MOUSE	0.000402195	0.00428477	0.0382768	0.00307741	0.0106945	0.125265	0.72911
sp|P01872|IGHM_MOUSE	-0.00152072	0.00428345	0.0382768	1.11022e-16	8.69099e-15	0.0588635	0.695041
sp|Q9D0L8|MCES_MOUSE	0.000186987	0.00431121	0.0384805	0.101494	0.169578	0.0989344	0.698035
sp|Q9JJT0|RCL1_MOUSE	0.000283167	0.00431557	0.0384869	0.290762	0.382233	0.0777988	0.698035
sp|Q6GQW0|ABTB3_MOUSE	0.0042451	0.00434331	0.038669	0.00162177	0.00634303	0.866028	0.974876
sp|Q9ERI5|JMJD6_MOUSE	0.000719183	0.00434261	0.038669	0.0828518	0.145249	0.198222	0.746928
tr|L7N222|L7N222_MOUSE	-0.0020323	0.00435386	0.0387303	0.000704311	0.00321204	0.511108	0.872329
sp|P70419|GALT3_MOUSE	-0.000231884	0.0043608	0.0387594	0.146611	0.22507	0.0399325	0.677262
sp|Q3UHN9|NDST1_MOUSE	0.00194965	0.00436488	0.038763	0.00127884	0.00522614	0.719419	0.940313
sp|Q62084|PP14B_MOUSE	-0.000750793	0.00437382	0.0388098	0.252862	0.343742	0.00934724	0.638504
sp|P68134|ACTS_MOUSE	-0.00394544	0.00441278	0.039092	1.43716e-06	2.03592e-05	0.139346	0.72911
sp|P68373|TBA1C_MOUSE	0.000734114	0.00441302	0.039092	0.00303846	0.0105766	0.331931	0.797586
sp|P40237|CD82_MOUSE	-0.000415508	0.00441746	0.0390985	0.276868	0.368507	0.181238	0.741279
sp|P56382|ATP5E_MOUSE	-0.00234821	0.00443347	0.0391449	2.14176e-06	2.8082e-05	0.216176	0.750667
sp|Q62425|NDUA4_MOUSE	-0.00330599	0.0044338	0.0391449	3.11497e-06	3.76275e-05	0.257501	0.764621
sp|Q9Z1R4|CF047_MOUSE	0.000228204	0.00442744	0.0391449	0.0275718	0.0612231	0.0726239	0.698035
sp|Q9CQU0|TXD12_MOUSE	0.000181776	0.0044385	0.0391537	1.4002e-08	3.79418e-07	0.0780535	0.698035
sp|Q7TMF5|SPA12_MOUSE	0.000693108	0.0044655	0.0393261	0.0236763	0.0544056	0.239708	0.760081
sp|Q8BPN8|DMXL2_MOUSE	0.00160491	0.00446443	0.0393261	0.0433943	0.0880168	0.341954	0.80436
sp|P62737|ACTA_MOUSE	-0.00392778	0.00448217	0.0394401	1.5925e-06	2.22026e-05	0.139931	0.72911
sp|P61216|TAF13_MOUSE	1.73792e-05	0.00449343	0.0395063	0.0223707	0.052131	0.141684	0.72911
sp|P08249|MDHM_MOUSE	-0.00273136	0.00451674	0.0395795	7.00733e-05	0.000471979	0.141338	0.72911
sp|P68033|ACTC_MOUSE	-0.00392773	0.00451321	0.0395795	1.59958e-06	2.22498e-05	0.14024	0.72911
sp|Q6P9R2|OXSR1_MOUSE	-0.000770073	0.00451368	0.0395795	3.51146e-05	0.000266206	0.0203553	0.654388
sp|Q920G3|SIGL5_MOUSE	0.00237672	0.00450669	0.0395795	0.104939	0.174288	0.422726	0.837627
sp|P98064|MASP1_MOUSE	-0.00124761	0.0045307	0.039669	0.127956	0.202279	0.0111016	0.638504
sp|Q6PIE5|AT1A2_MOUSE	-0.00271354	0.00454405	0.0397201	9.81939e-07	1.50393e-05	0.143597	0.72911
sp|Q9CZX0|ELP3_MOUSE	0.000503372	0.00454404	0.0397201	0.0216283	0.0507816	0.0937738	0.698035
sp|Q8R2L5|RT18C_MOUSE	-0.000726284	0.004549	0.0397304	0.685475	0.741843	0.0536229	0.680897
sp|P10287|CADH3_MOUSE	0.000213403	0.00457866	0.0399529	0.0149214	0.037797	0.770193	0.954272
sp|Q08376|ZBT14_MOUSE	-0.00357717	0.00458581	0.0399529	0.297193	0.388608	0.0263763	0.654388
sp|Q9CR51|VATG1_MOUSE	-0.000606898	0.00458298	0.0399529	8.16911e-07	1.2866e-05	0.0699597	0.698035
sp|Q8R1N4|NUDC3_MOUSE	-0.000515479	0.00460727	0.0401068	0.431498	0.517601	0.0897911	0.698035
tr|A0A075B5K0|A0A075B5K0_MOUSE	-0.00302384	0.00463757	0.0403373	1.11022e-16	8.69099e-15	0.80401	0.962614
sp|Q6NZB0|DNJC8_MOUSE	-0.00165261	0.00464774	0.0403925	0.00158192	0.00621939	0.958291	0.989983
sp|Q6NXN1|SZRD1_MOUSE	-0.00225994	0.00465435	0.0404167	0.0383096	0.0797589	0.4317	0.842514
sp|O35075|VP26C_MOUSE	0.000743319	0.00466553	0.0404461	0.00169251	0.0065518	0.213669	0.750667
sp|Q8R5K2|UBP33_MOUSE	0.00231589	0.00466922	0.0404461	0.000613274	0.00284883	0.392811	0.827161
sp|Q91ZB5|MRGRG_MOUSE	-0.00160265	0.00466893	0.0404461	0.0886008	0.152896	0.0530117	0.680897
sp|Q921Q7|RIN1_MOUSE	-0.000729184	0.00467658	0.0404768	0.111316	0.181934	0.107914	0.713881
sp|Q922B1|MACD1_MOUSE	-0.00298309	0.0046911	0.0405262	1.12771e-05	0.000106502	0.158876	0.730253
sp|Q99KQ4|NAMPT_MOUSE	-0.000564342	0.0046938	0.0405262	0.000124946	0.000757564	0.091749	0.698035
tr|A0A075B5V0|A0A075B5V0_MOUSE	-0.00243704	0.00468627	0.0405262	1.11022e-16	8.69099e-15	0.673471	0.925658
sp|P35991|BTK_MOUSE	-0.000946673	0.00470418	0.0405425	0.828842	0.859504	0.415017	0.834497
sp|Q8CIW5|PEO1_MOUSE	0.000750768	0.00470754	0.0405425	0.554024	0.628008	0.0780845	0.698035
sp|Q9CR88|RT14_MOUSE	-0.00160753	0.00471487	0.0405425	4.20789e-06	4.81266e-05	0.850725	0.973154
sp|Q9WUK4|RFC2_MOUSE	0.000436664	0.00471362	0.0405425	0.181018	0.264775	0.32124	0.794121
tr|G5E895|G5E895_MOUSE	-0.00195722	0.00471463	0.0405425	1.08262e-05	0.000102721	0.106347	0.709536
sp|Q9Z2D6|MECP2_MOUSE	0.000146447	0.00472356	0.0405842	0.913163	0.92845	0.0276586	0.654388
sp|Q8K157|GALM_MOUSE	0.000543433	0.00473303	0.0405995	0.383241	0.472816	0.00454781	0.638504
sp|Q8R123|FAD1_MOUSE	-0.00168358	0.00473049	0.0405995	0.0168495	0.0417015	0.0506515	0.680897
sp|O08791|COE3_MOUSE	-0.00058179	0.00474212	0.0406116	0.00352503	0.0118885	0.571888	0.88852
sp|P41234|ABCA2_MOUSE	-0.000810331	0.00473976	0.0406116	0.059263	0.111938	0.766504	0.954138
sp|Q66K08|CILP1_MOUSE	0.0010794	0.00477284	0.0407205	0.0670872	0.123408	0.503584	0.868736
sp|Q8R2Y9|SOSB1_MOUSE	0.000389356	0.00476712	0.0407205	0.24512	0.335374	0.0170948	0.654388
sp|Q9D2G2|ODO2_MOUSE	-0.00202193	0.00477255	0.0407205	0.000330942	0.00171609	0.114473	0.720922
sp|Q9R062|GLYG_MOUSE	-0.00310864	0.00476935	0.0407205	5.21609e-07	8.84809e-06	0.0902277	0.698035
sp|Q9Z329|ITPR2_MOUSE	0.00210084	0.0047741	0.0407205	0.0122618	0.0324639	0.913578	0.984474
sp|O88851|RBBP9_MOUSE	-0.000408825	0.00478723	0.0407667	0.506837	0.586922	0.00434469	0.638504
sp|Q69ZJ7|RIC1_MOUSE	0.000559876	0.00478678	0.0407667	1.16753e-05	0.00010919	0.0791928	0.698035
sp|P61939|THBG_MOUSE	0.000191465	0.00480384	0.0408176	6.61315e-12	3.17672e-10	0.373882	0.819579
sp|Q80T85|DCAF5_MOUSE	0.00108234	0.00480227	0.0408176	0.287662	0.379203	0.748121	0.947541
sp|Q9QYY0|GAB1_MOUSE	2.1028e-05	0.0048048	0.0408176	0.0472249	0.0935927	0.126393	0.72911
sp|P08113|ENPL_MOUSE	0.000399551	0.00482478	0.0408888	2.29909e-07	4.41759e-06	0.203697	0.746928
sp|P52623|UCK1_MOUSE	0.000425773	0.00481813	0.0408888	0.00024881	0.00135406	0.0535919	0.680897
sp|Q6PD26|PIGS_MOUSE	-0.000737749	0.00482145	0.0408888	0.0101205	0.0278308	0.433532	0.842553
sp|Q99JF8|PSIP1_MOUSE	-0.000529584	0.00484442	0.0410223	3.03711e-06	3.69346e-05	0.514604	0.87337
sp|P61208|ARL4C_MOUSE	0.00237595	0.00485211	0.0410316	0.878435	0.899632	0.0134542	0.643805
tr|Q6NZL1|Q6NZL1_MOUSE	0.000287415	0.00485329	0.0410316	0.00648047	0.0193736	0.508157	0.870453
sp|P97789|XRN1_MOUSE	7.19784e-05	0.00486084	0.0410627	0.738848	0.78537	0.0107888	0.638504
sp|P14733|LMNB1_MOUSE	-0.000283002	0.00487431	0.0411107	0.360352	0.450565	0.0523397	0.680897
sp|Q8VDQ8|SIR2_MOUSE	-0.000897592	0.00487107	0.0411107	7.67199e-09	2.2213e-07	0.154266	0.72911
sp|Q9CQ89|CUTA_MOUSE	-0.00103607	0.0048813	0.0411368	0.000879877	0.00385599	0.0316747	0.667847
sp|Q09014|NCF1_MOUSE	-0.0078163	0.00488532	0.0411379	0.000439325	0.00216447	0.755286	0.950222
sp|A2A4P0|DHX8_MOUSE	0.000879598	0.00489715	0.0412043	0.219333	0.307268	0.244126	0.760381
sp|Q9JM05|PIAS4_MOUSE	0.00152967	0.004901	0.0412043	1.56468e-05	0.000138373	0.121159	0.725881
sp|Q32MD9|CDON_MOUSE	-0.00603036	0.00491206	0.0412645	0.236074	0.325644	0.0409231	0.680616
sp|Q8C0G2|T3JAM_MOUSE	-0.0025975	0.0049202	0.0412999	0.123636	0.197309	0.154366	0.72911
sp|Q9DCE5|PK1IP_MOUSE	-0.000673237	0.00492634	0.0413187	0.000415832	0.00206412	0.394806	0.82858
sp|A2ARP1|VIP1_MOUSE	0.000140814	0.00494913	0.0414769	0.256378	0.347182	0.211386	0.749893
sp|Q8BUY9|PGTB1_MOUSE	-0.00141908	0.00498635	0.0417287	8.90634e-07	1.37807e-05	0.635144	0.909181
tr|A0A075B5V2|A0A075B5V2_MOUSE	-0.00256431	0.00498707	0.0417287	1.11022e-16	8.69099e-15	0.705385	0.937237
sp|P05213|TBA1B_MOUSE	0.000704961	0.00500962	0.041807	0.0045562	0.0146397	0.373503	0.819579
sp|P43430|MCPT8_MOUSE	0.00375428	0.005011	0.041807	0.0682939	0.125192	0.209704	0.746928
sp|Q6GQT6|SCAP_MOUSE	0.0018184	0.00501225	0.041807	0.0500155	0.0978641	0.318242	0.79236
tr|E9Q1M1|E9Q1M1_MOUSE	0.00182531	0.00500874	0.041807	0.0255477	0.0577638	0.990654	0.99753
sp|Q8CI85|CAH12_MOUSE	-0.00198976	0.00501955	0.0418349	5.24809e-05	0.000368762	0.340483	0.803354
sp|P06151|LDHA_MOUSE	-0.0037623	0.00503305	0.0418813	1.97015e-07	3.89168e-06	0.215606	0.750667
sp|Q8BK58|HBAP1_MOUSE	-0.000833906	0.00502964	0.0418813	0.142555	0.220123	0.243672	0.760146
sp|Q91YP3|DEOC_MOUSE	-0.000279669	0.0050394	0.0419012	0.0294938	0.0648006	0.178656	0.741279
sp|Q3UZP4|SVIP_MOUSE	-0.00138647	0.00506467	0.0420121	0.0280942	0.0621518	0.014856	0.646082
sp|Q60838|DVL2_MOUSE	0.00065025	0.0050594	0.0420121	4.9807e-08	1.16969e-06	0.15208	0.72911
sp|Q91YR5|EFNMT_MOUSE	0.000371413	0.00506084	0.0420121	0.0476251	0.0941279	0.183173	0.742242
sp|O35643|AP1B1_MOUSE	0.000524211	0.00512077	0.0424109	1.791e-06	2.44539e-05	0.42109	0.835838
sp|Q8BPE4|TM177_MOUSE	-0.00104659	0.00511938	0.0424109	0.0193878	0.0465132	0.0521608	0.680897
sp|P00688|AM2A5_MOUSE	-0.000832729	0.00514336	0.0425646	0.0350514	0.0742926	0.808757	0.964014
sp|Q62048|PEA15_MOUSE	-0.000487561	0.00515342	0.0426145	0.00927818	0.0260084	0.277074	0.77353
sp|Q9D0F1|NDC80_MOUSE	0.00210766	0.00516234	0.0426549	0.000572585	0.00269536	0.0174392	0.654388
sp|Q99NB1|ACS2L_MOUSE	-0.00227752	0.00516874	0.0426744	0.000306687	0.00161241	0.0759417	0.698035
sp|O35658|C1QBP_MOUSE	-0.00022009	0.00518578	0.0427817	0.64242	0.705434	0.251761	0.764084
sp|Q9JHW2|NIT2_MOUSE	-0.00088708	0.0051953	0.0428212	6.75972e-05	0.00045881	0.0296496	0.654388
sp|Q9JKK1|STX6_MOUSE	0.00110559	0.00519868	0.0428212	0.0530058	0.102628	0.153236	0.72911
sp|P62849|RS24_MOUSE	0.000822509	0.00520407	0.0428323	0.00294456	0.0103245	0.0954418	0.698035
sp|Q80X72|LRC15_MOUSE	0.0022882	0.00520929	0.0428418	0.0154851	0.0388616	0.442209	0.84608
sp|C0HKD8|MFA1A_MOUSE	1.42643e-05	0.00522851	0.0428515	0.139351	0.216377	0.0125293	0.638504
sp|C0HKD9|MFA1B_MOUSE	1.42643e-05	0.00522851	0.0428515	0.139351	0.216377	0.0125293	0.638504
sp|P16332|MUTA_MOUSE	-0.000372349	0.00521479	0.0428515	0.0244001	0.0556813	0.029567	0.654388
sp|Q3UUQ7|PGAP1_MOUSE	0.00200483	0.00522335	0.0428515	0.000800587	0.00355786	0.895003	0.980226
sp|Q9D6R2|IDH3A_MOUSE	-0.00296299	0.00523074	0.0428515	7.47453e-05	0.000497932	0.163007	0.735236
sp|Q60876|4EBP1_MOUSE	-0.000470744	0.00524707	0.042952	0.169907	0.251799	0.146643	0.72911
sp|Q8BKI2|TNR6B_MOUSE	0.000637771	0.00525679	0.0429582	0.00554952	0.0171333	0.213751	0.750667
sp|Q9CQL6|RM35_MOUSE	-0.000387649	0.00526154	0.0429582	0.16931	0.251231	0.347674	0.80522
sp|Q9D8U0|IFRD2_MOUSE	-0.000277767	0.00526409	0.0429582	0.226393	0.315054	0.472543	0.854815
sp|Q9WV70|NOC2L_MOUSE	0.000607566	0.00526095	0.0429582	0.189218	0.2737	0.193368	0.744465
sp|P35700|PRDX1_MOUSE	-0.000263731	0.00528622	0.043087	0.227142	0.315972	0.0985744	0.698035
sp|Q8BTW9|PAK4_MOUSE	-3.14486e-05	0.00528918	0.043087	0.543092	0.61827	0.0960726	0.698035
sp|Q8K0T0|RTN1_MOUSE	-0.000682328	0.00529264	0.043087	0.00082952	0.00365875	0.0285032	0.654388
sp|Q91WR3|ASCC2_MOUSE	-0.000353684	0.00529617	0.043087	0.000264982	0.0014251	0.204477	0.746928
sp|Q3UDE2|TTL12_MOUSE	6.95434e-06	0.00530835	0.0431364	0.147313	0.225984	0.785854	0.957224
sp|Q640M1|UT14A_MOUSE	0.000382224	0.00531041	0.0431364	0.206259	0.292623	0.117916	0.725881
sp|Q9QYY8|SPAST_MOUSE	0.000542765	0.00531662	0.0431536	0.01333	0.0347317	0.0664648	0.698035
sp|Q9D0R4|DDX56_MOUSE	0.00111381	0.00532369	0.0431778	0.0107762	0.0292888	0.218194	0.752077
sp|P33611|DPOA2_MOUSE	0.00138077	0.00533159	0.0432088	0.353182	0.443966	0.258446	0.764621
sp|Q6WVG3|KCD12_MOUSE	0.00128944	0.00534777	0.0432404	0.0113835	0.0305798	0.598081	0.896779
sp|Q9CR41|HYPK_MOUSE	-0.00105056	0.00534524	0.0432404	0.101273	0.16929	0.0986715	0.698035
sp|Q9R269|PEPL_MOUSE	0.00121253	0.0053415	0.0432404	0.0323348	0.0698282	0.192451	0.744465
sp|P56391|CX6B1_MOUSE	-0.0025363	0.00536345	0.0433132	2.43374e-06	3.0839e-05	0.226722	0.756263
sp|Q8CCH2|NHLC3_MOUSE	-0.000122214	0.00536497	0.0433132	0.40964	0.498053	0.0951426	0.698035
sp|P18293|ANPRA_MOUSE	0.00180921	0.00539246	0.0434044	0.0185464	0.0449743	0.0467947	0.680897
sp|P52840|ST1A1_MOUSE	0.00142204	0.00538496	0.0434044	0.303703	0.395117	0.0504237	0.680897
sp|Q60930|VDAC2_MOUSE	-0.00133354	0.00539269	0.0434044	0.000318961	0.00166376	0.158524	0.729694
sp|Q64267|XPA_MOUSE	-0.00169193	0.00539101	0.0434044	6.88164e-05	0.000465292	0.495707	0.864603
sp|G5E8V9|ARFP1_MOUSE	-0.00110151	0.00540525	0.0434724	1.48298e-07	3.02551e-06	0.192052	0.744465
sp|Q91W69|EPN3_MOUSE	0.000199235	0.00540952	0.0434736	0.123407	0.197003	0.574408	0.889557
sp|O55042|SYUA_MOUSE	-0.00111625	0.00541956	0.0435212	7.94397e-05	0.00052144	0.105989	0.709181
sp|Q5SRX1|TM1L2_MOUSE	-0.000235827	0.00543173	0.0435635	0.125261	0.199221	0.0506535	0.680897
sp|Q9CYK1|SYWM_MOUSE	-0.000686598	0.00543306	0.0435635	0.23795	0.327642	0.277804	0.774625
sp|Q62136|PTN21_MOUSE	0.00215723	0.0054372	0.0435636	0.00743306	0.0216697	0.259611	0.764621
sp|O89100|GRAP2_MOUSE	0.00093567	0.00546031	0.0436494	0.000589434	0.00276114	0.303242	0.788877
sp|Q64729|TGFR1_MOUSE	-0.000635085	0.00545545	0.0436494	0.443806	0.528646	0.31059	0.789723
sp|Q8CI71|VPS50_MOUSE	0.000773368	0.00545705	0.0436494	0.0383078	0.0797589	0.22651	0.756263
tr|F8VQ05|F8VQ05_MOUSE	0.0011479	0.00546639	0.043665	0.110087	0.180567	0.105526	0.708355
sp|Q4PZA2|ECE1_MOUSE	0.000102143	0.00549163	0.0438335	9.18488e-13	4.87768e-11	0.867268	0.975181
sp|Q8CI78|RMND1_MOUSE	-0.000433375	0.00551175	0.0439609	0.261129	0.352205	0.081105	0.698035
sp|Q8BHG2|CZIB_MOUSE	-0.000328858	0.00552515	0.0440013	0.00104965	0.00445134	0.10828	0.714545
sp|Q8BJM5|ZNT6_MOUSE	-0.000305078	0.00552235	0.0440013	0.176191	0.259294	0.108982	0.714545
sp|Q8K4X7|PLCD_MOUSE	0.00118075	0.00553639	0.0440577	0.000242278	0.00132594	0.741185	0.94497
sp|Q5XFZ0|CR021_MOUSE	-0.000729253	0.00555522	0.0441336	0.00605157	0.0183562	0.281117	0.777814
sp|Q8BNV1|TRM2A_MOUSE	0.00141445	0.00555846	0.0441336	0.00041554	0.00206364	0.376089	0.821185
sp|Q9CXK4|SWET1_MOUSE	0.00014277	0.0055559	0.0441336	0.00115907	0.00483008	0.159234	0.730375
sp|P06802|ENPP1_MOUSE	-0.000252258	0.00557628	0.0442418	0.000261247	0.00141004	0.902296	0.98244
sp|Q3TJ91|L2GL2_MOUSE	0.00126207	0.00558678	0.0442919	0.0241595	0.0552636	0.286909	0.780702
sp|P68369|TBA1A_MOUSE	0.000774627	0.00559942	0.0443589	0.000407497	0.00203038	0.442715	0.84608
sp|Q8BM55|TM214_MOUSE	0.00129792	0.00561696	0.0444645	3.32844e-10	1.25178e-08	0.252854	0.764129
sp|P42125|ECI1_MOUSE	-0.00180553	0.00565273	0.044669	0.000851891	0.00374648	0.0601419	0.69703
sp|Q91VR7|MLP3A_MOUSE	-0.0025567	0.00565548	0.044669	8.937e-10	3.13775e-08	0.348319	0.805868
tr|A0A075B5M4|A0A075B5M4_MOUSE	-0.00379895	0.00565443	0.044669	1.4766e-13	8.4808e-12	0.848569	0.972715
sp|Q9QXM0|ABHD2_MOUSE	-0.000787828	0.00566428	0.0447051	0.927135	0.939943	0.260528	0.765008
sp|P17809|GTR1_MOUSE	-0.00230399	0.00569381	0.0449046	0.00073162	0.00330417	0.385552	0.825238
sp|Q61239|FNTA_MOUSE	0.00145363	0.00570153	0.0449319	0.1775	0.260712	0.70144	0.93613
sp|P08074|CBR2_MOUSE	0.000382768	0.00571581	0.045011	5.214e-06	5.6923e-05	0.0960372	0.698035
sp|Q9CQV8|1433B_MOUSE	-0.000633546	0.00572903	0.0450479	0.0197979	0.0473464	0.0783191	0.698035
sp|Q9D8C6|MED11_MOUSE	0.000720011	0.00572673	0.0450479	0.00370848	0.0123904	0.0687907	0.698035
sp|P24547|IMDH2_MOUSE	-0.00062886	0.00575316	0.0451072	0.0211891	0.0500394	0.190025	0.744038
sp|Q5FW60|MUP20_MOUSE	-0.00163507	0.00575152	0.0451072	0.00609367	0.018468	0.963046	0.99089
sp|Q91W90|TXND5_MOUSE	0.00126438	0.00575792	0.0451072	1.11022e-16	8.69099e-15	0.967985	0.992689
sp|Q91YD9|WASL_MOUSE	0.000541203	0.0057576	0.0451072	0.0141468	0.0363313	0.0472952	0.680897
sp|Q9QWK4|CD5L_MOUSE	-0.00132004	0.00574459	0.0451072	1.11022e-16	8.69099e-15	0.111927	0.72018
tr|L7N259|L7N259_MOUSE	0.000967191	0.00579299	0.0453484	0.262906	0.354116	0.377871	0.821977
sp|Q60611|SATB1_MOUSE	0.00297567	0.00580199	0.0453844	0.0133421	0.034746	0.286859	0.780702
sp|Q9R0Q6|ARC1A_MOUSE	0.000643353	0.00580617	0.0453844	0.0140571	0.0361274	0.722405	0.940565
sp|Q32Q92|ACOT6_MOUSE	-0.000796136	0.00581767	0.0454406	0.0578584	0.109814	0.0109074	0.638504
sp|Q01853|TERA_MOUSE	1.76604e-05	0.00584273	0.045569	0.155164	0.234924	0.188092	0.743914
sp|Q8VC19|HEM1_MOUSE	0.0010193	0.00583874	0.045569	0.0238745	0.054742	0.0732109	0.698035
sp|O54785|LIMK2_MOUSE	0.00101114	0.00585161	0.0455934	0.011246	0.0302566	0.225954	0.756263
sp|Q9ET80|JPH1_MOUSE	-0.0040182	0.00585449	0.0455934	2.044e-06	2.72595e-05	0.144598	0.72911
sp|Q99MJ9|DDX50_MOUSE	0.000832491	0.00586726	0.0456592	1.54906e-09	5.19696e-08	0.527904	0.877116
sp|P0C0A3|CHMP6_MOUSE	0.000189737	0.00589039	0.0458055	0.0832228	0.145752	0.0397825	0.677262
sp|Q9D1H8|RM53_MOUSE	-0.00242979	0.0058971	0.045824	1.38431e-05	0.000125359	0.485275	0.860468
sp|Q8C8H8|KY_MOUSE	0.00269391	0.00591297	0.0458798	0.00598698	0.0182073	0.153559	0.72911
sp|Q8K202|RPA49_MOUSE	-6.96713e-05	0.00591001	0.0458798	0.0104585	0.0285762	0.217552	0.751836
sp|P41216|ACSL1_MOUSE	3.42307e-05	0.00592701	0.0459213	0.0267771	0.0598899	0.108328	0.714545
sp|P51910|APOD_MOUSE	-0.00241706	0.0059233	0.0459213	0.000165811	0.000962267	0.116343	0.721971
sp|Q8VEG6|CNO6L_MOUSE	0.00094442	0.00594592	0.0460341	0.022274	0.0519858	0.362576	0.815032
sp|P80314|TCPB_MOUSE	7.97464e-05	0.00595878	0.0460999	0.0332041	0.0712635	0.058694	0.695041
sp|Q80Y20|ALKB8_MOUSE	-0.000976215	0.0059637	0.0461042	0.522209	0.599924	0.0808466	0.698035
sp|Q8BJN4|FNDC9_MOUSE	0.00567786	0.00598044	0.0461323	1.61311e-05	0.000141707	0.957908	0.989983
sp|Q9CRD0|OCAD1_MOUSE	-0.00131932	0.005979	0.0461323	0.398412	0.487881	0.930804	0.986732
sp|Q9ERS5|PKHA2_MOUSE	0.000248196	0.00597506	0.0461323	0.000111248	0.000689945	0.757222	0.950818
sp|P52825|CPT2_MOUSE	-0.000906192	0.00599991	0.0462488	0.0134381	0.0349194	0.0569326	0.692891
sp|P48722|HS74L_MOUSE	-7.60373e-05	0.00600834	0.04628	0.00087061	0.00382085	0.493681	0.864384
sp|O88622|PARG_MOUSE	0.000739201	0.00601386	0.0462888	0.16681	0.248393	0.115841	0.721498
sp|P59328|WDHD1_MOUSE	0.00206936	0.00603776	0.0464389	2.83328e-06	3.48569e-05	0.950755	0.988768
sp|P00416|COX3_MOUSE	-0.00352012	0.00608624	0.0465639	1.11819e-07	2.38728e-06	0.115994	0.721498
sp|P17751|TPIS_MOUSE	-0.00296978	0.00608683	0.0465639	2.08577e-06	2.77121e-05	0.140203	0.72911
sp|P45591|COF2_MOUSE	-0.00267859	0.00608927	0.0465639	6.28786e-08	1.43413e-06	0.318772	0.792469
sp|Q03265|ATPA_MOUSE	-0.00184759	0.00608921	0.0465639	0.000332171	0.00172078	0.115471	0.721498
sp|Q80ZV0|RNH2B_MOUSE	0.000408673	0.00607315	0.0465639	0.004142	0.0135813	0.69081	0.931065
sp|Q8VIM9|IRGQ_MOUSE	3.57512e-05	0.00606895	0.0465639	0.00523554	0.016341	0.716727	0.940313
sp|Q920Q8|NS1BP_MOUSE	-0.00105979	0.00606974	0.0465639	1.32734e-05	0.00012103	0.157042	0.72911
sp|Q9DBT3|CCD97_MOUSE	-0.00263111	0.00608891	0.0465639	0.2843	0.376501	0.181993	0.741279
sp|O88668|CREG1_MOUSE	0.000407944	0.00609892	0.0465704	0.19747	0.282619	0.118529	0.725881
sp|Q6NVF0|OCRL_MOUSE	0.000375299	0.00609634	0.0465704	0.000263855	0.00142194	0.166189	0.737933
sp|Q8K2H4|ACAP1_MOUSE	-0.000588797	0.00611314	0.0466116	0.00370883	0.0123904	0.00393593	0.638504
sp|Q9Z110|P5CS_MOUSE	0.00178306	0.00610986	0.0466116	1.11022e-16	8.69099e-15	0.722781	0.940565
sp|Q60648|SAP3_MOUSE	0.000534755	0.00614918	0.0468518	0.0212143	0.0500782	0.0660535	0.698035
sp|Q8BWN8|ACOT4_MOUSE	-0.000820838	0.00615351	0.0468518	0.0544579	0.104623	0.0115736	0.638504
sp|P51943|CCNA2_MOUSE	0.000695164	0.0061985	0.0471603	0.0076475	0.0221894	0.0981162	0.698035
sp|P31938|MP2K1_MOUSE	-0.00163337	0.00620382	0.0471669	0.000137733	0.000821422	0.95344	0.989459
sp|Q9D7Z3|UTP16_MOUSE	-5.76007e-05	0.00624068	0.0474023	0.00959777	0.0266849	0.187783	0.743914
sp|Q9Z0X1|AIFM1_MOUSE	-0.00115174	0.00624375	0.0474023	0.0114263	0.0306481	0.0738456	0.698035
sp|Q6NZQ6|ZN740_MOUSE	0.000603848	0.00624874	0.0474061	0.432288	0.518255	0.188321	0.743914
sp|Q8QZT1|THIL_MOUSE	-0.000645646	0.00625453	0.047416	0.223492	0.312085	0.0328493	0.670176
sp|B2RRF6|Z518A_MOUSE	-0.00221273	0.00627415	0.0474286	1.29384e-11	5.99707e-10	0.0255381	0.654388
sp|O54750|CP2J6_MOUSE	0.00169859	0.00626366	0.0474286	0.225689	0.314364	0.52975	0.877931
sp|Q61646|HPT_MOUSE	-0.00439625	0.00627171	0.0474286	0.00102651	0.00437075	0.00341239	0.638504
sp|Q6P8M1|TATD1_MOUSE	-0.000687785	0.00626872	0.0474286	0.037188	0.0779457	0.286516	0.780702
sp|P82349|SGCB_MOUSE	-0.00293563	0.00627986	0.0474296	0.000112616	0.000697242	0.262656	0.766876
sp|Q0VGB7|PP4R2_MOUSE	0.000830031	0.00628774	0.0474296	1.41588e-05	0.000127671	0.350705	0.806593
sp|Q9CUB6|OTUD1_MOUSE	-0.000814281	0.00628636	0.0474296	0.0925081	0.158174	0.451631	0.848203
sp|Q8BTY1|KAT1_MOUSE	-0.000103477	0.00630131	0.0474981	0.267595	0.359012	0.0115665	0.638504
sp|D3Z6Q9|BIN2_MOUSE	-0.00374202	0.00632176	0.0476182	6.33525e-06	6.64856e-05	0.608487	0.898303
sp|P81069|GABP2_MOUSE	-0.0012324	0.00634581	0.0477654	8.08455e-06	8.09068e-05	0.651149	0.915348
sp|O35129|PHB2_MOUSE	-0.000887383	0.00635812	0.0478239	0.00430861	0.0140146	0.37189	0.818453
sp|P35980|RL18_MOUSE	0.00092786	0.00638458	0.0479547	0.280321	0.372024	0.257855	0.764621
sp|Q9WTU6|MK09_MOUSE	-0.00102973	0.00638332	0.0479547	6.52972e-05	0.000445488	0.146643	0.72911
sp|O54790|MAFG_MOUSE	0.000696062	0.00640693	0.0480681	0.000781155	0.00348176	0.982668	0.996987
sp|P09528|FRIH_MOUSE	-0.000175853	0.00640877	0.0480681	3.16858e-13	1.72606e-11	0.0393899	0.677262
tr|A0A0A6YWX0|A0A0A6YWX0_MOUSE	-0.00324614	0.006429	0.0481856	1.11022e-16	8.69099e-15	0.499458	0.86698
sp|Q9EQ20|MMSA_MOUSE	-0.00027096	0.00643805	0.0482192	0.0275759	0.0612231	0.0219041	0.654388
sp|O54864|SUV91_MOUSE	-0.00113502	0.00644834	0.0482621	0.00140617	0.00566111	0.419791	0.835803
sp|P59235|NUP43_MOUSE	0.000756505	0.00647114	0.0483411	4.10295e-06	4.71305e-05	0.583555	0.893287
sp|Q3U2K0|F193B_MOUSE	0.00331627	0.00647719	0.0483411	0.0287811	0.0634458	0.0884994	0.698035
sp|Q9Z129|RECQ1_MOUSE	9.10568e-05	0.00647382	0.0483411	0.0171896	0.042424	0.371548	0.818453
sp|Q9Z2W1|STK25_MOUSE	0.000883942	0.00647262	0.0483411	3.47285e-06	4.09154e-05	0.547687	0.882003
sp|Q8BYZ7|ELMO3_MOUSE	0.00273629	0.00648773	0.0483856	0.00395421	0.0130465	0.954588	0.989459
sp|Q04735|CDK16_MOUSE	-0.000294072	0.00651069	0.0485226	0.0153596	0.0386401	0.767829	0.954272
sp|Q3URS9|MITOK_MOUSE	-0.00163926	0.00651678	0.0485337	7.47316e-06	7.60851e-05	0.15917	0.730375
tr|A0A075B5Y2|A0A075B5Y2_MOUSE	-0.00339643	0.00653808	0.048658	1.11022e-16	8.69099e-15	0.824427	0.969013
sp|O54907|TNF12_MOUSE	0.00159272	0.00658136	0.0487399	0.0635452	0.118271	0.490785	0.862854
sp|P56375|ACYP2_MOUSE	-0.00236596	0.00655829	0.0487399	2.36609e-05	0.000193686	0.0937009	0.698035
sp|Q8VE10|NAA40_MOUSE	0.000236212	0.00657984	0.0487399	0.00692526	0.0204317	0.355878	0.81102
sp|Q91VN0|LRP5_MOUSE	0.00114682	0.00657406	0.0487399	0.0726442	0.131434	0.847738	0.972715
sp|Q99LS3|SERB_MOUSE	-0.000470026	0.00657094	0.0487399	0.000174496	0.00100207	0.972727	0.993989
sp|Q9JIW4|DPOLM_MOUSE	0.00451416	0.00656089	0.0487399	0.0553577	0.106	0.587931	0.893993
tr|A0A075B5W7|A0A075B5W7_MOUSE	-0.00580691	0.00657377	0.0487399	1.11022e-16	8.69099e-15	0.731086	0.943316
sp|P21550|ENOB_MOUSE	-0.00422021	0.00659324	0.0487937	5.94572e-06	6.30867e-05	0.176305	0.740621
sp|Q8BMD8|SCMC1_MOUSE	-0.000145241	0.00663111	0.0489433	0.0360286	0.076074	0.959014	0.989983
sp|Q8C494|PRR33_MOUSE	-0.00357388	0.00663198	0.0489433	1.00909e-05	9.72996e-05	0.109188	0.714545
sp|Q8CI08|SLAI2_MOUSE	0.00100587	0.00662909	0.0489433	0.019533	0.0467977	0.253579	0.764621
sp|Q9Z1Z2|STRAP_MOUSE	-0.00111628	0.00662854	0.0489433	0.00432912	0.0140683	0.591614	0.8954
sp|Q3TYX8|RUFY4_MOUSE	-0.000200467	0.0066464	0.0489605	0.000207264	0.00115954	0.0202008	0.654388
sp|Q62073|M3K7_MOUSE	0.000790069	0.00664821	0.0489605	0.000722083	0.00326622	0.631955	0.908282
sp|Q8K5B1|IL31R_MOUSE	0.000502526	0.00664818	0.0489605	0.040672	0.0836554	0.0498263	0.680897
sp|Q9Z1J3|NFS1_MOUSE	-0.00102355	0.0066566	0.0489881	8.25358e-06	8.24422e-05	0.107316	0.712385
sp|Q922J3|CLIP1_MOUSE	-0.000902924	0.00667189	0.0490665	0.0927506	0.158453	0.0551753	0.688421
sp|P0C7T6|ATX1L_MOUSE	0.00232716	0.00670485	0.0492061	0.47829	0.560831	0.400889	0.831182
sp|Q6PAR0|KLD10_MOUSE	-0.00106294	0.00670034	0.0492061	0.0267195	0.0597738	0.299653	0.787675
sp|Q9CQN4|SOSD1_MOUSE	0.0014415	0.00670159	0.0492061	1.59241e-06	2.22026e-05	0.323684	0.795626
sp|P19783|COX41_MOUSE	-0.00274197	0.00672403	0.0492102	5.0508e-05	0.000358715	0.18829	0.743914
sp|Q8K2I3|FMO2_MOUSE	-0.00144327	0.00671805	0.0492102	0.160195	0.240441	0.380558	0.822815
sp|Q9CR42|ANKR1_MOUSE	-0.00147507	0.00671945	0.0492102	0.143303	0.221096	0.00124274	0.638504
sp|Q9D1F3|EOLA1_MOUSE	0.00301142	0.00672397	0.0492102	0.0168475	0.0417015	0.653609	0.91585
sp|O35914|BNC1_MOUSE	0.000284987	0.00673267	0.0492394	0.059794	0.112739	0.533663	0.878304
tr|S4R2V3|S4R2V3_MOUSE	-0.00098017	0.00674286	0.0492798	0.342217	0.433068	0.251436	0.764084
sp|O55137|ACOT1_MOUSE	-0.000738591	0.00675259	0.0493168	0.0152278	0.0383801	0.0243623	0.654388
sp|P12815|PDCD6_MOUSE	0.00116945	0.00675899	0.0493294	0.0214233	0.0504589	0.293927	0.784583
sp|P30115|GSTA3_MOUSE	-0.000318724	0.00677192	0.0493897	0.399007	0.488357	0.0461276	0.680897
sp|P97872|FMO5_MOUSE	0.000741499	0.00679234	0.0494363	0.510713	0.589924	0.0808688	0.698035
sp|Q6P9Z1|SMRD3_MOUSE	-0.000236343	0.00679186	0.0494363	0.324289	0.415404	0.120664	0.725881
sp|Q9ERK0|RIPK4_MOUSE	0.00525073	0.00679205	0.0494363	1.46932e-07	3.00344e-06	0.695986	0.933755
sp|Q9D6P8|CALL3_MOUSE	5.11177e-05	0.00680385	0.0494859	0.0349959	0.074264	0.0428214	0.680897
sp|Q3V2D2|CE046_MOUSE	0.000276681	0.00681336	0.049521	0.049725	0.0974038	0.526004	0.876909
sp|Q9CRC6|BORC7_MOUSE	-0.0026643	0.00681858	0.0495249	0.00258437	0.00925817	0.19903	0.746928
sp|O88962|CP8B1_MOUSE	0.00287434	0.00683225	0.0495901	0.00131113	0.00533129	0.0856527	0.698035
sp|Q149F1|RUSD2_MOUSE	0.000283642	0.00689224	0.0499569	0.012655	0.0333262	0.125982	0.72911
sp|Q9D5Z7|KRA52_MOUSE	0.00929185	0.00689148	0.0499569	0.229775	0.318754	0.614002	0.900027
sp|P31809|CEAM1_MOUSE	-0.00280172	0.006907	0.0500296	0.177857	0.261091	0.979313	0.995516
sp|Q9QYB5|ADDG_MOUSE	0.000260534	0.00691986	0.0500884	0.00989558	0.0273117	0.0658993	0.698035
sp|Q99LJ6|GPX7_MOUSE	0.00215182	0.00696134	0.0503542	1.11022e-16	8.69099e-15	0.376904	0.821431
sp|P17563|SBP1_MOUSE	0.000129743	0.00697403	0.0504114	0.215314	0.302947	0.00126303	0.638504
sp|Q9Z2U0|PSA7_MOUSE	-0.000148651	0.00699807	0.0505507	0.195189	0.280076	0.619916	0.903245
sp|Q6VH22|IF172_MOUSE	0.000753531	0.00701764	0.0506573	0.0612514	0.114831	0.156988	0.72911
sp|Q9D4H2|GCC1_MOUSE	0.000939414	0.00702722	0.0506573	0.0799546	0.141298	0.00550837	0.638504
tr|A0A1W2P7J1|A0A1W2P7J1_MOUSE	-0.00293713	0.00702344	0.0506573	5.29967e-05	0.000371645	0.171126	0.740621
sp|P97425|ECP2_MOUSE	0.000771667	0.00704876	0.050778	0.0039202	0.0129505	0.444667	0.846557
sp|Q8VI36|PAXI_MOUSE	-0.00113077	0.007056	0.0507955	0.00254811	0.00915312	0.0755079	0.698035
sp|Q3TDN2|FAF2_MOUSE	0.000440345	0.00706468	0.0508234	2.49107e-05	0.000201883	0.0797661	0.698035
sp|Q9DD18|DTD1_MOUSE	-0.00107073	0.0070798	0.0508975	0.00208128	0.00772837	0.0249532	0.654388
sp|Q3UH66|WNK2_MOUSE	0.000156902	0.0070854	0.0509031	0.0668428	0.122989	0.9261	0.986395
sp|P62814|VATB2_MOUSE	0.000276235	0.0070935	0.0509267	0.00179821	0.00688265	0.0851425	0.698035
sp|P11983|TCPA_MOUSE	0.000218562	0.00710604	0.0509475	0.0921859	0.157744	0.0574819	0.69483
sp|Q00420|GABP1_MOUSE	-0.000231925	0.00710426	0.0509475	0.655098	0.716304	0.0262084	0.654388
sp|O08919|NUMBL_MOUSE	0.000245383	0.00712443	0.0509643	0.36206	0.452115	0.11233	0.72018
sp|Q60931|VDAC3_MOUSE	-0.00223855	0.00712578	0.0509643	6.90054e-06	7.10769e-05	0.17682	0.740621
sp|Q6P2K6|P4R3A_MOUSE	0.0021807	0.00711989	0.0509643	4.58059e-06	5.14427e-05	0.942219	0.988768
sp|Q8R366|IGSF8_MOUSE	-0.000196192	0.00712766	0.0509643	0.532023	0.60829	0.0778819	0.698035
sp|A2AWA9|RBGP1_MOUSE	0.00153908	0.00713842	0.0509923	0.0502461	0.0982062	0.26445	0.766876
sp|Q9CQW1|YKT6_MOUSE	-0.000102168	0.00714607	0.0509923	0.000486027	0.00235503	0.0317408	0.667847
sp|Q9R1V7|ADA23_MOUSE	-0.000214616	0.00714393	0.0509923	0.0236976	0.0544426	0.10319	0.702306
sp|Q9D2I5|ARMC9_MOUSE	0.0021783	0.00718141	0.0512099	0.265445	0.356807	0.562656	0.884568
sp|P21460|CYTC_MOUSE	-0.00088757	0.00720569	0.0513139	0.00165573	0.00644958	0.135621	0.72911
sp|Q9CQH3|NDUB5_MOUSE	-0.00194935	0.0072027	0.0513139	6.58605e-05	0.000448752	0.150516	0.72911
sp|Q60715|P4HA1_MOUSE	0.00116453	0.00723187	0.0514656	2.22045e-15	1.55402e-13	0.394583	0.82858
sp|Q03147|CDK7_MOUSE	-0.000628728	0.00725349	0.0515847	0.000505302	0.00243393	0.377457	0.821959
sp|P11942|CD3G_MOUSE	0.00148433	0.00730364	0.0516668	0.0121894	0.0323338	0.298472	0.787675
sp|P32020|SCP2_MOUSE	0.000367496	0.00730721	0.0516668	0.0542487	0.104274	0.297589	0.787675
sp|P53657|KPYR_MOUSE	-0.00286412	0.00730261	0.0516668	4.71275e-05	0.000338575	0.140247	0.72911
sp|Q14DH7|ACSS3_MOUSE	0.00176672	0.00727042	0.0516668	1.50721e-07	3.06902e-06	0.0103544	0.638504
sp|Q8BGB7|ENOPH_MOUSE	-0.00155836	0.00729088	0.0516668	0.214813	0.302378	0.0414311	0.680897
sp|Q8K2L8|TPC12_MOUSE	0.000143608	0.00730904	0.0516668	0.16617	0.24758	0.120486	0.725881
sp|Q91VD9|NDUS1_MOUSE	-0.00260625	0.00728192	0.0516668	2.705e-05	0.000215481	0.167766	0.740285
sp|Q99PL5|RRBP1_MOUSE	0.00135446	0.00728798	0.0516668	8.88178e-16	6.42895e-14	0.368332	0.817192
sp|Q9R1Q7|PLP2_MOUSE	-0.00049554	0.00729042	0.0516668	0.0308169	0.0672184	0.279933	0.776872
sp|Q91WF7|FIG4_MOUSE	0.000793426	0.00731458	0.0516714	1.60725e-10	6.38551e-09	0.156521	0.72911
sp|Q80X19|COEA1_MOUSE	0.00127767	0.00734186	0.0517719	0.0149683	0.0378976	0.106865	0.710283
sp|Q8BX94|OSBL2_MOUSE	-6.9824e-05	0.00734764	0.0517719	0.044427	0.0895392	0.594401	0.895879
sp|Q8R3C6|RBM19_MOUSE	0.000265676	0.0073484	0.0517719	0.518865	0.597238	0.153731	0.72911
tr|G3X9Y6|G3X9Y6_MOUSE	-0.00192134	0.00733746	0.0517719	0.0165234	0.0410194	0.036682	0.675825
sp|Q61234|SNTA1_MOUSE	-0.00294759	0.00737737	0.0519414	7.39329e-06	7.53446e-05	0.350877	0.806593
sp|B2RXA1|PLCX2_MOUSE	0.00313619	0.00739213	0.0520107	0.226337	0.315018	0.327178	0.796235
sp|B2RXC1|TPC11_MOUSE	0.0010435	0.00740819	0.0520198	0.154488	0.234102	0.551731	0.882003
sp|Q61205|PA1B3_MOUSE	0.000358158	0.00740404	0.0520198	0.0510795	0.0995957	0.0245283	0.654388
sp|Q80YV2|ZC3C1_MOUSE	0.000369915	0.00740296	0.0520198	3.43221e-06	4.05269e-05	0.0191731	0.654388
sp|Q9JKP7|DPOE3_MOUSE	0.000143547	0.00741491	0.0520324	0.0231871	0.0535258	0.85225	0.973154
sp|P43137|LIT1_MOUSE	-0.00206481	0.00742414	0.0520585	8.40276e-06	8.3695e-05	0.0471804	0.680897
sp|Q8BFY9|TNPO1_MOUSE	0.00115804	0.00742848	0.0520585	0.0338173	0.0723443	0.24934	0.76235
sp|Q91YT7|YTHD2_MOUSE	-0.00134773	0.00743582	0.0520754	0.370911	0.460827	0.37982	0.822529
sp|Q6NVG5|MREG_MOUSE	-0.000791416	0.00744269	0.052089	0.34586	0.437049	0.0348922	0.675825
sp|P70175|DLG3_MOUSE	0.000931702	0.00746828	0.0522335	0.0754284	0.135175	0.109829	0.715676
sp|Q9CZU6|CISY_MOUSE	-0.00203016	0.00755348	0.0527944	1.01802e-05	9.79824e-05	0.170752	0.740621
sp|P51163|HEM4_MOUSE	-0.00131025	0.00757258	0.0528105	1.83405e-06	2.4849e-05	0.187085	0.743914
sp|Q8CFZ4|GPC3_MOUSE	-0.00288326	0.00757577	0.0528105	3.64347e-05	0.000273426	0.366325	0.816489
sp|Q9CYD3|CRTAP_MOUSE	0.00148287	0.00756618	0.0528105	9.71778e-13	5.13488e-11	0.378627	0.822529
sp|Q9D384|U1SBP_MOUSE	0.00129013	0.00757503	0.0528105	0.0585887	0.110882	0.0157991	0.654388
sp|Q91VB4|HPS3_MOUSE	0.000318185	0.00759628	0.0529186	0.0604809	0.11369	0.682914	0.927494
sp|Q9EQG3|SCEL_MOUSE	0.00164369	0.0076275	0.0531011	0.038679	0.0803379	0.193034	0.744465
sp|O35144|TERF2_MOUSE	0.00249512	0.00763692	0.0531316	4.16068e-05	0.000306625	0.775113	0.954272
sp|Q9JHQ5|LZTL1_MOUSE	0.00127042	0.00767713	0.0533762	0.000418798	0.00207494	0.239463	0.759952
sp|P14094|AT1B1_MOUSE	-0.00376942	0.00772649	0.0536841	1.05271e-05	0.000100315	0.237727	0.759063
sp|P12367|KAP2_MOUSE	-0.00120969	0.00774088	0.0537488	2.04321e-05	0.00017219	0.076038	0.698035
sp|P0C7N9|PSMG4_MOUSE	-2.24535e-07	0.00775279	0.0537961	0.672093	0.730898	0.0300598	0.654388
sp|P12804|FGL2_MOUSE	-0.00175749	0.00778492	0.0539193	0.710199	0.761117	0.774351	0.954272
sp|Q99MR8|MCCA_MOUSE	0.000373538	0.00778126	0.0539193	0.00611247	0.018509	0.0431376	0.680897
tr|A0A140T8P6|A0A140T8P6_MOUSE	0.000542515	0.00778585	0.0539193	1.32117e-14	8.7263e-13	0.259476	0.764621
sp|Q80ZW2|THEM6_MOUSE	-0.00110131	0.00780995	0.053971	1.69593e-07	3.40733e-06	0.12268	0.727459
sp|Q91VW3|SH3L3_MOUSE	-0.000910073	0.00780218	0.053971	0.192855	0.277481	0.456131	0.850712
sp|Q9CPV4|GLOD4_MOUSE	-0.000469214	0.00781374	0.053971	0.0188928	0.045626	0.0531256	0.680897
sp|Q9DB77|QCR2_MOUSE	-0.0028307	0.00781115	0.053971	9.23375e-05	0.000591408	0.232584	0.757612
sp|P15947|KLK1_MOUSE	-0.000338695	0.00782805	0.0540067	0.00758668	0.0220385	0.0149914	0.646164
sp|Q9DCZ1|GMPR1_MOUSE	-0.00444041	0.00782913	0.0540067	1.34361e-05	0.000122092	0.293958	0.784583
sp|Q3V1L4|5NTC_MOUSE	0.000372005	0.00784556	0.0540847	0.0193105	0.0463698	0.0603215	0.69703
sp|P86792|CC21B_MOUSE	0.00282243	0.00787792	0.0541665	0.533989	0.610009	0.137018	0.72911
sp|P86793|CC21C_MOUSE	0.00282243	0.00787792	0.0541665	0.533989	0.610009	0.137018	0.72911
sp|Q2PZL6|FAT4_MOUSE	-0.00057315	0.00786872	0.0541665	2.14069e-06	2.8082e-05	0.0488708	0.680897
sp|Q9CQD7|PINLY_MOUSE	0.000660482	0.00786678	0.0541665	0.00095882	0.00413247	0.977907	0.995139
sp|Q8BWY7|S39AB_MOUSE	0.00046466	0.00788696	0.0541934	0.0726802	0.131454	0.0653694	0.698035
sp|Q8VC34|RPAP2_MOUSE	-0.00547665	0.00790304	0.0542686	0.321061	0.4123	0.111066	0.717888
sp|Q3TBL6|TP8L3_MOUSE	-0.00203595	0.00792699	0.0543977	0.0371243	0.0778431	0.209788	0.746928
sp|Q791T5|MTCH1_MOUSE	0.00059038	0.00793235	0.0543991	0.00605833	0.0183714	0.943473	0.988768
sp|P39688|FYN_MOUSE	-8.70774e-05	0.00796688	0.0546005	0.75979	0.802423	0.0665507	0.698035
sp|Q9D0D3|PAPD1_MOUSE	7.99056e-05	0.00798038	0.0546576	0.403047	0.491621	0.0277359	0.654388
sp|O88512|AP1G2_MOUSE	0.00107742	0.00800841	0.0547077	0.00648997	0.0193855	0.0315438	0.667847
sp|O88845|AKA10_MOUSE	0.000478939	0.00800714	0.0547077	0.000400989	0.00200457	0.0351292	0.675825
sp|Q61510|TRI25_MOUSE	0.000766828	0.00799759	0.0547077	0.0392406	0.0813606	0.11991	0.725881
sp|Q8BHB4|WDR3_MOUSE	-0.00117703	0.00800433	0.0547077	0.179217	0.262679	0.423156	0.837627
sp|Q8BJE2|BTNL9_MOUSE	0.000652629	0.00802539	0.0547354	0.0350238	0.074264	0.271227	0.769912
sp|Q8CIH9|PUR1_MOUSE	-0.000711964	0.00802774	0.0547354	0.021375	0.0503831	0.578829	0.890498
sp|Q91WS0|CISD1_MOUSE	-0.00255651	0.00803622	0.0547354	0.00120922	0.00500158	0.135837	0.72911
sp|Q9D5V5|CUL5_MOUSE	-0.00087891	0.00803835	0.0547354	1.70424e-06	2.34816e-05	0.116967	0.724022
sp|Q9Z1P6|NDUA7_MOUSE	-0.00237812	0.0080354	0.0547354	9.16303e-05	0.000587947	0.147253	0.72911
sp|Q6PCN7|HLTF_MOUSE	1.16237e-05	0.00808063	0.0549294	0.0445157	0.0896763	0.134062	0.72911
sp|Q8CGF7|TCRG1_MOUSE	0.000101216	0.00807582	0.0549294	0.443894	0.52869	0.46819	0.852683
sp|Q9CQ45|NENF_MOUSE	-0.000161167	0.00808244	0.0549294	1.18779e-05	0.000110304	0.00728727	0.638504
sp|Q3UMB9|WASC4_MOUSE	0.000246384	0.00809561	0.0549482	0.0865228	0.150119	0.170739	0.740621
sp|Q8K120|NFAC4_MOUSE	0.000195565	0.00809528	0.0549482	0.399318	0.488425	0.61263	0.89907
sp|Q8BH86|GLUCM_MOUSE	-0.00128553	0.00810717	0.0549914	0.00696443	0.0205357	0.0606124	0.69703
sp|P39061|COIA1_MOUSE	-0.000466875	0.00812032	0.0550453	0.00329342	0.0112893	0.0984645	0.698035
sp|Q8BIF0|C99L2_MOUSE	0.000103956	0.00812582	0.0550472	0.666849	0.726372	0.0993333	0.69844
sp|O09159|MA2B1_MOUSE	0.000353037	0.00813753	0.0550912	0.00956696	0.0266202	0.321928	0.79487
tr|I7HJI3|I7HJI3_MOUSE	-0.00098302	0.0081883	0.0553995	0.298396	0.389748	0.478177	0.858181
sp|Q3UVL4|VPS51_MOUSE	0.00112381	0.00819925	0.0554121	0.0046596	0.014913	0.329915	0.797023
sp|Q5ND56|TLC3A_MOUSE	0.00121121	0.00820066	0.0554121	0.0046848	0.01498	0.46769	0.852683
sp|Q8BIW9|CTF18_MOUSE	0.00213125	0.00820771	0.0554243	0.464139	0.548414	0.631541	0.908282
sp|Q9CQC7|NDUB4_MOUSE	-0.00304729	0.00821768	0.0554562	6.64932e-06	6.91634e-05	0.234544	0.758831
sp|Q9WU81|G6PT3_MOUSE	-0.000881385	0.008228	0.0554904	0.00497258	0.0157148	0.0070655	0.638504
sp|Q9D0F4|NKAP_MOUSE	-0.000345376	0.00826188	0.0556479	0.00877852	0.0248927	0.571201	0.88852
sp|Q9D753|EXOS8_MOUSE	0.000703212	0.00826102	0.0556479	0.000376648	0.00190542	0.147253	0.72911
sp|O08583|THOC4_MOUSE	0.000225197	0.00828545	0.0556532	0.000766417	0.00342618	0.264307	0.766876
sp|P09470|ACE_MOUSE	0.000784388	0.0082863	0.0556532	0.115688	0.18714	0.0219363	0.654388
sp|Q0VB07|PGRP4_MOUSE	-0.00274653	0.008289	0.0556532	0.0489912	0.096252	0.128285	0.72911
sp|Q6R0H7|GNAS1_MOUSE	0.000550809	0.00827793	0.0556532	0.598487	0.666709	0.0284596	0.654388
sp|Q8BJR6|PRS27_MOUSE	-0.000557093	0.00827528	0.0556532	0.00616942	0.0186494	0.0419824	0.680897
sp|P04925|PRIO_MOUSE	-0.000576423	0.00832532	0.0558616	0.182915	0.2667	0.020851	0.654388
sp|P97352|S10AD_MOUSE	-0.000147027	0.0083495	0.0559883	0.0115717	0.0309721	0.234906	0.758831
tr|D3Z286|D3Z286_MOUSE	0.0016128	0.00835732	0.0560052	0.00905633	0.025522	0.314221	0.791263
sp|P01831|THY1_MOUSE	-0.000301346	0.00836401	0.0560145	0.715841	0.765612	0.198725	0.746928
sp|Q3UHI0|CCSE2_MOUSE	-0.00130528	0.00844153	0.0564736	0.243216	0.333243	0.00776157	0.638504
sp|Q99K48|NONO_MOUSE	-5.49805e-05	0.00844325	0.0564736	0.00781704	0.0226082	0.95851	0.989983
sp|Q78IK2|ATPMK_MOUSE	-0.00223031	0.00846837	0.05657	6.44809e-05	0.000440487	0.205065	0.746928
sp|Q80XI4|PI42B_MOUSE	-0.000502147	0.00846434	0.05657	0.00518964	0.0162448	0.0896659	0.698035
sp|P06745|G6PI_MOUSE	-0.00303926	0.0084928	0.0566184	7.02764e-06	7.2105e-05	0.294311	0.784583
sp|Q3U1T3|BRM1L_MOUSE	3.16036e-05	0.00849705	0.0566184	0.0118897	0.0316579	0.628011	0.906553
sp|Q8VE47|UBA5_MOUSE	6.22801e-05	0.00848759	0.0566184	0.000189662	0.00107795	0.252607	0.764084
sp|Q9QXL2|KI21A_MOUSE	0.00191528	0.0084835	0.0566184	0.0224367	0.0522616	0.264403	0.766876
sp|Q9CYH2|PXL2A_MOUSE	0.000135895	0.00851363	0.0566575	0.913024	0.928397	0.0126046	0.638504
sp|Q9JIH2|NUP50_MOUSE	-0.000202971	0.00850961	0.0566575	2.78795e-06	3.44597e-05	0.0228335	0.654388
sp|A3KGS3|RGPA2_MOUSE	1.43352e-05	0.0085374	0.0567783	5.33487e-07	8.99186e-06	0.193249	0.744465
sp|P61148|FGF1_MOUSE	-0.00110957	0.00854253	0.0567783	0.000550811	0.00260913	0.108604	0.714545
sp|Q5M8N4|D39U1_MOUSE	-0.00230543	0.00855012	0.056793	0.0023256	0.0084865	0.0752854	0.698035
sp|Q9D7J9|ECHD3_MOUSE	0.000331604	0.00856331	0.0568449	0.129142	0.203545	0.0310457	0.664152
tr|Q148R4|Q148R4_MOUSE	-0.00090093	0.00856964	0.0568512	0.655474	0.716641	0.140356	0.72911
sp|Q8VDS7|CE57L_MOUSE	0.00141289	0.00858124	0.0568924	0.502017	0.58242	0.530802	0.877931
sp|Q6A009|LTN1_MOUSE	0.000156703	0.00862685	0.0571556	0.163258	0.244033	0.220102	0.755431
sp|Q8BKX6|SMG1_MOUSE	0.00122273	0.00863175	0.0571556	0.0521626	0.101203	0.597976	0.896779
sp|P16015|CAH3_MOUSE	-0.00259341	0.00865434	0.0571619	0.000387893	0.00195296	0.0951284	0.698035
sp|P22315|HEMH_MOUSE	-0.000978304	0.0086442	0.0571619	0.000203015	0.00113878	0.209567	0.746928
sp|P70404|IDHG1_MOUSE	-0.00218781	0.00865185	0.0571619	1.88892e-05	0.00016051	0.234398	0.758831
tr|A0A075B5U7|A0A075B5U7_MOUSE	-0.00242868	0.00863922	0.0571619	1.11022e-16	8.69099e-15	0.832813	0.970188
sp|B2RRD7|BRPF1_MOUSE	0.00105052	0.00866236	0.0571791	0.0921863	0.157744	0.304227	0.789355
sp|Q09143|CTR1_MOUSE	-0.000242405	0.0086906	0.0573298	0.0698341	0.127372	0.606587	0.898303
sp|Q6PHN9|RAB35_MOUSE	-0.000336127	0.00871993	0.0574873	0.000110895	0.000688158	0.0364989	0.675825
sp|O88968|TCO2_MOUSE	-0.00180353	0.00875558	0.0575819	0.0187432	0.0453164	0.62495	0.905591
sp|P47941|CRKL_MOUSE	-0.000647269	0.00874593	0.0575819	0.169559	0.251495	0.205195	0.746928
sp|Q8BTR5|DUS28_MOUSE	-0.00300272	0.00874797	0.0575819	6.32382e-08	1.43721e-06	0.112817	0.720829
sp|Q920B9|SP16H_MOUSE	0.000451522	0.00875606	0.0575819	0.0544596	0.104623	0.208457	0.746928
sp|P57791|FACE2_MOUSE	0.0019092	0.00876834	0.0575909	0.0612474	0.114831	0.280961	0.777814
sp|Q9WTL7|LYPA2_MOUSE	-0.000727989	0.00876486	0.0575909	0.0220435	0.0515192	0.181549	0.741279
sp|P97823|LYPA1_MOUSE	-0.000916303	0.00882369	0.0578375	0.00222741	0.00819048	0.0566433	0.692667
sp|Q8BTU1|CFA20_MOUSE	-0.000560705	0.00882681	0.0578375	0.0048067	0.0153004	0.770985	0.954272
sp|Q9CYR0|SSBP_MOUSE	-4.35411e-05	0.00882777	0.0578375	0.178721	0.262068	0.405721	0.831483
tr|A0A075B5L7|A0A075B5L7_MOUSE	-0.00355864	0.00882591	0.0578375	0.000131504	0.000790968	0.0437344	0.680897
sp|P13595|NCAM1_MOUSE	0.000261799	0.00884095	0.057888	0.238646	0.328283	0.921606	0.985667
sp|Q68EF8|RPGFL_MOUSE	0.000105833	0.00885135	0.0579201	0.129378	0.203857	0.246147	0.760836
sp|O88838|SPSB2_MOUSE	-0.00188549	0.00886238	0.0579206	0.00262527	0.00938783	0.121161	0.725881
tr|A0A075B5W5|A0A075B5W5_MOUSE	-0.00340594	0.00885717	0.0579206	1.11022e-16	8.69099e-15	0.642665	0.911554
sp|P58283|RN216_MOUSE	0.00212402	0.00888763	0.0580497	4.20016e-06	4.80902e-05	0.791982	0.95912
sp|Q91WJ7|SPS2L_MOUSE	0.00194296	0.00892357	0.0582485	6.07805e-06	6.42971e-05	0.0129299	0.638782
tr|Q9JKY7|Q9JKY7_MOUSE	-0.00024831	0.00893798	0.0583065	0.172702	0.255008	0.0268243	0.654388
sp|Q09M05|CBPC4_MOUSE	-0.00259484	0.00895189	0.0583613	0.00182419	0.00696208	0.179551	0.741279
sp|Q9EQK5|MVP_MOUSE	-0.000545212	0.00897224	0.0584578	0.00296365	0.0103674	0.238741	0.759945
sp|Q8BGH4|REEP1_MOUSE	-0.00321153	0.00897938	0.0584683	5.57251e-05	0.000386166	0.155231	0.72911
sp|Q9CQT1|MTNA_MOUSE	-0.000923886	0.00899227	0.0585162	8.00348e-07	1.2624e-05	0.135263	0.72911
sp|D3Z6P0|PDIA2_MOUSE	0.00557098	0.00901001	0.0585259	1.23822e-05	0.000114384	0.727844	0.942207
sp|Q9CR24|NUDT8_MOUSE	-0.00177786	0.00900278	0.0585259	0.000141097	0.000837701	0.308721	0.789355
sp|Q9CR50|ZN363_MOUSE	-0.000514034	0.00901038	0.0585259	0.69312	0.748278	0.329039	0.797023
sp|P17047|LAMP2_MOUSE	0.000248033	0.00905653	0.0587896	2.37415e-05	0.000193895	0.0984383	0.698035
sp|P60670|NPL4_MOUSE	-0.000853796	0.00908167	0.0588634	0.000156683	0.000917228	0.507963	0.870453
sp|Q9CPN8|IF2B3_MOUSE	-0.0008779	0.00908393	0.0588634	0.12153	0.194575	0.0205533	0.654388
sp|Q9D0M1|KPRA_MOUSE	5.41337e-05	0.00908462	0.0588634	0.0599302	0.112936	0.457815	0.851043
sp|P11103|PARP1_MOUSE	-0.000332759	0.00910861	0.0589466	0.00476034	0.0151711	0.230262	0.756263
sp|Q99LQ7|PDES1_MOUSE	-0.00047785	0.00910664	0.0589466	0.000925701	0.0040077	0.904304	0.982578
sp|Q8BYW9|EOGT_MOUSE	-0.000123649	0.00913073	0.0590536	0.108168	0.178095	0.413259	0.834497
sp|P54775|PRS6B_MOUSE	-0.000325394	0.00914241	0.0590568	0.100699	0.16857	0.379268	0.822529
tr|B2RXC6|B2RXC6_MOUSE	0.00131901	0.00913849	0.0590568	0.490746	0.572194	0.0732331	0.698035
sp|O70579|PM34_MOUSE	0.00305225	0.00925427	0.0591874	0.00516298	0.016174	0.8661	0.974876
sp|P10404|ENV1_MOUSE	0.000402261	0.0092032	0.0591874	0.00131212	0.00533182	0.207507	0.746928
sp|P14115|RL27A_MOUSE	0.000503935	0.00924089	0.0591874	0.244068	0.334021	0.0899237	0.698035
sp|P17427|AP2A2_MOUSE	0.000873915	0.00924902	0.0591874	3.69154e-05	0.00027629	0.376774	0.821431
sp|P31786|ACBP_MOUSE	-0.000133773	0.00917463	0.0591874	0.358567	0.448866	0.00990098	0.638504
sp|P79457|UTY_MOUSE	-2.15925e-05	0.00924293	0.0591874	0.642653	0.705617	0.00645844	0.638504
sp|P97432|NBR1_MOUSE	-0.00170644	0.00925198	0.0591874	0.473929	0.556746	0.283114	0.779428
sp|P98203|ARVC_MOUSE	0.000194779	0.00918833	0.0591874	0.273232	0.364718	0.0443518	0.680897
sp|Q3UVG3|F91A1_MOUSE	0.000588568	0.0091814	0.0591874	0.439238	0.524158	0.0503719	0.680897
sp|Q3V009|TMED1_MOUSE	0.000588787	0.00920497	0.0591874	9.76471e-06	9.48469e-05	0.836217	0.970214
sp|Q5SQX6|CYFP2_MOUSE	0.00104302	0.00925286	0.0591874	0.000161856	0.000943983	0.320959	0.793628
sp|Q8BLJ3|PLCX3_MOUSE	0.00164425	0.00926344	0.0591874	0.0140212	0.0360876	0.0688479	0.698035
sp|Q8BQY8|HUS1_MOUSE	0.00245256	0.00925894	0.0591874	0.0672461	0.123597	0.12216	0.727459
sp|Q8VEM8|S25A3_MOUSE	-0.00234404	0.00921893	0.0591874	1.83449e-05	0.000157214	0.356224	0.811331
sp|Q922R1|PHAF1_MOUSE	0.00170232	0.00920961	0.0591874	0.0393222	0.0814658	0.34403	0.80436
sp|Q9CR08|RPP29_MOUSE	0.00147876	0.00918767	0.0591874	0.738159	0.785033	0.0618002	0.698035
sp|Q9CWF2|TBB2B_MOUSE	0.000547536	0.00923376	0.0591874	0.206238	0.292623	0.270553	0.769912
sp|Q9CY62|RN181_MOUSE	-0.00147462	0.00919858	0.0591874	0.314105	0.405802	0.207584	0.746928
sp|P10889|CXCL2_MOUSE	-0.00516719	0.00927111	0.0592006	0.130965	0.205927	0.0504151	0.680897
sp|P12787|COX5A_MOUSE	-0.00312249	0.00927723	0.059204	1.32697e-05	0.00012103	0.245049	0.760836
sp|Q9WTX2|PRKRA_MOUSE	0.0018857	0.00930007	0.0593139	0.0977758	0.164931	0.723632	0.940788
sp|Q9QXX4|S2513_MOUSE	-0.00187913	0.00930643	0.0593187	0.000299605	0.00157995	0.213384	0.750667
sp|Q6P5G6|UBXN7_MOUSE	0.000831121	0.00932857	0.0593881	0.0565874	0.107789	0.540257	0.880062
sp|Q9Z0H3|SNF5_MOUSE	0.000627857	0.00932808	0.0593881	0.00326951	0.0112255	0.209833	0.746928
sp|O70421|FZD1_MOUSE	-0.00192604	0.00935385	0.0595132	0.42761	0.514192	0.0156814	0.654388
sp|Q9CR89|ERGI2_MOUSE	0.000215857	0.0093704	0.0595827	0.209813	0.296677	0.259816	0.764621
sp|Q5SYL3|BLTP2_MOUSE	0.00039599	0.00939262	0.0596881	0.216484	0.304026	0.0721883	0.698035
sp|P15379|CD44_MOUSE	-0.000797104	0.00940582	0.059736	0.255392	0.346245	0.0592146	0.695693
sp|P19324|SERPH_MOUSE	0.00261433	0.00942255	0.0597392	1.11022e-16	8.69099e-15	0.695673	0.93372
sp|Q91WI7|ITFG2_MOUSE	-0.00144337	0.00942327	0.0597392	0.0725075	0.131321	0.434966	0.842578
sp|Q91Z53|GRHPR_MOUSE	-0.000604286	0.00942035	0.0597392	0.000798785	0.00355284	0.00639493	0.638504
tr|F8VQ07|F8VQ07_MOUSE	0.00103195	0.00946017	0.0599371	0.0180013	0.0439754	0.556732	0.882003
sp|Q69ZX8|ABLM3_MOUSE	0.000923496	0.00947464	0.0599569	0.394769	0.484262	0.0713184	0.698035
sp|Q91ZJ5|UGPA_MOUSE	-0.00328847	0.009472	0.0599569	0.000583995	0.00274296	0.156397	0.72911
sp|Q9CZD0|MMAC_MOUSE	5.42752e-05	0.00948819	0.0600067	0.607295	0.674928	0.161081	0.73222
sp|Q9JKL4|NDUF3_MOUSE	-0.00326958	0.0095225	0.0601877	1.42428e-09	4.83982e-08	0.481058	0.859155
tr|A0A075B5P9|A0A075B5P9_MOUSE	-0.00435437	0.00954067	0.0602665	1.11022e-16	8.69099e-15	0.3992	0.830689
sp|Q60759|GCDH_MOUSE	-0.000519724	0.00958376	0.0605025	0.0428679	0.0872215	0.0367074	0.675825
sp|P11591|MUP5_MOUSE	-0.0024173	0.00960937	0.060628	0.000493145	0.00238188	0.627101	0.90598
sp|P53798|FDFT_MOUSE	-0.000261439	0.00963169	0.0607325	1.24413e-08	3.43289e-07	0.048426	0.680897
sp|P17665|COX7C_MOUSE	-0.00224797	0.00965573	0.0608133	0.000102771	0.000647251	0.165867	0.737909
sp|Q07813|BAX_MOUSE	-0.000317665	0.00965601	0.0608133	0.000740758	0.00333973	0.150713	0.72911
sp|Q9CQZ5|NDUA6_MOUSE	-0.00266258	0.00967496	0.0608964	9.94893e-06	9.60185e-05	0.266012	0.767476
sp|P28665|MUG1_MOUSE	-0.00187218	0.0096859	0.060929	0.0149556	0.0378747	0.0678029	0.698035
sp|Q3UIU2|NDUB6_MOUSE	-0.00336889	0.00969254	0.0609344	3.37011e-05	0.00025715	0.20013	0.746928
sp|Q61908|CMC4_MOUSE	-0.000815932	0.00970445	0.060973	0.142513	0.220091	0.0214135	0.654388
sp|P46718|PDCD2_MOUSE	-3.11622e-05	0.00972294	0.0610529	0.0305809	0.0667449	0.0650415	0.698035
sp|O54774|AP3D1_MOUSE	0.000989373	0.00972916	0.0610557	6.59145e-05	0.00044883	0.993736	0.99905
sp|Q08652|RET2_MOUSE	-0.00293426	0.00976366	0.0612358	0.0691628	0.126346	0.173296	0.740621
sp|Q9WTZ1|RBX2_MOUSE	-0.00167593	0.00978782	0.0613146	0.0600351	0.113073	0.303009	0.788877
tr|D3Z497|D3Z497_MOUSE	-0.00167593	0.00978782	0.0613146	0.0600351	0.113073	0.303009	0.788877
sp|Q9R0Y5|KAD1_MOUSE	-0.00423085	0.00980384	0.0613786	3.08526e-06	3.73482e-05	0.239312	0.759952
sp|P54754|EPHB3_MOUSE	0.000152318	0.00986768	0.0617043	0.524386	0.601837	0.533583	0.878304
sp|Q9CRB8|MTFP1_MOUSE	-0.00376553	0.00986664	0.0617043	0.000305638	0.00160856	0.27054	0.769912
tr|A0A286YCV9|A0A286YCV9_MOUSE	0.00140154	0.00987339	0.0617043	8.94329e-05	0.000575777	0.841365	0.971011
sp|P47810|WEE1_MOUSE	0.000935135	0.00988341	0.0617304	0.19889	0.284459	0.02172	0.654388
sp|Q9CZH3|PSMG3_MOUSE	0.000584448	0.00989088	0.0617406	0.00368271	0.0123239	0.135446	0.72911
sp|P15327|PMGE_MOUSE	-0.00197883	0.00992788	0.061935	2.08397e-06	2.77121e-05	0.0590081	0.695041
sp|Q99JR1|SFXN1_MOUSE	0.000995063	0.00994616	0.0619759	3.19744e-14	2.01134e-12	0.526603	0.876909
sp|Q9D9K3|AVEN_MOUSE	0.000250542	0.00994426	0.0619759	0.428639	0.515225	0.837398	0.970521
sp|Q7TMM9|TBB2A_MOUSE	0.000552886	0.00996091	0.0620312	0.204283	0.290326	0.270853	0.769912
sp|Q3TYA6|MPP8_MOUSE	0.000682395	0.00998186	0.062062	0.00449593	0.0145061	0.0791113	0.698035
sp|Q99JB8|PACN3_MOUSE	-0.0040254	0.00998462	0.062062	3.58718e-05	0.00027078	0.358388	0.812889
sp|Q9D8S9|BOLA1_MOUSE	-0.00136012	0.00998935	0.062062	0.00139622	0.00563578	0.0849325	0.698035
sp|Q9DB90|SMG9_MOUSE	0.000514346	0.00998929	0.062062	0.222369	0.310846	0.171921	0.740621
sp|Q9D7X3|DUS3_MOUSE	-0.000643466	0.00999544	0.0620633	6.93667e-06	7.12407e-05	0.112657	0.720396
sp|Q99M51|NCK1_MOUSE	-0.000350223	0.0100056	0.0620897	0.0203803	0.0485089	0.300858	0.787675
sp|P11157|RIR2_MOUSE	-0.000751763	0.0100261	0.0621808	0.0308815	0.0673176	0.953503	0.989459
sp|Q91ZF0|DJC24_MOUSE	-0.00194035	0.0100389	0.062215	1.11623e-08	3.1125e-07	0.316079	0.791736
sp|Q9Z0G2|SRPK3_MOUSE	-0.000156287	0.0100434	0.062215	0.134057	0.210102	0.227573	0.756263
sp|P28660|NCKP1_MOUSE	0.00133786	0.010071	0.0623495	0.00186894	0.00710087	0.652449	0.915348
sp|Q9EP64|TNMD_MOUSE	0.00339921	0.0100939	0.0624546	9.33709e-10	3.25658e-08	0.0899713	0.698035
sp|P12399|CTL2A_MOUSE	-0.000799946	0.0101262	0.0625417	0.503015	0.583153	0.120235	0.725881
sp|Q64151|SEM4C_MOUSE	0.000961396	0.0101317	0.0625417	0.000126114	0.000763764	0.278784	0.775721
sp|Q80W37|SPN1_MOUSE	-0.0014988	0.0101268	0.0625417	0.130012	0.204733	0.725016	0.941495
sp|Q91VZ6|SMAP1_MOUSE	0.000304857	0.0101159	0.0625417	2.24401e-07	4.3275e-06	0.887214	0.977897
sp|Q6PDM2|SRSF1_MOUSE	9.46556e-05	0.0101378	0.0625431	0.00332648	0.0113804	0.442439	0.84608
sp|Q9CR62|M2OM_MOUSE	-0.00260848	0.0101481	0.0625704	9.78394e-07	1.50068e-05	0.259374	0.764621
tr|D3Z451|D3Z451_MOUSE	-0.000791544	0.0101622	0.0626208	0.383246	0.472816	0.528501	0.877624
sp|O35615|FOG1_MOUSE	0.00159673	0.0101986	0.0627715	0.0254152	0.0575239	0.132639	0.72911
tr|E9Q6L7|E9Q6L7_MOUSE	-0.000351276	0.0101936	0.0627715	0.416994	0.504961	0.257656	0.764621
sp|P09542|MYL3_MOUSE	-0.00195383	0.0102268	0.0629085	0.000209718	0.00117156	0.237395	0.759063
sp|P42859|HD_MOUSE	0.000649819	0.0103003	0.0632132	0.10433	0.173413	0.215673	0.750667
sp|P54285|CACB3_MOUSE	-0.00345411	0.0102903	0.0632132	9.87247e-06	9.56299e-05	0.120025	0.725881
sp|Q60597|ODO1_MOUSE	-0.0020644	0.0102838	0.0632132	3.89793e-05	0.000289686	0.140366	0.72911
sp|Q9JLJ5|ELOV1_MOUSE	0.00130013	0.0102997	0.0632132	0.000162573	0.000947642	0.202597	0.746928
sp|P13634|CAH1_MOUSE	-0.000979784	0.0103507	0.0634445	3.12415e-10	1.19623e-08	0.0685479	0.698035
sp|Q3TZX8|NOL9_MOUSE	0.00131156	0.010356	0.0634445	4.39918e-05	0.000320183	0.103427	0.702306
sp|Q91X46|ARHG3_MOUSE	0.00172	0.0103442	0.0634445	0.0527592	0.102267	0.177731	0.741223
sp|A2A6T1|CDR2L_MOUSE	0.000638034	0.0103722	0.0635071	1.32035e-07	2.74134e-06	0.611389	0.898802
sp|Q8JZK9|HMCS1_MOUSE	0.000463785	0.0104192	0.0637582	0.0127261	0.0334719	0.708963	0.937819
sp|P19536|COX5B_MOUSE	-0.00262818	0.0104265	0.0637658	1.13785e-05	0.000106982	0.186412	0.743914
sp|O35945|AL1A7_MOUSE	0.00108587	0.0104832	0.0640753	0.672018	0.730898	0.0301624	0.654388
sp|Q9DBF1|AL7A1_MOUSE	0.000226205	0.0104934	0.0641006	0.186373	0.270466	0.00456377	0.638504
sp|P17433|SPI1_MOUSE	-0.000438156	0.0105008	0.0641086	0.895019	0.913429	0.021764	0.654388
sp|P57080|UBP25_MOUSE	7.30224e-05	0.0105649	0.0644255	0.507809	0.587597	0.00533636	0.638504
sp|Q8BGH2|SAM50_MOUSE	-0.00152327	0.0105603	0.0644255	0.000368248	0.00187549	0.12735	0.72911
sp|A3KGV1|ODFP2_MOUSE	0.00353806	0.0105978	0.0645215	0.268721	0.35993	0.644838	0.91288
sp|P98195|ATP9B_MOUSE	0.000831901	0.0105989	0.0645215	0.000602544	0.00280391	0.36012	0.814064
sp|Q62177|SEM3B_MOUSE	0.000405681	0.0105943	0.0645215	3.84731e-07	6.83334e-06	0.417948	0.835557
sp|Q9ERI2|RB27A_MOUSE	0.000304824	0.0106055	0.0645242	0.0553478	0.106	0.224168	0.756263
sp|Q9CQE8|RTRAF_MOUSE	0.000170932	0.0106228	0.0645926	0.00711134	0.0208873	0.124341	0.72911
sp|Q8CGQ8|NCKX4_MOUSE	0.00351763	0.0106352	0.0646305	0.000318596	0.00166268	0.263579	0.766876
sp|Q8R2S9|ARP8_MOUSE	0.00202348	0.0106436	0.0646449	0.00677339	0.0200564	0.486032	0.860876
tr|A0A0N4SVU1|A0A0N4SVU1_MOUSE	-0.0016968	0.0106773	0.0648122	0.00878335	0.0248927	0.0698839	0.698035
sp|O08914|FAAH1_MOUSE	0.0021676	0.0107099	0.064822	5.05566e-05	0.000358819	0.771752	0.954272
sp|P0C5K1|SBK2_MOUSE	-0.00587139	0.0107351	0.064822	4.15776e-07	7.29887e-06	0.51298	0.872926
sp|P30416|FKBP4_MOUSE	-0.000139717	0.0107403	0.064822	0.0019251	0.00727626	0.633818	0.908968
sp|P59281|RHG39_MOUSE	0.000607751	0.0107044	0.064822	0.99477	0.995618	0.099743	0.698501
sp|P63028|TCTP_MOUSE	-0.00163805	0.0107194	0.064822	0.0987867	0.166149	0.860724	0.974033
sp|Q8BMC0|LPAR6_MOUSE	0.00227584	0.0106865	0.064822	0.000126949	0.000767945	0.55993	0.883185
sp|Q99J09|MEP50_MOUSE	-0.00072826	0.0107039	0.064822	0.125239	0.199221	0.393785	0.828164
sp|Q99LC8|EI2BA_MOUSE	-0.000604302	0.0107074	0.064822	0.00416191	0.0136297	0.484425	0.860362
sp|Q9D7I5|LHPP_MOUSE	-0.000898619	0.010733	0.064822	0.182564	0.266336	0.0477693	0.680897
sp|Q9WV86|KTNA1_MOUSE	0.000712373	0.0107396	0.064822	0.177666	0.260882	0.224676	0.756263
sp|P31362|PO2F3_MOUSE	0.00159258	0.0107676	0.06495	0.00211955	0.00784292	0.885906	0.977496
sp|Q3UC65|RSRP1_MOUSE	0.000745845	0.0107828	0.0650041	0.0593209	0.112007	0.78478	0.956877
sp|P42209|SEPT1_MOUSE	0.000678462	0.0108107	0.0651353	0.000333237	0.00172545	0.252767	0.764084
sp|Q04750|TOP1_MOUSE	0.000982107	0.0108224	0.0651432	0.000863957	0.0037948	0.450712	0.848203
sp|Q9JHG7|PK3CG_MOUSE	0.000435815	0.0108243	0.0651432	0.00427295	0.01392	0.0398296	0.677262
sp|Q9D1P4|CHRD1_MOUSE	-0.000458972	0.0108401	0.065201	8.50034e-05	0.000551791	0.0803582	0.698035
sp|Q80SY4|MIB1_MOUSE	0.000132413	0.010851	0.0652078	7.38789e-05	0.000493211	0.0659171	0.698035
sp|Q9CXZ1|NDUS4_MOUSE	-0.00296934	0.0108536	0.0652078	3.41396e-05	0.000259933	0.200516	0.746928
sp|Q3U2C5|RN149_MOUSE	-0.000112088	0.0108991	0.0654069	0.0174072	0.0428509	0.688912	0.930589
sp|Q61572|FOXC1_MOUSE	0.00283461	0.0108935	0.0654069	0.00658806	0.0196167	0.840321	0.970803
sp|O88544|CSN4_MOUSE	-0.000977615	0.0109121	0.0654104	0.00264392	0.0094427	0.917096	0.985121
sp|Q99J79|DDB2_MOUSE	0.00195332	0.0109081	0.0654104	0.0142277	0.0364761	0.502645	0.86812
sp|P97496|SMRC1_MOUSE	0.00074233	0.0109374	0.065488	0.000452507	0.0022201	0.656285	0.917289
sp|Q9CPU9|COPT2_MOUSE	0.0039249	0.0109327	0.065488	0.0636194	0.118305	0.188372	0.743914
sp|Q8CHG5|AREL1_MOUSE	-0.00212878	0.0109538	0.0655493	0.540703	0.616081	0.777712	0.954904
sp|Q8C186|BPIFC_MOUSE	-0.00487724	0.0109821	0.065644	0.000411803	0.00204797	0.300193	0.787675
sp|Q9JM99|PRG4_MOUSE	-0.00397344	0.0109771	0.065644	0.00690994	0.0204113	0.0639687	0.698035
sp|P15532|NDKA_MOUSE	-0.00165107	0.0109971	0.0656966	0.000380762	0.00192223	0.395782	0.82858
sp|P25206|MCM3_MOUSE	1.03263e-05	0.0110281	0.0658446	0.123003	0.196478	0.210086	0.746928
sp|Q8VBX0|ASB13_MOUSE	-0.00236091	0.0110502	0.0659394	0.000978909	0.00420533	0.174445	0.740621
sp|O70458|OSMR_MOUSE	-0.00118858	0.0110655	0.0659931	0.0214288	0.0504589	0.539026	0.880062
sp|Q60751|IGF1R_MOUSE	0.000812904	0.0110869	0.0660838	3.25404e-05	0.000249737	0.185644	0.743914
sp|Q7TNS2|MIC10_MOUSE	-0.00246731	0.0111144	0.0661257	3.33631e-05	0.000254939	0.238737	0.759945
sp|Q91V12|BACH_MOUSE	0.000174592	0.011119	0.0661257	0.0480983	0.0949212	0.489174	0.861704
sp|Q9Z0J4|NOS1_MOUSE	-0.00322282	0.011112	0.0661257	0.000476413	0.00231909	0.216009	0.750667
tr|Q7TRW8|Q7TRW8_MOUSE	0.00535784	0.0111184	0.0661257	0.484264	0.566168	0.0420541	0.680897
sp|O54901|OX2G_MOUSE	-0.00071619	0.0111351	0.0661473	0.8988	0.916933	0.0090776	0.638504
sp|Q9D2D7|ZN687_MOUSE	0.0020471	0.0111293	0.0661473	1.261e-06	1.84744e-05	0.20036	0.746928
sp|Q99N89|RM43_MOUSE	-0.000302168	0.0111472	0.0661817	0.117929	0.189865	0.23516	0.758831
sp|Q9CQU5|ZWINT_MOUSE	-0.00116936	0.0111582	0.06621	0.412735	0.500778	0.358236	0.812889
sp|Q3UH68|LIMC1_MOUSE	-0.00113699	0.0111839	0.066325	8.87694e-07	1.37756e-05	0.17692	0.740621
sp|O35887|CALU_MOUSE	-0.000707985	0.011213	0.0664603	0.140167	0.217337	0.702808	0.93613
sp|P00756|K1KB3_MOUSE	-0.000568568	0.011281	0.0666539	0.128038	0.202379	0.00746491	0.638504
sp|P05784|K1C18_MOUSE	-0.00455475	0.0112649	0.0666539	0.00239309	0.00870274	0.195613	0.746836
sp|Q505D7|OPA3_MOUSE	-0.00140533	0.0112763	0.0666539	0.000728286	0.00329052	0.127571	0.72911
sp|Q61466|SMRD1_MOUSE	0.00110161	0.0112673	0.0666539	0.00938932	0.0262365	0.544787	0.881587
sp|Q8BU04|UBR7_MOUSE	-0.000150406	0.0112835	0.0666539	8.38954e-05	0.000546655	0.879763	0.976098
tr|D3Z3L3|D3Z3L3_MOUSE	0.000498486	0.0112556	0.0666539	0.00548571	0.0169722	0.0103867	0.638504
sp|Q8C147|DOCK8_MOUSE	0.00120409	0.0113065	0.0667527	0.165099	0.246381	0.0240678	0.654388
sp|E9Q4N7|ARI1B_MOUSE	0.000780896	0.0113202	0.0667959	0.000440527	0.00216938	0.285034	0.780702
sp|P70182|PI51A_MOUSE	-0.000162203	0.0113341	0.0668409	9.63832e-09	2.73077e-07	0.0789014	0.698035
sp|Q9ER64|OSBL5_MOUSE	0.00190057	0.0113558	0.0669314	0.0011352	0.0047492	0.903137	0.98244
sp|Q8BRF7|SCFD1_MOUSE	0.000481586	0.0114162	0.0672501	2.2939e-05	0.0001888	0.124928	0.72911
sp|P26350|PTMA_MOUSE	-0.000507139	0.0114269	0.0672755	0.0139814	0.0360186	0.465485	0.85224
sp|Q80T19|HEPC2_MOUSE	0.00342483	0.0114384	0.0672823	0.0180247	0.0440172	0.516865	0.873446
sp|Q9D662|SC23B_MOUSE	0.00129583	0.0114408	0.0672823	1.67613e-05	0.000145909	0.37268	0.818821
sp|P04441|HG2A_MOUSE	0.00179364	0.0114749	0.0674455	0.0926244	0.158339	0.436206	0.843634
tr|A6ZI46|A6ZI46_MOUSE	-0.00442193	0.0114988	0.0675485	1.34339e-06	1.93031e-05	0.217395	0.751776
sp|Q64356|SVS6_MOUSE	0.00719487	0.0115242	0.0676378	0.981364	0.984718	0.0933485	0.698035
sp|Q8C1B7|SEP11_MOUSE	-2.36177e-05	0.0115269	0.0676378	0.0323496	0.0698408	0.259314	0.764621
sp|Q93092|TALDO_MOUSE	-0.000838425	0.0115787	0.0679044	0.254161	0.344886	0.135587	0.72911
sp|Q5EBH1|RASF5_MOUSE	0.00100964	0.011592	0.0679449	0.0395147	0.0818325	0.399555	0.830689
sp|P53026|RL10A_MOUSE	3.94047e-05	0.0116343	0.0681549	0.0011586	0.00483	0.243425	0.760081
sp|Q8R0F8|FAHD1_MOUSE	-0.00202565	0.0117114	0.0685685	3.33075e-07	6.06886e-06	0.0394405	0.677262
sp|Q9WU63|HEBP2_MOUSE	0.00017967	0.0117201	0.0685811	0.139838	0.216973	0.0178348	0.654388
sp|P61087|UBE2K_MOUSE	-0.000845046	0.0117347	0.0686286	0.0701068	0.127761	0.337921	0.802505
sp|Q61411|RASH_MOUSE	6.51981e-05	0.011749	0.0686743	0.644101	0.706692	0.036644	0.675825
sp|Q78YY6|DJC15_MOUSE	-0.000868472	0.0117621	0.0687127	0.759758	0.802423	0.0959631	0.698035
sp|Q60967|PAPS1_MOUSE	0.000317055	0.0117811	0.0687859	0.000896531	0.00391187	0.302705	0.788877
sp|Q91WE3|RPP25_MOUSE	0.0127052	0.0118054	0.0688898	0.0192577	0.0462762	0.351027	0.806593
sp|Q9CQ71|RFA3_MOUSE	-0.00097531	0.0118293	0.0689915	0.279592	0.371291	0.508939	0.870453
tr|A0A075B5N3|A0A075B5N3_MOUSE	-0.00406594	0.0118361	0.0689927	1.05648e-06	1.59044e-05	0.554881	0.882003
sp|P97310|MCM2_MOUSE	0.000582296	0.0118513	0.0690055	0.300841	0.392098	0.174553	0.740621
sp|Q8BH65|DEN6A_MOUSE	-0.000142717	0.0118449	0.0690055	0.14522	0.223324	0.526633	0.876909
tr|G3X9N3|G3X9N3_MOUSE	0.00251913	0.0118685	0.0690673	0.0293992	0.0646061	0.557851	0.882276
tr|F6TQW2|F6TQW2_MOUSE	-0.0025263	0.0118853	0.0691269	1.11022e-16	8.69099e-15	0.519591	0.874358
sp|P53395|ODB2_MOUSE	-0.000140779	0.0119123	0.0692196	0.0171694	0.042394	0.0256468	0.654388
sp|Q8R127|SCPDL_MOUSE	-0.0014321	0.0119143	0.0692196	0.000183444	0.00104961	0.139543	0.72911
sp|F8VPZ5|ERCC6_MOUSE	0.00108413	0.0119837	0.0692542	0.706173	0.758273	0.405496	0.831483
sp|P11438|LAMP1_MOUSE	-6.58571e-05	0.01194	0.0692542	0.311889	0.403383	0.0499473	0.680897
sp|P55012|S12A2_MOUSE	-0.000618309	0.0119478	0.0692542	0.000403783	0.00201662	0.0205825	0.654388
sp|Q3TNH5|ARB2A_MOUSE	-0.00094438	0.0119707	0.0692542	4.77882e-06	5.29932e-05	0.0366124	0.675825
sp|Q6P1H6|ANKL2_MOUSE	2.6201e-06	0.0119793	0.0692542	9.62192e-05	0.000614407	0.0716587	0.698035
sp|Q9CPQ8|ATP5L_MOUSE	-0.00198685	0.0119814	0.0692542	5.02441e-05	0.000357081	0.236951	0.759063
sp|Q9DBX3|SUSD2_MOUSE	0.00137505	0.0119858	0.0692542	0.127778	0.202119	0.151198	0.72911
sp|Q9DC70|NDUS7_MOUSE	-0.00228668	0.0119616	0.0692542	1.58395e-05	0.000139821	0.212383	0.750667
sp|Q9EPV8|UBL5_MOUSE	-0.000730937	0.0119489	0.0692542	0.299113	0.390395	0.453941	0.850092
tr|A0A1Y7VKT9|A0A1Y7VKT9_MOUSE	-0.000730937	0.0119489	0.0692542	0.299113	0.390395	0.453941	0.850092
sp|O54991|CNTP1_MOUSE	-0.000589469	0.0120108	0.0693606	0.00227127	0.00833141	0.164917	0.737909
sp|P37889|FBLN2_MOUSE	0.000750395	0.012031	0.0694014	0.151357	0.230714	0.0613321	0.698035
sp|Q3UQ28|PXDN_MOUSE	0.000869298	0.0120254	0.0694014	0.00602173	0.0182867	0.440356	0.84608
sp|B9EJA2|CTTB2_MOUSE	0.00248965	0.0120848	0.0696394	0.0987965	0.166149	0.231585	0.756534
sp|P47879|IBP4_MOUSE	-0.00331492	0.0120854	0.0696394	0.0679503	0.12467	0.861018	0.974033
sp|D3YUE4|F151B_MOUSE	-0.000348179	0.0120945	0.0696536	0.0894227	0.154063	0.216207	0.750667
sp|P0CW03|LY6C2_MOUSE	-0.00100299	0.0121985	0.070176	0.195951	0.280996	0.838332	0.970521
sp|Q91YL7|PG2IP_MOUSE	0.00193266	0.0121931	0.070176	0.0656624	0.121421	0.296657	0.786914
sp|E9Q784|ZC3HD_MOUSE	0.00138475	0.0122445	0.0704023	0.00783388	0.0226507	0.218767	0.753193
tr|A6H6J2|A6H6J2_MOUSE	-0.00155785	0.0122639	0.0704758	0.611495	0.678811	0.337211	0.801896
sp|P63168|DYL1_MOUSE	0.000206455	0.0122788	0.0705232	0.00826906	0.0237337	0.168942	0.740621
sp|Q8BLR9|HIF1N_MOUSE	-0.0022831	0.0123031	0.070624	7.58529e-05	0.00050195	0.0906141	0.698035
sp|Q6NZN0|RBM26_MOUSE	-0.000546862	0.0123104	0.0706275	0.000453131	0.0022211	0.378692	0.822529
sp|Q3U2V3|NUD18_MOUSE	-7.37551e-05	0.0123174	0.0706298	0.000815654	0.00360839	0.0182053	0.654388
sp|Q9D6N5|NC2A_MOUSE	-4.54363e-05	0.0123306	0.070667	0.00564997	0.0173774	0.112348	0.72018
sp|Q8BG87|TET3_MOUSE	0.00155626	0.0123509	0.0707214	0.00720107	0.0211333	0.784318	0.956877
sp|Q9WV03|FA50A_MOUSE	2.19738e-05	0.0123535	0.0707214	0.045166	0.0905635	0.0193473	0.654388
sp|P54227|STMN1_MOUSE	0.000617756	0.0123681	0.0707666	0.112266	0.182809	0.293783	0.784583
sp|Q61288|ACVL1_MOUSE	0.00052161	0.0123995	0.0708469	5.00411e-05	0.000356225	0.869309	0.975181
sp|Q9D2N9|VP33A_MOUSE	0.000862992	0.0124022	0.0708469	1.25065e-05	0.000115129	0.371287	0.818453
tr|A0A075B5V6|A0A075B5V6_MOUSE	-0.00286514	0.0123943	0.0708469	1.11022e-16	8.69099e-15	0.959335	0.989983
sp|Q6P3A4|VSIG8_MOUSE	0.00234336	0.0124147	0.0708796	0.0155497	0.0389776	0.50697	0.870127
sp|P61089|UBE2N_MOUSE	-0.000788056	0.0124499	0.0710425	3.42028e-05	0.000260227	0.283969	0.780489
sp|O35114|SCRB2_MOUSE	-0.000595504	0.0124569	0.0710434	2.19329e-09	7.19836e-08	0.288239	0.782056
sp|Q9CPQ1|COX6C_MOUSE	-0.00301364	0.0124635	0.0710434	1.48801e-05	0.000132815	0.223253	0.756198
sp|O55142|RL35A_MOUSE	0.000612123	0.0124915	0.0710993	0.204655	0.290722	0.160057	0.731008
sp|P58252|EF2_MOUSE	-0.000425085	0.0125137	0.0710993	0.0176111	0.0432322	0.118907	0.725881
sp|Q7TNG5|EMAL2_MOUSE	-0.000549929	0.0125133	0.0710993	0.0230222	0.0532498	0.0268133	0.654388
sp|Q8VCH8|UBXN4_MOUSE	7.93176e-05	0.0125076	0.0710993	0.0198988	0.0475339	0.119164	0.725881
sp|Q91Z69|SRGP1_MOUSE	0.000662287	0.0125014	0.0710993	0.000993187	0.00425284	0.0876433	0.698035
sp|Q9CQV5|RT24_MOUSE	-0.00212262	0.0124977	0.0710993	0.0773617	0.137729	0.880946	0.976777
sp|P58801|RIPK2_MOUSE	0.000631053	0.012562	0.0713186	0.701677	0.75474	0.146685	0.72911
sp|Q9D0M3|CY1_MOUSE	-0.00266682	0.0125793	0.0713186	3.05774e-05	0.000237398	0.267929	0.7685
sp|Q9D4F8|GCP4_MOUSE	0.00119633	0.0125683	0.0713186	0.0217837	0.0510444	0.159978	0.731008
tr|E9Q616|E9Q616_MOUSE	0.000531638	0.0125739	0.0713186	0.0336699	0.0720436	0.0918255	0.698035
sp|B1AXH1|NHSL2_MOUSE	0.00146135	0.0126155	0.0713966	0.00997955	0.0275147	0.473349	0.855689
sp|Q8BHC4|DCAKD_MOUSE	-0.000350198	0.0126071	0.0713966	0.0755374	0.135324	0.403407	0.831345
sp|Q9D2R4|TMD11_MOUSE	-0.0053395	0.0126201	0.0713966	0.257459	0.348288	0.0916695	0.698035
sp|Q9WUI1|MK11_MOUSE	-0.00102784	0.0126111	0.0713966	0.00151789	0.00602042	0.184859	0.743914
sp|Q3V1T4|P3H1_MOUSE	0.00141023	0.0126337	0.0714355	2.675e-11	1.15858e-09	0.78804	0.957679
sp|Q9DCX2|ATP5H_MOUSE	-0.00221297	0.0126596	0.0715435	0.000988492	0.00424019	0.257119	0.764621
sp|Q80YV4|PANK4_MOUSE	-0.000881518	0.0126888	0.0716703	0.000709248	0.00323075	0.0751358	0.698035
sp|O70250|PGAM2_MOUSE	-0.00452544	0.0127111	0.0717197	2.25497e-05	0.000186176	0.239363	0.759952
sp|Q05512|MARK2_MOUSE	0.000897777	0.0127095	0.0717197	0.0545529	0.104764	0.849403	0.97285
sp|P0CG15|CTF8_MOUSE	0.00662915	0.0127263	0.0717673	0.0989014	0.166246	0.0745418	0.698035
sp|Q9CQC6|5MP2_MOUSE	-0.000559451	0.012746	0.0718398	0.101217	0.169223	0.290251	0.782844
sp|O88561|S27A3_MOUSE	0.00196815	0.0127825	0.0720073	0.00273895	0.00973931	0.804468	0.96292
sp|Q9R1C0|TAF7_MOUSE	0.00178025	0.0127916	0.07202	1.77088e-06	2.43048e-05	0.0845822	0.698035
sp|Q9QYC0|ADDA_MOUSE	4.91519e-05	0.0128409	0.0722591	0.0560597	0.10711	0.0808283	0.698035
sp|Q8C828|KBTBD_MOUSE	-0.00298684	0.0128523	0.072285	1.25599e-05	0.00011542	0.150555	0.72911
sp|P36993|PPM1B_MOUSE	-0.000838424	0.012966	0.0728402	0.000108516	0.000676579	0.0419941	0.680897
sp|Q63932|MP2K2_MOUSE	-0.00139671	0.012963	0.0728402	0.0124525	0.0328503	0.554139	0.882003
sp|Q9CQM5|TXD17_MOUSE	-0.000244258	0.0129717	0.0728402	0.155814	0.235672	0.0398382	0.677262
sp|Q9D8N0|EF1G_MOUSE	-0.000670499	0.0129846	0.072874	0.0438687	0.088762	0.149819	0.72911
sp|Q8VDR9|DOCK6_MOUSE	0.00107806	0.0130202	0.0730346	0.000949513	0.0040957	0.555843	0.882003
sp|Q62130|PTN14_MOUSE	0.00229049	0.013033	0.0730675	0.0640702	0.118934	0.545566	0.882003
sp|Q8K274|KT3K_MOUSE	-0.000277628	0.0130486	0.0731164	0.0884879	0.152751	0.648893	0.9147
sp|P58044|IDI1_MOUSE	-0.000994199	0.0130677	0.0731252	0.000796784	0.00354544	0.51665	0.873446
sp|Q3UTQ7|PRD10_MOUSE	0.00226498	0.0130709	0.0731252	0.000325572	0.00169323	0.241014	0.760081
sp|Q5HZG4|TAF3_MOUSE	0.000486889	0.0130582	0.0731252	0.920049	0.934642	0.157382	0.72911
sp|P61922|GABT_MOUSE	0.000704845	0.0130962	0.0731936	0.174984	0.257845	0.0090935	0.638504
sp|Q80TA9|EPG5_MOUSE	0.00180643	0.013097	0.0731936	0.080931	0.142713	0.843922	0.971839
sp|P50428|ARSA_MOUSE	0.000127753	0.0131468	0.0734003	0.413795	0.50172	0.0275339	0.654388
sp|Q9D777|TNF13_MOUSE	0.0017368	0.0131479	0.0734003	0.0757764	0.135661	0.362914	0.815032
sp|O89032|SPD2A_MOUSE	0.00161935	0.0131868	0.0734806	1.02875e-11	4.83195e-10	0.677842	0.926942
sp|P68181|KAPCB_MOUSE	-0.000918563	0.0131713	0.0734806	1.10369e-05	0.000104327	0.138543	0.72911
sp|Q8K3K7|PLCB_MOUSE	0.00234132	0.0131976	0.0734806	0.130901	0.205889	0.144737	0.72911
sp|Q91YT0|NDUV1_MOUSE	-0.00245161	0.0131975	0.0734806	5.24428e-05	0.000368739	0.209	0.746928
sp|Q99MS8|TPGS1_MOUSE	0.0013929	0.013204	0.0734806	0.696172	0.750499	0.0413308	0.680897
tr|D3Z7X0|D3Z7X0_MOUSE	-0.00192085	0.0132002	0.0734806	0.000211123	0.00117714	0.132488	0.72911
sp|Q80Y56|RBNS5_MOUSE	0.00137379	0.0132173	0.0735158	4.93623e-08	1.16442e-06	0.659965	0.919166
sp|P0CW02|LY6C1_MOUSE	-0.000582498	0.0132775	0.0738123	0.0710547	0.129244	0.446012	0.846579
sp|Q7TN22|TXD16_MOUSE	0.000765997	0.0133181	0.0739985	0.417436	0.505332	0.0720432	0.698035
sp|Q9D6J5|NDUB8_MOUSE	-0.00258803	0.0133385	0.0740611	5.17608e-05	0.000365403	0.230899	0.756263
sp|Q9R111|GUAD_MOUSE	-0.00033274	0.0133433	0.0740611	0.00971248	0.0269259	0.651599	0.915348
sp|P62960|YBOX1_MOUSE	-0.00149038	0.0133603	0.0740775	0.521581	0.599464	0.645283	0.913325
sp|Q920L1|FADS1_MOUSE	0.00102837	0.0133548	0.0740775	0.101295	0.169301	0.80223	0.962426
sp|A2AJX4|MALR1_MOUSE	0.00488637	0.0133869	0.0741083	0.00918443	0.0257935	0.49092	0.862949
sp|P26187|MGMT_MOUSE	-0.00164482	0.013383	0.0741083	0.296216	0.387764	0.139909	0.72911
sp|Q99LY9|NDUS5_MOUSE	-0.00219891	0.0133804	0.0741083	0.000173029	0.000996313	0.196174	0.746928
sp|Q71KT5|ERG24_MOUSE	0.00689366	0.0134016	0.0741506	0.086658	0.150329	0.765862	0.953705
sp|P70375|FA7_MOUSE	-0.00220488	0.0134177	0.0741619	0.625771	0.691391	0.128509	0.72911
sp|Q8BR37|NHLC1_MOUSE	0.00319333	0.0134122	0.0741619	4.79831e-08	1.13696e-06	0.538464	0.880062
sp|Q9DCL9|PUR6_MOUSE	-0.00107558	0.0134278	0.0741619	0.0753689	0.135106	0.580188	0.891213
sp|Q9WUZ7|SH3BG_MOUSE	-0.00385698	0.0134317	0.0741619	2.29229e-08	5.93747e-07	0.274312	0.771198
sp|Q8C0C7|SYFA_MOUSE	3.84591e-05	0.0134409	0.0741742	0.61258	0.679516	0.298034	0.787675
sp|Q61081|CDC37_MOUSE	-4.11246e-05	0.0134953	0.074371	0.00441482	0.0142984	0.193973	0.744465
sp|Q6PAQ9|TMG3_MOUSE	0.00237118	0.0135044	0.074371	0.379913	0.469472	0.0149482	0.646164
sp|Q8K0D7|GET1_MOUSE	0.000246251	0.0134864	0.074371	0.26322	0.354358	0.357448	0.812472
sp|Q9JJJ7|PORCN_MOUSE	-0.000770864	0.0135047	0.074371	0.0407242	0.0837465	0.543785	0.881573
sp|Q9WTX5|SKP1_MOUSE	-0.00121079	0.0135123	0.0743742	0.277073	0.368732	0.765544	0.953705
sp|O88627|S28A2_MOUSE	-0.00263578	0.0135246	0.0744028	0.86899	0.891774	0.328794	0.797023
sp|Q91W36|UBP3_MOUSE	-0.000311354	0.0135547	0.0745295	0.000317673	0.0016595	0.0823237	0.698035
sp|Q17ST2|KCNA7_MOUSE	-0.00266914	0.0135816	0.0746386	9.46652e-07	1.4541e-05	0.125602	0.72911
sp|Q5XJY5|COPD_MOUSE	-0.000400044	0.0136277	0.0748172	2.96244e-05	0.000231904	0.0454728	0.680897
sp|Q8BGR9|UBCP1_MOUSE	-0.000396057	0.0136282	0.0748172	0.00102482	0.0043653	0.348914	0.805868
tr|A2ACT7|A2ACT7_MOUSE	0.00308714	0.0136429	0.0748587	4.95199e-10	1.8171e-08	0.543809	0.881573
sp|A6X935|ITIH4_MOUSE	-0.00172496	0.0136537	0.0748608	0.00442629	0.0143312	0.0126879	0.638504
sp|Q63918|CAVN2_MOUSE	1.87518e-05	0.0136574	0.0748608	0.179481	0.262854	0.0389507	0.677262
sp|Q8BNW9|KBTBB_MOUSE	0.000843597	0.0136681	0.0748804	0.664109	0.724133	0.0283937	0.654388
sp|Q01768|NDKB_MOUSE	-0.00161152	0.0137155	0.0750622	0.000132271	0.000794432	0.343567	0.80436
sp|Q8CAK3|SHFL_MOUSE	8.36587e-05	0.0137108	0.0750622	0.171988	0.254206	0.263995	0.766876
sp|P05064|ALDOA_MOUSE	-0.00418289	0.0137367	0.0751393	2.4634e-06	3.1103e-05	0.226965	0.756263
sp|O08800|SPB8_MOUSE	-7.86351e-05	0.013755	0.0751897	0.0193286	0.0463892	0.122469	0.727459
sp|Q9D6J6|NDUV2_MOUSE	-0.00229835	0.0137601	0.0751897	0.000238711	0.00130981	0.173514	0.740621
sp|Q9DB15|RM12_MOUSE	-0.00152325	0.0137753	0.0752339	0.0244177	0.0557023	0.790384	0.958657
sp|Q6P9L6|KIF15_MOUSE	-0.000667933	0.0137917	0.0752454	0.167347	0.248983	0.995588	0.999329
sp|Q9Z2V6|HDAC5_MOUSE	0.00221851	0.0137851	0.0752454	0.00156596	0.00616811	0.67399	0.925677
tr|F8VQC1|F8VQC1_MOUSE	0.000658697	0.013858	0.0755684	6.87284e-11	2.88223e-09	0.735411	0.943316
sp|P05132|KAPCA_MOUSE	-0.00140138	0.0138898	0.0756634	7.74582e-07	1.22725e-05	0.203271	0.746928
sp|Q8C9B9|DIDO1_MOUSE	0.000558751	0.0138826	0.0756634	3.13788e-05	0.000242229	0.228518	0.756263
sp|Q9QXY1|ZO3_MOUSE	0.000591016	0.0139071	0.0757189	0.11257	0.183218	0.0455016	0.680897
sp|P47930|FOSL2_MOUSE	0.000508774	0.0139217	0.0757205	0.000360568	0.00184081	0.165728	0.737909
sp|Q8QZZ7|TPRKB_MOUSE	0.000373855	0.0139197	0.0757205	0.0332225	0.0712873	0.346224	0.805097
sp|P97807|FUMH_MOUSE	-0.00165026	0.0139583	0.0758801	0.000633809	0.00293133	0.123712	0.72911
sp|P04939|MUP3_MOUSE	-0.000616776	0.0139735	0.075924	0.00182838	0.00697555	0.220767	0.755877
sp|Q8K1A5|TM41B_MOUSE	0.00122222	0.013996	0.0760073	0.621614	0.687917	0.511173	0.872329
sp|O08736|CASPC_MOUSE	-0.0002834	0.0140158	0.0760517	0.034712	0.073825	0.19475	0.745589
sp|Q8CC35|SYNPO_MOUSE	-0.00270994	0.0140266	0.0760517	0.00022316	0.00123539	0.160381	0.731192
sp|Q8QZX5|LSM10_MOUSE	0.00168622	0.014033	0.0760517	0.0299833	0.0657394	0.948974	0.988768
sp|Q9CR68|UCRI_MOUSE	-0.00238284	0.0140298	0.0760517	5.8198e-05	0.000400937	0.196558	0.746928
sp|Q8BZF2|NIPA4_MOUSE	0.000894905	0.0140583	0.0761498	0.167449	0.2491	0.922629	0.986241
sp|Q7TS68|NSUN6_MOUSE	-0.000635192	0.0140799	0.0761848	0.0664964	0.12247	0.0210673	0.654388
sp|Q8CB87|RAB44_MOUSE	-0.00216229	0.0140864	0.0761848	0.100446	0.168322	0.315906	0.791674
sp|Q91WE2|PIP30_MOUSE	-0.000345913	0.0140768	0.0761848	0.0765431	0.136655	0.223874	0.756263
sp|Q3TT38|ILRUN_MOUSE	-0.00159139	0.0141282	0.0763328	0.269201	0.360344	0.190431	0.744038
sp|Q8BG54|SPTC3_MOUSE	0.000789341	0.0141231	0.0763328	0.0437232	0.0885185	0.919435	0.985473
tr|A2RS43|A2RS43_MOUSE	0.000519208	0.0141578	0.0764536	0.79213	0.829574	0.1476	0.72911
sp|P51881|ADT2_MOUSE	-0.00207455	0.0141857	0.0765313	0.000151504	0.000890984	0.250738	0.763605
sp|Q6IQX8|ZN219_MOUSE	0.00167722	0.0141867	0.0765313	0.0823756	0.144633	0.258316	0.764621
sp|P70227|ITPR3_MOUSE	0.00215316	0.0142399	0.0767011	0.0362136	0.0763577	0.980853	0.996123
sp|Q9JKB1|UCHL3_MOUSE	-0.00145691	0.0142374	0.0767011	0.0161302	0.0401974	0.607735	0.898303
sp|Q9QXF8|GNMT_MOUSE	0.00143995	0.0142355	0.0767011	0.0283277	0.0625376	0.815301	0.967066
sp|Q8BIQ5|CSTF2_MOUSE	0.00121139	0.0142638	0.0767541	0.0122661	0.0324639	0.224235	0.756263
sp|Q9D1N9|RM21_MOUSE	-0.000799542	0.0142643	0.0767541	0.253259	0.344144	0.709051	0.937819
sp|Q9CY94|PSF3_MOUSE	-5.74778e-06	0.0143284	0.0770597	0.0216346	0.0507851	0.715079	0.940206
sp|P00755|K1KB1_MOUSE	-0.00122682	0.0143657	0.0770902	0.03328	0.0713828	0.00645315	0.638504
sp|Q0VFX2|CF157_MOUSE	-0.000978131	0.0143647	0.0770902	9.93504e-05	0.000630213	0.0137606	0.643805
sp|Q3UHH1|ZSWM8_MOUSE	0.00135889	0.0143476	0.0770902	7.11685e-07	1.14302e-05	0.590089	0.894829
sp|Q8R2N0|TAP26_MOUSE	-0.000530739	0.0143705	0.0770902	0.000498467	0.00240539	0.0983748	0.698035
sp|Q9CQG2|MET16_MOUSE	0.000506364	0.0143494	0.0770902	6.49338e-06	6.78084e-05	0.0534444	0.680897
sp|Q3UN04|UBP30_MOUSE	0.00258105	0.0143841	0.0771241	0.2645	0.355758	0.0580111	0.695041
sp|Q6P5E6|GGA2_MOUSE	0.00163234	0.0143966	0.0771448	0.00240001	0.00871292	0.148682	0.72911
sp|Q8R173|ZDHC3_MOUSE	0.000996067	0.0144026	0.0771448	0.0195598	0.0468407	0.21311	0.750667
sp|Q8BGV3|TACD2_MOUSE	0.00131743	0.0144267	0.0772137	8.86606e-07	1.37756e-05	0.227757	0.756263
sp|Q8K019|BCLF1_MOUSE	-0.000140432	0.0144301	0.0772137	3.74296e-06	4.35155e-05	0.781601	0.956158
sp|P27546|MAP4_MOUSE	0.0017209	0.0144587	0.0772888	0.000718524	0.00326035	0.965428	0.991222
sp|Q9DCJ5|NDUA8_MOUSE	-0.00240815	0.0144572	0.0772888	0.000424002	0.00209581	0.166077	0.737909
sp|P70274|SEPP1_MOUSE	-0.00205062	0.0144684	0.0773012	0.0580419	0.110025	0.698409	0.934409
sp|Q9JHG6|RCAN1_MOUSE	0.000256033	0.0145452	0.0776723	0.484307	0.566168	0.0248856	0.654388
sp|P07742|RIR1_MOUSE	-0.000326258	0.0146324	0.0780987	0.190591	0.274933	0.260798	0.765374
sp|Q9DCB1|HMGN3_MOUSE	-0.00133255	0.0146417	0.0781088	0.0580308	0.110025	0.153558	0.72911
sp|Q4LDD4|ARAP1_MOUSE	0.000458319	0.0146585	0.0781194	0.0157055	0.0393214	0.281343	0.777814
sp|Q8BZ36|RINT1_MOUSE	0.000471679	0.0146542	0.0781194	0.00427471	0.0139215	0.109979	0.715676
sp|Q3U3Q1|ULK3_MOUSE	5.4679e-05	0.0146751	0.0781471	0.358852	0.449064	0.0482715	0.680897
sp|Q9JKP8|CHRC1_MOUSE	-0.0015431	0.0146785	0.0781471	0.00239558	0.0087058	0.574041	0.889381
sp|Q04692|SMRCD_MOUSE	-0.000271106	0.0147053	0.0782111	0.0086041	0.0245553	0.98198	0.996885
sp|Q62413|EPHA6_MOUSE	0.000405719	0.0147045	0.0782111	0.537234	0.612921	0.323059	0.795065
sp|P61961|UFM1_MOUSE	0.000305191	0.0147691	0.0784485	0.000895206	0.0039077	0.570124	0.88852
sp|Q9CRA5|GOLP3_MOUSE	0.000540848	0.014787	0.0784485	3.1167e-08	7.82358e-07	0.0536773	0.680897
sp|Q9D952|EVPL_MOUSE	0.00239661	0.014787	0.0784485	0.0201866	0.0481345	0.464456	0.85224
tr|Q3TJ22|Q3TJ22_MOUSE	-0.00133409	0.0147809	0.0784485	0.0634988	0.118206	0.788582	0.95768
tr|Q924D1|Q924D1_MOUSE	0.00126188	0.0147684	0.0784485	0.00955387	0.0265981	0.390132	0.826585
sp|Q9DB91|MED29_MOUSE	0.000719054	0.014864	0.078817	1.19821e-06	1.76361e-05	0.193293	0.744465
sp|Q7TSQ8|PDPR_MOUSE	-0.00215938	0.0149069	0.0790052	7.52841e-05	0.000499998	0.203806	0.746928
sp|Q9WV34|MPP2_MOUSE	-0.000953158	0.0149268	0.079071	0.312539	0.404026	0.0781828	0.698035
sp|Q06335|APLP2_MOUSE	0.000642281	0.0149386	0.0790936	0.977813	0.981585	0.0173939	0.654388
sp|P97461|RS5_MOUSE	0.00050875	0.0149621	0.0791389	0.00381695	0.0126927	0.0538579	0.680897
sp|Q5SUV5|MYLK4_MOUSE	-0.00373356	0.0149609	0.0791389	9.68141e-05	0.00061746	0.0736065	0.698035
[truncated: 8,570 more rows]
